# Supplementary material for: M-type Gd2[Si2O7]
Source: IUCrdata. 2023 Aug 1;8(Pt 8):x230654. doi: 10.1107/S2414314623006545 (PMC10483536; doi:10.1107/S2414314623006545)
Supplement: Supplementary file 1 [file x-08-x230654-sup1.cif]

##############################################################################
#                                                                            #
# This CIF contains the data for a data article accepted for                 #
# publication in IUCrData. It conforms to the requirements of                #
# Notes for Authors for IUCrData, and has been                               #
# peer reviewed under the auspices of IUCrData.                              #
#                                                                            #
# Full details of the Crystallographic Information File format               #
# are given in the paper "The Crystallographic Information File (CIF):       #
# a New Standard Archive File for Crystallography" by S. R. Hall, F. H.      #
# Allen and I. D. Brown [Acta Cryst. (1991), A47, 655-685].                  #
#                                                                            #
# The current version of the core CIF dictionary is obtainable from          #
# ftp://ftp.iucr.org/pub/cif_core.dic.                                       #
#                                                                            #
# Software is freely available for graphical display of the structure(s)     #
# in this CIF. For information consult the CIF software page                 #
# http://www.iucr.org/resources/cif/software.                                #
#                                                                            #
# This file may be used for bona fide research purposes within the           #
# scientific community so long as proper attribution is given to the data    # 
# article from which it was obtained.                                        #
#                                                                            #
##############################################################################
data_I
_audit_creation_method     'SHELXL-2018/1'
_chemical_name_systematic
;
igadolinium(III) oxidodisilicate
;
_chemical_name_common     ?
_chemical_formula_moiety     'Gd2 Si2 O7'
_chemical_formula_sum     'Gd2 Si2 O7'
_chemical_formula_iupac     'Gd2 [Si2 O7]'
_chemical_formula_weight     482.68
_chemical_melting_point     ?
_space_group_crystal_system     monoclinic
_space_group_name_H-M_alt     'P 21/n'
_space_group_name_Hall     '-P 2yn'
loop_
    _space_group_symop_operation_xyz
    'x, y, z'
    '-x+1/2, y+1/2, -z+1/2'
    '-x, -y, -z'
    'x-1/2, -y-1/2, z-1/2'
_cell_length_a     7.7267(5)
_cell_length_b     8.3859(6)
_cell_length_c     9.6814(7)
_cell_angle_alpha     90
_cell_angle_beta     113.486(3)
_cell_angle_gamma     90
_cell_volume     575.34(7)
_cell_formula_units_Z     4
_cell_measurement_reflns_used     12003
_cell_measurement_theta_min     2.3
_cell_measurement_theta_max     33.0
_cell_measurement_temperature     293(2)
_exptl_crystal_description     platelet
_exptl_crystal_colour     colourless
_exptl_crystal_size_max     1.0
_exptl_crystal_size_mid     0.5
_exptl_crystal_size_min     0.1
_exptl_crystal_density_diffrn     5.572
_exptl_crystal_density_meas     ?
_exptl_crystal_density_method     ?
_exptl_crystal_F_000     848
_exptl_absorpt_coefficient_mu     23.254
_exptl_absorpt_correction_type     numerical
_exptl_absorpt_process_details
;
(<i>LANA</i>; Koziskova <i>et al.</i>,  2016)
;
_exptl_absorpt_correction_T_min     0.0314
_exptl_absorpt_correction_T_max     0.1077
_diffrn_ambient_temperature     293(2)
_diffrn_source     'fine-focus sealed tube'
_diffrn_radiation_type     MoK\a
_diffrn_radiation_wavelength     0.71069
_diffrn_measurement_device_type     'Stoe StadiVari'
_diffrn_measurement_method     'rotation method, \w scans'
_diffrn_detector     'Dectris Pilatus 200K'
_diffrn_detector_area_resol_mean     5.81
_diffrn_reflns_number     11604
_diffrn_reflns_av_R_equivalents     0.0513
_diffrn_reflns_av_unetI/netI     0.0520
_diffrn_reflns_theta_min     2.875
_diffrn_reflns_theta_max     32.973
_diffrn_reflns_theta_full     25.240
_diffrn_measured_fraction_theta_max     0.952
_diffrn_measured_fraction_theta_full     1.000
_diffrn_reflns_limit_h_min     -11
_diffrn_reflns_limit_h_max     11
_diffrn_reflns_limit_k_min     -12
_diffrn_reflns_limit_k_max     12
_diffrn_reflns_limit_l_min     -14
_diffrn_reflns_limit_l_max     14
_refine_special_details
;
 Refined as a 2-component twin.
;
_reflns_number_total     2030
_reflns_number_gt     1462
_reflns_threshold_expression     'I > 2\s(I)'
_refine_ls_structure_factor_coef     Fsqd
_refine_ls_matrix_type     full
_refine_ls_R_factor_all     0.0599
_refine_ls_R_factor_gt     0.0332
_refine_ls_wR_factor_gt     0.0620
_refine_ls_wR_factor_ref     0.0680
_refine_ls_goodness_of_fit_ref     0.954
_refine_ls_restrained_S_all     0.954
_refine_ls_number_reflns     2030
_refine_ls_number_parameters     102
_refine_ls_number_restraints     0
_refine_ls_hydrogen_treatment     undef
_refine_ls_weighting_scheme     calc
_refine_ls_weighting_details
                      'w=1/[\s^2^(Fo^2^)+(0.0305P)^2^] where P=(Fo^2^+2Fc^2^)/3'
_atom_sites_solution_hydrogens     .
_atom_sites_solution_primary     ?
_atom_sites_solution_secondary     ?
_refine_ls_shift/su_max     0.000
_refine_ls_shift/su_mean     0.000
_refine_diff_density_max     1.718
_refine_diff_density_min     -1.865
_refine_ls_extinction_method
;
SHELXL (Sheldrick, 2015b)
;
_refine_ls_extinction_coef     0.0096(3)
_refine_ls_extinction_expression
                                  'Fc^*^=kFc[1+0.001xFc^2^\l^3^/sin(2\q)]^-1/4^'
loop_
    _atom_type_symbol
    _atom_type_description
    _atom_type_scat_dispersion_real
    _atom_type_scat_dispersion_imag
    _atom_type_scat_source
    'Gd' 'Gd' -0.1653 3.9035
                         'International Tables Vol C Tables 4.2.6.8 and 6.1.1.4'
    'Si' 'Si' 0.0817 0.0704
                         'International Tables Vol C Tables 4.2.6.8 and 6.1.1.4'
    'O' 'O' 0.0106 0.0060
                         'International Tables Vol C Tables 4.2.6.8 and 6.1.1.4'
_computing_data_collection
;
X-AREA (Stoe & Cie, 2020)
;
_computing_cell_refinement
;
X-AREA (Stoe & Cie, 2020)
;
_computing_data_reduction
;
X-AREA (Stoe & Cie, 2020)
;
_computing_structure_solution
;
SHELXT (Sheldrick, 2015a)
;
_computing_structure_refinement
;
SHELXL (Sheldrick, 2015b)
;
_computing_molecular_graphics
;
DIAMOND (Brandenburg & Putz, 2005)
;
_computing_publication_material
;
publCIF (Westrip, 2010)
;
loop_
    _atom_site_type_symbol
    _atom_site_label
    _atom_site_fract_x
    _atom_site_fract_y
    _atom_site_fract_z
    _atom_site_U_iso_or_equiv
    _atom_site_adp_type
    _atom_site_calc_flag
    _atom_site_occupancy
    _atom_site_disorder_assembly
    _atom_site_disorder_group
    Gd Gd1 0.48343(8) 0.48090(4) 0.21037(4) 0.00929(12) Uani d 1 . .
    Gd Gd2 0.47192(8) 0.00947(4) 0.70211(4) 0.00892(13) Uani d 1 . .
    Si Si1 0.3936(4) 0.2763(3) 0.4626(3) 0.0091(6) Uani d 1 . .
    Si Si2 0.3149(4) 0.2212(3) 0.9603(3) 0.0098(6) Uani d 1 . .
    O O1 0.4411(13) 0.2968(6) 0.6396(6) 0.0128(12) Uani d 1 . .
    O O2 0.2751(11) 0.4101(7) 0.3477(7) 0.0126(15) Uani d 1 . .
    O O3 0.3205(12) 0.0922(7) 0.4242(7) 0.0140(15) Uani d 1 . .
    O O4 0.0880(10) 0.2262(6) 0.9314(6) 0.0118(11) Uani d 1 . .
    O O5 0.3162(11) 0.0874(6) 0.8436(7) 0.0109(14) Uani d 1 . .
    O O6 0.4408(13) 0.2074(6) 0.1370(6) 0.0125(12) Uani d 1 . .
    O O7 0.3525(12) 0.4030(6) 0.9167(7) 0.0104(14) Uani d 1 . .
loop_
    _atom_site_aniso_label
    _atom_site_aniso_U_11
    _atom_site_aniso_U_22
    _atom_site_aniso_U_33
    _atom_site_aniso_U_12
    _atom_site_aniso_U_13
    _atom_site_aniso_U_23
    Gd1 0.0079(2) 0.0081(2) 0.0127(2) 0.0003(2) 0.0050(2) 0.00029(16)
    Gd2 0.0078(2) 0.0078(2) 0.0120(2) -0.0004(2) 0.0048(2) 0.00001(16)
    Si1 0.0085(14) 0.0073(12) 0.0108(12) 0.0016(9) 0.0032(10) 0.0000(9)
    Si2 0.0102(14) 0.0087(13) 0.0120(12) -0.0013(9) 0.0060(10) 0.0010(9)
    O1 0.014(4) 0.014(3) 0.012(3) -0.004(4) 0.007(4) -0.001(2)
    O2 0.011(4) 0.014(3) 0.010(3) 0.005(3) 0.001(3) 0.002(2)
    O3 0.009(4) 0.014(3) 0.021(4) -0.003(3) 0.008(3) -0.003(2)
    O4 0.008(3) 0.011(3) 0.014(3) 0.005(3) 0.005(3) 0.001(2)
    O5 0.009(4) 0.009(3) 0.014(3) 0.000(3) 0.004(3) -0.005(2)
    O6 0.012(4) 0.017(3) 0.009(3) 0.000(4) 0.004(4) -0.001(2)
    O7 0.012(4) 0.006(3) 0.014(3) -0.001(3) 0.007(3) -0.001(2)
_geom_special_details
;
 All esds (except the esd in the dihedral angle between two l.s. planes)
 are estimated using the full covariance matrix.  The cell esds are taken
 into account individually in the estimation of esds in distances, angles
 and torsion angles; correlations between esds in cell parameters are only
 used when they are defined by crystal symmetry.  An approximate (isotropic)
 treatment of cell esds is used for estimating esds involving l.s. planes.
;
loop_
    _geom_bond_atom_site_label_1
    _geom_bond_atom_site_label_2
    _geom_bond_site_symmetry_2
    _geom_bond_distance
    _geom_bond_publ_flag
    Gd1 O1 3_666 2.291(5) y
    Gd1 O7 3_666 2.305(8) y
    Gd1 O3 2 2.376(8) y
    Gd1 O6 . 2.384(5) y
    Gd1 O5 4_665 2.441(7) y
    Gd1 O2 . 2.533(8) y
    Gd1 O4 4_665 2.621(5) y
    Gd1 O7 1_554 2.691(6) y
    Gd1 Si2 1_554 3.128(3) y
    Gd1 Si2 4_665 3.217(3) y
    Gd1 Si1 . 3.277(3) y
    Gd1 Gd2 4_665 3.8078(6) y
    Gd2 O5 . 2.250(8) y
    Gd2 O2 4_666 2.302(7) y
    Gd2 O6 3_656 2.313(5) y
    Gd2 O7 2_546 2.471(8) y
    Gd2 O1 . 2.472(5) y
    Gd2 O3 3_656 2.522(8) y
    Gd2 O3 . 2.565(7) y
    Gd2 O4 2_546 2.655(5) y
    Gd2 Si1 . 3.103(3) y
    Gd2 Si2 2_546 3.233(3) y
    Gd2 Si1 3_656 3.269(3) y
    Gd2 Gd1 4_566 3.8078(6) y
    Si1 O2 . 1.588(6) y
    Si1 O1 . 1.612(6) y
    Si1 O3 . 1.635(6) y
    Si1 O4 4_665 1.646(8) y
    Si1 Gd2 3_656 3.269(3) y
    Si2 O5 . 1.595(6) y
    Si2 O6 1_556 1.600(6) y
    Si2 O7 . 1.639(6) y
    Si2 O4 . 1.662(8) y
    Si2 Gd1 1_556 3.128(3) y
    Si2 Gd1 4_566 3.217(3) y
    Si2 Gd2 2_556 3.233(3) y
    O1 Gd1 3_666 2.291(5) ?
    O2 Gd2 4_565 2.302(7) ?
    O3 Gd1 2_545 2.376(8) ?
    O3 Gd2 3_656 2.522(8) ?
    O4 Si1 4_566 1.646(8) ?
    O4 Gd1 4_566 2.621(5) ?
    O4 Gd2 2_556 2.655(5) ?
    O5 Gd1 4_566 2.441(7) ?
    O6 Si2 1_554 1.600(6) ?
    O6 Gd2 3_656 2.313(5) ?
    O7 Gd1 3_666 2.305(8) ?
    O7 Gd2 2_556 2.471(8) ?
    O7 Gd1 1_556 2.691(6) ?
loop_
    _geom_angle_atom_site_label_1
    _geom_angle_atom_site_label_2
    _geom_angle_atom_site_label_3
    _geom_angle_site_symmetry_1
    _geom_angle_site_symmetry_3
    _geom_angle
    _geom_angle_publ_flag
    O1 Gd1 O7 3_666 3_666 86.5(3) ?
    O1 Gd1 O3 3_666 2 88.5(3) ?
    O7 Gd1 O3 3_666 2 100.09(19) ?
    O1 Gd1 O6 3_666 . 160.3(2) ?
    O7 Gd1 O6 3_666 . 106.7(3) ?
    O3 Gd1 O6 2 . 103.0(3) ?
    O1 Gd1 O5 3_666 4_665 84.7(3) ?
    O7 Gd1 O5 3_666 4_665 72.1(2) ?
    O3 Gd1 O5 2 4_665 170.0(2) ?
    O6 Gd1 O5 . 4_665 85.6(3) ?
    O1 Gd1 O2 3_666 . 85.0(3) ?
    O7 Gd1 O2 3_666 . 168.21(19) ?
    O3 Gd1 O2 2 . 71.6(2) ?
    O6 Gd1 O2 . . 83.7(3) ?
    O5 Gd1 O2 4_665 . 115.06(16) ?
    O1 Gd1 O4 3_666 4_665 95.96(18) ?
    O7 Gd1 O4 3_666 4_665 131.3(2) ?
    O3 Gd1 O4 2 4_665 128.6(2) ?
    O6 Gd1 O4 . 4_665 64.33(18) ?
    O5 Gd1 O4 4_665 4_665 59.7(2) ?
    O2 Gd1 O4 . 4_665 58.0(2) ?
    O1 Gd1 O7 3_666 1_554 139.54(18) ?
    O7 Gd1 O7 3_666 1_554 66.0(3) ?
    O3 Gd1 O7 2 1_554 69.1(3) ?
    O6 Gd1 O7 . 1_554 60.18(17) ?
    O5 Gd1 O7 4_665 1_554 112.0(2) ?
    O2 Gd1 O7 . 1_554 116.6(2) ?
    O4 Gd1 O7 4_665 1_554 124.43(16) ?
    O1 Gd1 Si2 3_666 1_554 168.31(19) ?
    O7 Gd1 Si2 3_666 1_554 91.68(16) ?
    O3 Gd1 Si2 2 1_554 80.41(16) ?
    O6 Gd1 Si2 . 1_554 30.06(14) ?
    O5 Gd1 Si2 4_665 1_554 105.74(15) ?
    O2 Gd1 Si2 . 1_554 95.01(15) ?
    O4 Gd1 Si2 4_665 1_554 93.91(12) ?
    O7 Gd1 Si2 1_554 1_554 31.58(13) ?
    O1 Gd1 Si2 3_666 4_665 91.52(18) ?
    O7 Gd1 Si2 3_666 4_665 100.47(18) ?
    O3 Gd1 Si2 2 4_665 159.41(19) ?
    O6 Gd1 Si2 . 4_665 72.03(17) ?
    O5 Gd1 Si2 4_665 4_665 28.81(16) ?
    O2 Gd1 Si2 . 4_665 87.91(15) ?
    O4 Gd1 Si2 4_665 4_665 30.98(17) ?
    O7 Gd1 Si2 1_554 4_665 121.22(15) ?
    Si2 Gd1 Si2 1_554 4_665 100.16(3) ?
    O1 Gd1 Si1 3_666 . 91.69(18) ?
    O7 Gd1 Si1 3_666 . 160.70(18) ?
    O3 Gd1 Si1 2 . 99.08(19) ?
    O6 Gd1 Si1 . . 70.92(19) ?
    O5 Gd1 Si1 4_665 . 88.55(16) ?
    O2 Gd1 Si1 . . 28.19(15) ?
    O4 Gd1 Si1 4_665 . 29.85(17) ?
    O7 Gd1 Si1 1_554 . 123.92(15) ?
    Si2 Gd1 Si1 1_554 . 93.76(7) ?
    Si2 Gd1 Si1 4_665 . 60.34(5) ?
    O1 Gd1 Gd2 3_666 4_665 89.6(3) ?
    O7 Gd1 Gd2 3_666 4_665 38.66(17) ?
    O3 Gd1 Gd2 2 4_665 138.72(18) ?
    O6 Gd1 Gd2 . 4_665 92.0(2) ?
    O5 Gd1 Gd2 4_665 4_665 34.10(16) ?
    O2 Gd1 Gd2 . 4_665 149.15(15) ?
    O4 Gd1 Gd2 4_665 4_665 92.60(17) ?
    O7 Gd1 Gd2 1_554 4_665 86.64(19) ?
    Si2 Gd1 Gd2 1_554 4_665 96.26(5) ?
    Si2 Gd1 Gd2 4_665 4_665 61.86(5) ?
    Si1 Gd1 Gd2 . 4_665 122.19(5) ?
    O5 Gd2 O2 . 4_666 101.69(19) ?
    O5 Gd2 O6 . 3_656 84.4(3) ?
    O2 Gd2 O6 4_666 3_656 82.3(3) ?
    O5 Gd2 O7 . 2_546 72.5(2) ?
    O2 Gd2 O7 4_666 2_546 170.8(2) ?
    O6 Gd2 O7 3_656 2_546 89.9(3) ?
    O5 Gd2 O1 . . 81.0(3) ?
    O2 Gd2 O1 4_666 . 80.8(2) ?
    O6 Gd2 O1 3_656 . 154.8(2) ?
    O7 Gd2 O1 2_546 . 104.9(3) ?
    O5 Gd2 O3 . 3_656 172.35(19) ?
    O2 Gd2 O3 4_666 3_656 73.0(2) ?
    O6 Gd2 O3 3_656 3_656 89.4(3) ?
    O7 Gd2 O3 2_546 3_656 112.04(17) ?
    O1 Gd2 O3 . 3_656 103.2(3) ?
    O5 Gd2 O3 . . 115.4(3) ?
    O2 Gd2 O3 4_666 . 119.4(2) ?
    O6 Gd2 O3 3_656 . 143.85(18) ?
    O7 Gd2 O3 2_546 . 69.9(3) ?
    O1 Gd2 O3 . . 61.35(18) ?
    O3 Gd2 O3 3_656 . 72.2(3) ?
    O5 Gd2 O4 . 2_546 121.6(2) ?
    O2 Gd2 O4 4_666 2_546 119.9(2) ?
    O6 Gd2 O4 3_656 2_546 64.64(16) ?
    O7 Gd2 O4 2_546 2_546 60.2(2) ?
    O1 Gd2 O4 . 2_546 140.50(18) ?
    O3 Gd2 O4 3_656 2_546 58.9(2) ?
    O3 Gd2 O4 . 2_546 79.25(17) ?
    O5 Gd2 Si1 . . 104.65(16) ?
    O2 Gd2 Si1 4_666 . 95.40(16) ?
    O6 Gd2 Si1 3_656 . 171.0(2) ?
    O7 Gd2 Si1 2_546 . 93.06(15) ?
    O1 Gd2 Si1 . . 31.07(14) ?
    O3 Gd2 Si1 3_656 . 81.58(15) ?
    O3 Gd2 Si1 . . 31.75(14) ?
    O4 Gd2 Si1 2_546 . 109.70(12) ?
    O5 Gd2 Si2 . 2_546 94.83(17) ?
    O2 Gd2 Si2 4_666 2_546 148.23(16) ?
    O6 Gd2 Si2 3_656 2_546 72.48(17) ?
    O7 Gd2 Si2 2_546 2_546 29.74(15) ?
    O1 Gd2 Si2 . 2_546 128.99(19) ?
    O3 Gd2 Si2 3_656 2_546 87.49(15) ?
    O3 Gd2 Si2 . 2_546 75.78(15) ?
    O4 Gd2 Si2 2_546 2_546 30.84(16) ?
    Si1 Gd2 Si2 . 2_546 106.49(7) ?
    O5 Gd2 Si1 . 3_656 149.41(16) ?
    O2 Gd2 Si1 4_666 3_656 94.01(18) ?
    O6 Gd2 Si1 3_656 3_656 71.81(19) ?
    O7 Gd2 Si1 2_546 3_656 88.20(16) ?
    O1 Gd2 Si1 . 3_656 127.82(19) ?
    O3 Gd2 Si1 3_656 3_656 29.34(15) ?
    O3 Gd2 Si1 . 3_656 77.72(16) ?
    O4 Gd2 Si1 2_546 3_656 30.05(17) ?
    Si1 Gd2 Si1 . 3_656 99.74(6) ?
    Si2 Gd2 Si1 2_546 3_656 60.26(5) ?
    O5 Gd2 Gd1 . 4_566 37.46(17) ?
    O2 Gd2 Gd1 4_666 4_566 139.14(19) ?
    O6 Gd2 Gd1 3_656 4_566 91.6(3) ?
    O7 Gd2 Gd1 2_546 4_566 35.64(16) ?
    O1 Gd2 Gd1 . 4_566 89.1(2) ?
    O3 Gd2 Gd1 3_656 4_566 147.64(15) ?
    O3 Gd2 Gd1 . 4_566 88.6(2) ?
    O4 Gd2 Gd1 2_546 4_566 92.70(16) ?
    Si1 Gd2 Gd1 . 4_566 95.78(5) ?
    Si2 Gd2 Gd1 2_546 4_566 62.16(5) ?
    Si1 Gd2 Gd1 3_656 4_566 122.43(5) ?
    O2 Si1 O1 . . 119.5(4) ?
    O2 Si1 O3 . . 117.2(4) ?
    O1 Si1 O3 . . 104.7(3) ?
    O2 Si1 O4 . 4_665 101.2(4) ?
    O1 Si1 O4 . 4_665 111.0(4) ?
    O3 Si1 O4 . 4_665 101.8(4) ?
    O2 Si1 Gd2 . . 156.8(3) ?
    O1 Si1 Gd2 . . 52.31(19) ?
    O3 Si1 Gd2 . . 55.7(2) ?
    O4 Si1 Gd2 4_665 . 102.0(2) ?
    O2 Si1 Gd2 . 3_656 112.5(3) ?
    O1 Si1 Gd2 . 3_656 127.9(3) ?
    O3 Si1 Gd2 . 3_656 49.1(3) ?
    O4 Si1 Gd2 4_665 3_656 53.89(19) ?
    Gd2 Si1 Gd2 . 3_656 80.26(6) ?
    O2 Si1 Gd1 . . 48.9(3) ?
    O1 Si1 Gd1 . . 135.2(3) ?
    O3 Si1 Gd1 . . 118.8(3) ?
    O4 Si1 Gd1 4_665 . 52.41(19) ?
    Gd2 Si1 Gd1 . . 153.91(9) ?
    Gd2 Si1 Gd1 3_656 . 79.48(6) ?
    O5 Si2 O6 . 1_556 122.3(4) ?
    O5 Si2 O7 . . 114.8(4) ?
    O6 Si2 O7 1_556 . 104.4(3) ?
    O5 Si2 O4 . . 101.7(4) ?
    O6 Si2 O4 1_556 . 109.5(4) ?
    O7 Si2 O4 . . 102.5(4) ?
    O5 Si2 Gd1 . 1_556 156.8(3) ?
    O6 Si2 Gd1 1_556 1_556 48.29(18) ?
    O7 Si2 Gd1 . 1_556 59.3(2) ?
    O4 Si2 Gd1 . 1_556 101.5(2) ?
    O5 Si2 Gd1 . 4_566 47.5(3) ?
    O6 Si2 Gd1 1_556 4_566 136.8(3) ?
    O7 Si2 Gd1 . 4_566 117.8(3) ?
    O4 Si2 Gd1 . 4_566 54.3(2) ?
    Gd1 Si2 Gd1 1_556 4_566 155.51(9) ?
    O5 Si2 Gd2 . 2_556 112.2(3) ?
    O6 Si2 Gd2 1_556 2_556 125.5(3) ?
    O7 Si2 Gd2 . 2_556 48.4(3) ?
    O4 Si2 Gd2 . 2_556 55.0(2) ?
    Gd1 Si2 Gd2 1_556 2_556 81.32(6) ?
    Gd1 Si2 Gd2 4_566 2_556 80.91(6) ?
    Si1 O1 Gd1 . 3_666 130.8(3) ?
    Si1 O1 Gd2 . . 96.6(2) ?
    Gd1 O1 Gd2 3_666 . 131.5(3) ?
    Si1 O2 Gd2 . 4_565 142.9(5) ?
    Si1 O2 Gd1 . . 102.9(4) ?
    Gd2 O2 Gd1 4_565 . 108.3(2) ?
    Si1 O3 Gd1 . 2_545 132.2(4) ?
    Si1 O3 Gd2 . 3_656 101.6(4) ?
    Gd1 O3 Gd2 2_545 3_656 106.4(2) ?
    Si1 O3 Gd2 . . 92.6(3) ?
    Gd1 O3 Gd2 2_545 . 114.0(3) ?
    Gd2 O3 Gd2 3_656 . 107.8(3) ?
    Si1 O4 Si2 4_566 . 161.3(3) ?
    Si1 O4 Gd1 4_566 4_566 97.7(3) ?
    Si2 O4 Gd1 . 4_566 94.7(3) ?
    Si1 O4 Gd2 4_566 2_556 96.1(3) ?
    Si2 O4 Gd2 . 2_556 94.2(3) ?
    Gd1 O4 Gd2 4_566 2_556 104.97(18) ?
    Si2 O5 Gd2 . . 142.3(4) ?
    Si2 O5 Gd1 . 4_566 103.7(4) ?
    Gd2 O5 Gd1 . 4_566 108.4(2) ?
    Si2 O6 Gd2 1_554 3_656 131.8(3) ?
    Si2 O6 Gd1 1_554 . 101.7(3) ?
    Gd2 O6 Gd1 3_656 . 126.0(2) ?
    Si2 O7 Gd1 . 3_666 136.3(4) ?
    Si2 O7 Gd2 . 2_556 101.8(4) ?
    Gd1 O7 Gd2 3_666 2_556 105.7(2) ?
    Si2 O7 Gd1 . 1_556 89.1(3) ?
    Gd1 O7 Gd1 3_666 1_556 114.0(3) ?
    Gd2 O7 Gd1 2_556 1_556 106.8(3) ?
_shelx_space_group_comment
;
The symmetry employed for this shelxl refinement is uniquely defined
by the following loop, which should always be used as a source of
symmetry information in preference to the above space-group names.
They are only intended as comments.
;
_shelx_estimated_absorpt_T_min     ?
_shelx_estimated_absorpt_T_max     ?
_shelx_hkl_file
;
   2   0   0 4857.45   48.59   0
  -2   0   0 4786.91   50.73   0
  -2   0   0 4824.36   51.26   0
   2   0   0 4873.64   49.42   0
  -4   0   0 3104.89   55.90   0
  -4   0   0 3215.78   57.53   0
   4   0   0 3091.95   52.80   0
  -6   0   0 1837.22   58.89   0
  -6   0   0 1760.34   56.87   0
   6   0   0 1690.82   50.60   0
  -8   0   0  256.20   33.58   0
   8   0   0  219.30   27.58   0
  -8   0   0  241.81   37.15   0
  10   0   0  162.99   50.16   0
 -10   0   0  124.02   45.04   0
  -1  -1   0   42.16    5.57   0
  -1   1   0   38.54    4.55   0
   1   1   0   55.43    7.06   0
   1   1   0   40.23    5.87   0
   1   1   0   43.01    6.76   0
  -1   1   0   47.12    4.34   0
  -1  -1   0   50.84    8.36   0
   1  -1   0   40.72    4.83   0
  -1   1   0   55.13    4.70   0
   1  -1   0   38.92    3.92   0
   1  -1   0   56.94    6.39   0
   1  -1   0   55.88    5.37   0
   2   1   0  908.43   22.43   0
  -2   1   0  945.21   21.80   0
  -2   1   0  870.00   21.27   0
  -2   1   0  917.88   22.98   0
   2  -1   0  951.61   13.56   0
  -2  -1   0  919.16   22.55   0
   3  -1   0   52.04    9.23   0
   3  -1   0   57.99    6.17   0
  -3  -1   0   58.90   10.76   0
   3  -1   0   43.91    9.21   0
   3   1   0   45.44    8.26   0
  -3   1   0   59.26   11.92   0
   3   1   0   62.02   12.43   0
  -3  -1   0   49.03   11.85   0
  -3   1   0   42.13   10.90   0
  -3  -1   0   51.27   11.75   0
  -3   1   0   50.36   11.12   0
  -4  -1   0    7.73    8.88   0
   4  -1   0    2.90    6.54   0
   4   1   0   16.39   14.41   0
  -4   1   0    3.37   13.71   0
  -4   1   0   15.43   10.48   0
   4   1   0    4.83    8.29   0
  -4  -1   0    8.95   14.78   0
   4  -1   0   10.59   10.57   0
   5  -1   0   37.54   15.73   0
  -5   1   0   38.97   16.48   0
  -5  -1   0   43.37   15.20   0
  -5   1   0   50.69   17.17   0
   5  -1   0   49.51   11.48   0
  -5  -1   0   38.80   22.41   0
   5   1   0   57.70   19.36   0
  -6   1   0   79.93   27.08   0
  -6  -1   0   55.51   21.76   0
   6  -1   0   79.38   20.59   0
  -6   1   0   88.89   26.63   0
   7   1   0   95.48   29.03   0
  -7   1   0  116.54   29.80   0
  -7  -1   0   91.10   21.59   0
  -7   1   0   99.02   30.82   0
  -7  -1   0  114.30   25.15   0
  -8   1   0   11.40   30.33   0
  -8   1   0  -21.71   22.37   0
   8  -1   0   36.21   23.17   0
  -8  -1   0   33.66   31.31   0
   8   1   0    6.07   21.55   0
  -8  -1   0   -6.22   31.17   0
   9   1   0  215.03   32.02   0
  -9  -1   0  220.83   34.02   0
  -9  -1   0  204.83   43.96   0
  -9   1   0  212.33   42.48   0
   9  -1   0  203.00   32.02   0
  -9   1   0  225.50   42.26   0
 -10  -1   0   23.26   41.15   0
 -10   1   0   21.78   34.03   0
 -10   1   0   -0.95   42.29   0
 -10   1   0  -13.24   33.69   0
 -10  -1   0    4.02   36.52   0
   0  -2   0 3329.27   54.49   0
   0   2   0 3166.31   49.01   0
   0   2   0 3473.06   40.57   0
   0  -2   0 3342.61   36.65   0
  -1  -2   0   19.52    5.71   0
   1  -2   0   18.20    4.95   0
  -1   2   0   17.80    4.52   0
   1   2   0   12.02   12.08   0
   1  -2   0   13.93    6.90   0
  -1   2   0   14.21   10.27   0
  -1   2   0   19.55    8.78   0
  -1   2   0   19.09    5.65   0
  -1   2   0   11.64    9.85   0
   1  -2   0   26.62   11.22   0
  -1   2   0   25.78    5.09   0
   2  -2   0 4560.04   47.40   0
   2   2   0 4261.46   58.65   0
  -2   2   0 4574.26   54.56   0
  -2   2   0 4559.57   47.21   0
  -2  -2   0 4273.79   50.04   0
   2  -2   0 4270.68   56.25   0
   2  -2   0 4468.15   50.58   0
   2  -2   0 4234.00   47.28   0
   2   2   0 4405.95   54.20   0
  -2  -2   0 4310.24   60.69   0
   3   2   0   17.73   14.35   0
   3  -2   0   14.94   11.14   0
   3  -2   0   15.31    3.20   0
  -3  -2   0   17.02    8.94   0
  -3   2   0   16.18    8.71   0
  -3   2   0   16.45    7.45   0
  -3   2   0   22.56    7.95   0
  -4  -2   0 4693.31   73.16   0
  -4   2   0 4665.25   67.68   0
  -4  -2   0 4771.90   64.85   0
   4  -2   0 4726.64   59.02   0
   5  -2   0   17.36   14.23   0
  -5  -2   0   11.02   13.19   0
   5   2   0   24.42   17.76   0
  -5  -2   0   -2.65   20.70   0
  -5   2   0   29.12   19.89   0
  -6  -2   0 2043.00   61.59   0
  -6   2   0 1989.01   64.73   0
   6  -2   0 1946.73   47.44   0
  -6  -2   0 1941.89   55.04   0
  -7   2   0   36.13   20.70   0
  -7  -2   0   31.88   19.03   0
   7  -2   0   44.88   20.27   0
  -7   2   0   30.84   21.81   0
   7   2   0   53.88   22.90   0
   8   2   0  634.14   44.35   0
  -8  -2   0  555.94   40.21   0
  -8   2   0  603.50   49.79   0
  -8   2   0  593.23   51.19   0
   8  -2   0  604.92   44.69   0
  -8  -2   0  584.96   48.89   0
  -9  -2   0   41.50   41.92   0
  -9   2   0   28.85   28.65   0
  -9   2   0   22.20   28.48   0
  -9  -2   0   -6.93   30.76   0
  -9   2   0   20.60   29.02   0
   9  -2   0   24.21   26.29   0
   9   2   0   45.25   34.37   0
 -10  -2   0  -22.21   39.91   0
 -10   2   0    1.44   41.10   0
 -10  -2   0  -19.05   47.28   0
   1   3   0   35.77   13.29   0
  -1  -3   0   30.52    7.84   0
  -1   3   0   27.20    7.37   0
  -1   3   0   21.89    6.67   0
   1  -3   0   21.26    7.21   0
   1  -3   0   32.87    5.86   0
   1  -3   0   32.46    7.72   0
   1  -3   0   37.90    7.41   0
  -1   3   0   27.44    8.21   0
  -2   3   0   41.89    5.88   0
   2  -3   0   56.55   10.78   0
  -2   3   0   54.79    8.72   0
  -2   3   0   42.49   21.02   0
  -2   3   0   38.07    6.76   0
  -2  -3   0   64.72   10.77   0
   2  -3   0   52.42   10.53   0
  -2   3   0   51.76    9.04   0
   2   3   0   47.23   11.90   0
  -2  -3   0   46.60   13.42   0
   2  -3   0   47.39    7.88   0
  -3  -3   0   12.56   12.44   0
  -3   3   0    7.48    5.61   0
   3  -3   0    2.15    3.24   0
   3  -3   0    1.49   13.23   0
   3  -3   0   11.42   11.67   0
  -3   3   0   16.95    7.36   0
   3  -3   0    6.63    9.99   0
   3   3   0    2.55   17.94   0
   3   3   0   -4.10   12.69   0
  -3   3   0   -3.01   11.77   0
  -3   3   0    8.55    9.35   0
   4  -3   0    4.66    3.74   0
   4   3   0   -8.56   17.01   0
  -4  -3   0   13.87   16.45   0
  -4   3   0    4.04    9.46   0
  -4  -3   0    4.12    7.86   0
   4   3   0    2.27   21.23   0
  -5  -3   0  216.99   18.39   0
   5  -3   0  224.13   19.13   0
   5  -3   0  247.73   26.72   0
   5   3   0  203.73   24.97   0
  -5  -3   0  243.42   29.70   0
  -5   3   0  247.87   25.98   0
  -6   3   0  137.81   24.98   0
  -6   3   0  132.17   21.69   0
   6   3   0  162.78   26.31   0
  -6  -3   0  166.12   29.41   0
   6  -3   0  136.58   17.57   0
  -6  -3   0  135.22   30.35   0
  -7  -3   0   47.99   20.05   0
   7   3   0   56.98   25.98   0
  -7  -3   0   58.38   23.60   0
  -7   3   0   69.26   23.19   0
  -7   3   0   69.09   29.59   0
   7   3   0   66.85   32.81   0
   7  -3   0   57.89   25.45   0
  -7  -3   0   63.72   22.90   0
  -8   3   0  150.84   32.01   0
   8   3   0  149.88   36.22   0
  -8   3   0  152.60   36.45   0
  -8  -3   0  175.75   27.31   0
   8   3   0  186.54   40.80   0
   8  -3   0  110.18   27.33   0
  -8  -3   0  135.82   37.78   0
  -9   3   0   63.26   28.49   0
  -9  -3   0   65.78   25.46   0
  -9  -3   0   55.12   32.05   0
  -9   3   0   63.22   40.27   0
   9   3   0   55.88   30.56   0
  10   3   0  130.95   48.64   0
 -10  -3   0  110.32   41.01   0
 -10   3   0  141.80   46.57   0
   0  -4   0 5487.92   84.76   0
   0   4   0 5695.21   80.95   0
   0   4   0 5574.53   68.26   0
   0  -4   0 5561.74   67.43   0
   0   4   0 5623.19   70.07   0
  -1  -4   0   20.58    9.84   0
   1  -4   0    9.00    5.24   0
   1   4   0    1.99   14.91   0
  -1   4   0   15.26   19.97   0
  -1   4   0   11.82    9.19   0
  -1  -4   0    8.54    1.98   0
  -1   4   0   10.39   20.78   0
  -1   4   0    5.74    8.18   0
  -1   4   0    5.96    7.42   0
   2   4   0 5065.70   82.21   0
   2  -4   0 5024.44   60.89   0
  -2   4   0 4946.01   45.24   0
  -2   4   0 4737.14   53.62   0
  -2   4   0 4840.52   62.43   0
   2  -4   0 4850.65   57.25   0
   2   4   0 4866.09   90.02   0
  -2   4   0 4888.38   67.32   0
   2  -4   0 5031.41   70.59   0
  -3   4   0   40.17    7.57   0
   3   4   0   34.02   18.04   0
  -3  -4   0   31.37   24.54   0
   3  -4   0   29.80   12.34   0
  -3   4   0   34.98   11.64   0
   3   4   0   47.14   19.65   0
  -3  -4   0   20.38   14.01   0
  -3   4   0   30.63   10.16   0
   3  -4   0   33.48   12.28   0
   3  -4   0   23.43    9.77   0
  -3   4   0   40.58   10.59   0
   3  -4   0   23.92   10.86   0
  -4  -4   0 2356.56   43.30   0
  -4  -4   0 2439.20   56.39   0
  -4   4   0 2320.53   53.82   0
   4   4   0 2555.04   69.56   0
  -4   4   0 2523.32   62.48   0
  -4   4   0 2338.47   47.38   0
  -5  -4   0    2.53   15.05   0
   5  -4   0    4.24   21.39   0
  -5   4   0    9.19   14.46   0
  -5   4   0   10.89   12.11   0
   5  -4   0    6.12   13.77   0
   5   4   0    1.09   28.64   0
   5   4   0    6.36   23.16   0
  -5   4   0    2.25   12.99   0
  -6   4   0 1007.28   42.46   0
   6  -4   0  986.42   43.14   0
   6   4   0 1022.55   54.97   0
   7   4   0    4.68   36.03   0
  -7  -4   0   18.97   23.86   0
  -7   4   0   20.75   28.06   0
   7  -4   0    9.74   26.33   0
  -7  -4   0   33.23   35.40   0
  -7   4   0   -4.28   20.82   0
  -8   4   0  352.07   46.48   0
   8   4   0  286.62   49.01   0
  -8  -4   0  317.75   44.06   0
   8  -4   0  294.59   34.18   0
   8   4   0  349.94   45.41   0
  -8   4   0  287.83   33.36   0
  -8  -4   0  316.16   35.91   0
  -9   4   0   17.16   32.30   0
  -9   4   0    1.91   32.85   0
  -9  -4   0   48.22   43.19   0
   9   4   0   18.08   32.24   0
  10   4   0   80.45   50.14   0
 -10   4   0  101.26   44.32   0
   1   5   0   79.26   21.40   0
   1   5   0   80.18   21.02   0
   1   5   0   93.57   23.20   0
   1  -5   0   64.24    7.85   0
  -1   5   0   73.58   29.25   0
   1  -5   0   81.27   14.87   0
  -1   5   0   50.45   24.52   0
  -1   5   0   61.11    8.44   0
  -1   5   0   83.33   12.92   0
  -1   5   0   85.67   12.05   0
  -1  -5   0   77.66   14.51   0
   1  -5   0  102.81   23.96   0
  -1  -5   0   54.50   27.68   0
  -2   5   0  320.23   22.69   0
   2   5   0  279.74   32.21   0
  -2   5   0  276.21   20.39   0
  -2   5   0  265.79   11.78   0
   2  -5   0  331.10   24.98   0
   2   5   0  339.56   31.04   0
  -2   5   0  322.47   32.68   0
  -2  -5   0  329.67   21.47   0
  -2   5   0  270.01   16.22   0
  -3   5   0   53.45   15.60   0
   3  -5   0   32.60   15.28   0
  -3  -5   0   34.39   18.39   0
   3  -5   0   49.67   16.59   0
   3   5   0   41.53   24.84   0
  -3   5   0   50.20   11.58   0
  -3   5   0   46.99   17.29   0
   3  -5   0   45.52   14.51   0
   4  -5   0   98.88   18.83   0
  -4   5   0   85.35   16.15   0
   4  -5   0   92.98   18.05   0
   4   5   0  100.96   28.95   0
  -4  -5   0   98.97   13.45   0
  -4  -5   0  120.12   24.56   0
  -5   5   0   25.72   17.86   0
  -5  -5   0   22.20   14.35   0
   5  -5   0   22.02   20.52   0
  -5   5   0    9.62   19.25   0
  -5   5   0    0.44   23.33   0
   6  -5   0  298.01   31.43   0
   6   5   0  318.66   41.83   0
  -6  -5   0  283.41   35.64   0
  -6   5   0  350.61   37.33   0
  -6  -5   0  320.90   45.41   0
  -6   5   0  312.76   29.49   0
   7   5   0   19.48   27.32   0
  -7   5   0   16.20   35.45   0
  -7  -5   0   39.95   28.91   0
   7  -5   0   39.41   31.40   0
   7   5   0   29.13   39.00   0
  -7   5   0   10.39   19.33   0
  -8  -5   0  222.51   36.38   0
  -8   5   0  255.08   37.94   0
  -8   5   0  226.52   38.12   0
   8   5   0  261.50   45.84   0
   8  -5   0  249.54   33.58   0
   8   5   0  218.05   47.65   0
  -9  -5   0   77.41   44.47   0
  -9   5   0   85.68   29.07   0
  -9   5   0  143.58   42.23   0
   0   6   0 1609.93   71.56   0
   0   6   0 1648.64   67.41   0
   0  -6   0 1711.39   71.44   0
   0  -6   0 1590.15   24.57   0
  -1   6   0   12.61    3.43   0
   1  -6   0   11.27   31.03   0
   1   6   0   33.35   26.89   0
  -1   6   0    1.29   18.75   0
   1  -6   0   11.63    5.83   0
  -1   6   0    5.45    9.06   0
  -1   6   0   11.87   16.45   0
   1   6   0   -1.72   19.89   0
  -1   6   0   22.03   28.82   0
   1  -6   0   15.07    9.64   0
  -2  -6   0 3165.29   64.26   0
  -2   6   0 3285.66   60.19   0
   2  -6   0 3224.83   53.44   0
  -2   6   0 3264.02   67.29   0
  -2   6   0 3303.19   50.60   0
  -2   6   0 3356.58   33.39   0
  -3  -6   0   10.78   21.50   0
   3   6   0   38.98   27.67   0
  -3   6   0   19.37   14.49   0
  -3   6   0   14.27   20.27   0
  -3  -6   0   11.94   28.87   0
   3  -6   0    1.68   23.87   0
  -3   6   0   14.91    9.56   0
   4  -6   0 2126.30   61.97   0
   4  -6   0 2041.18   53.37   0
   4  -6   0 2112.03   52.59   0
  -4   6   0 2186.78   50.59   0
  -4   6   0 2130.81   55.11   0
  -4   6   0 2110.23   43.03   0
   4   6   0 2096.59   74.19   0
  -4  -6   0 2094.64   77.63   0
  -5  -6   0   -8.62   27.65   0
  -5   6   0    2.71   24.97   0
  -5   6   0   17.42   17.01   0
   5  -6   0   13.58   24.40   0
  -5   6   0   34.26   20.91   0
   5   6   0   -2.58   35.59   0
   5   6   0   22.19   34.02   0
   6   6   0  748.91   55.67   0
  -6   6   0  704.85   36.85   0
   6   6   0  739.32   55.64   0
   6  -6   0  733.70   41.05   0
  -6   6   0  732.74   46.89   0
  -7  -6   0   15.12   25.87   0
  -7   6   0   15.31   22.07   0
   7   6   0   38.46   37.66   0
   7  -6   0   35.78   30.21   0
   7   6   0  -11.78   30.87   0
  -7   6   0   11.77   36.57   0
  -7  -6   0   45.35   31.79   0
  -8  -6   0  251.30   38.74   0
   8   6   0  205.25   42.22   0
  -8   6   0  241.49   49.77   0
   9   6   0   74.86   44.66   0
  -9  -6   0   23.57   44.61   0
   1  -7   0   86.91   38.61   0
  -1   7   0  111.42   19.98   0
  -1   7   0  139.30   14.11   0
   1   7   0   98.94   32.33   0
  -1   7   0  100.88   45.95   0
  -1   7   0  149.18   25.43   0
  -1   7   0  122.72   33.05   0
   1  -7   0  114.45   23.79   0
  -2   7   0   20.44   23.29   0
   2   7   0   46.09   39.28   0
   2  -7   0   24.14   21.57   0
   2   7   0   19.18   24.70   0
   2  -7   0   17.04   42.25   0
   2  -7   0   18.12   28.50   0
  -2   7   0   13.66   18.71   0
   2   7   0   17.08   28.04   0
  -2   7   0  -15.63   22.12   0
  -3   7   0   85.56   40.17   0
   3   7   0   76.78   35.30   0
  -3   7   0   57.60   19.52   0
   3  -7   0   65.79   22.43   0
   3  -7   0   71.60   21.31   0
  -3  -7   0   81.49   24.67   0
   3   7   0   82.11   29.59   0
  -3  -7   0   72.61   29.66   0
  -3   7   0   70.03   16.51   0
   3   7   0   43.32   39.29   0
  -3   7   0   86.15   26.03   0
   4   7   0  593.91   46.86   0
  -4   7   0  617.26   43.94   0
  -4   7   0  537.80   27.08   0
   4  -7   0  551.75   37.13   0
   5   7   0   80.89   38.04   0
   5  -7   0   68.73   25.07   0
   5  -7   0  112.34   29.99   0
  -5   7   0   93.67   18.04   0
  -5   7   0  115.71   27.14   0
  -5  -7   0   85.94   24.32   0
  -6  -7   0  388.67   42.20   0
   6  -7   0  426.83   40.14   0
  -6   7   0  408.90   40.47   0
   6   7   0  413.33   44.05   0
   7   7   0    2.76   29.69   0
   7  -7   0   22.16   39.06   0
  -7  -7   0   14.38   43.78   0
  -7  -7   0   37.81   26.98   0
   7  -7   0   25.66   32.35   0
   7   7   0    8.01   47.60   0
  -7   7   0  -13.13   36.15   0
  -8   7   0  387.39   55.41   0
   8   7   0  384.79   62.24   0
   0   8   0 1704.66   58.15   0
   0   8   0 1740.97   82.56   0
   1   8   0  -41.60   39.45   0
   1   8   0  -56.38   31.30   0
   1  -8   0  -27.45   24.31   0
  -1   8   0  -43.69   29.30   0
   1  -8   0  -23.37   41.43   0
  -1   8   0   -1.40   15.96   0
  -2   8   0 1377.00   47.20   0
   2   8   0 1435.49   69.31   0
   2   8   0 1398.72   63.11   0
   2  -8   0 1458.14   59.69   0
  -2   8   0 1507.64   57.72   0
  -2   8   0 1518.50   78.81   0
   3  -8   0   -5.49   20.12   0
   3   8   0    7.85   26.81   0
   3   8   0  -33.28   34.73   0
  -3   8   0  -15.32   38.68   0
   3   8   0   15.27   41.50   0
  -3  -8   0   14.49   29.12   0
   4  -8   0  910.36   53.22   0
   4   8   0  899.00   62.43   0
   4   8   0  878.68   58.62   0
  -4  -8   0  951.63   71.09   0
  -5   8   0    9.59   33.62   0
   5   8   0  -10.86   30.82   0
   5  -8   0   11.18   23.53   0
   5   8   0   31.37   40.10   0
   6  -8   0  461.72   48.52   0
   6   8   0  495.93   52.62   0
  -6   8   0  490.38   44.41   0
   7   8   0   77.53   39.74   0
   7   8   0   74.27   47.00   0
   7  -8   0   57.55   29.12   0
  -7   8   0   92.28   42.78   0
  -7  -8   0   44.64   51.20   0
  -8   8   0  176.73   56.14   0
   1  -9   0   43.12   35.15   0
   1   9   0   94.79   34.03   0
   1   9   0  104.58   35.73   0
  -1   9   0   55.06   35.83   0
   1   9   0   82.65   41.86   0
  -1   9   0   43.69   40.68   0
   2   9   0    7.50   39.03   0
   2   9   0    7.07   30.31   0
  -2   9   0   20.51   37.46   0
   2   9   0   -4.87   31.77   0
   2  -9   0   27.86   51.31   0
   2  -9   0    4.36   32.17   0
   2   9   0   52.85   47.14   0
  -3  -9   0   69.91   46.13   0
   3  -9   0   56.14   27.11   0
   3   9   0   72.04   48.34   0
   3  -9   0   40.94   51.70   0
   3   9   0   61.55   34.58   0
   3   9   0   43.67   33.69   0
   3   9   0   38.91   45.04   0
   4   9   0  272.75   54.61   0
  -4  -9   0  271.83   55.65   0
   4   9   0  323.86   46.01   0
   4  -9   0  301.25   44.71   0
   5   9   0   69.53   39.01   0
   5   9   0   47.93   46.17   0
  -5  -9   0  119.33   49.78   0
  -5   9   0   66.91   42.16   0
   5   9   0  110.75   39.25   0
   5  -9   0  115.23   32.46   0
   6   9   0  312.00   48.95   0
  -6   9   0  345.22   49.11   0
   6   9   0  315.49   61.09   0
   7   9   0   15.16   37.38   0
  -7   9   0   23.69   47.55   0
   0  10   0 1321.86   79.65   0
   0 -10   0 1305.83   84.14   0
   1  10   0   28.75   38.80   0
   1 -10   0   -5.81   48.63   0
  -1  10   0   18.27   30.53   0
   2  10   0  638.62   60.71   0
   2  10   0  568.41   51.57   0
  -2 -10   0  668.12   60.02   0
   2  10   0  582.53   57.56   0
   2 -10   0  567.89   67.84   0
   3  10   0   73.31   47.21   0
   3 -10   0   39.11   39.61   0
   3  10   0   65.15   41.33   0
   3 -10   0   38.23   54.93   0
   3  10   0   12.75   44.33   0
   3  10   0   39.86   47.79   0
  -3 -10   0   15.07   43.47   0
   4 -10   0  375.76   42.29   0
  -4 -10   0  326.06   46.82   0
   4  10   0  415.02   59.53   0
   4  10   0  363.02   51.52   0
   4 -10   0  366.53   66.08   0
   5 -10   0  -13.55   39.37   0
   5  10   0  -25.52   33.59   0
   5  10   0  -44.47   49.85   0
   5  10   0    4.70   37.24   0
   5  10   0  -15.98   38.98   0
  -5 -10   0   -5.07   50.28   0
   6  10   0  147.73   51.41   0
  -1  11   0  174.60   66.55   0
   1  11   0  192.12   59.08   0
   1  11   0  144.67   59.71   0
   1 -11   0  112.81   47.00   0
   2  11   0  101.52   58.89   0
   2 -11   0   47.29   58.52   0
  -2  11   0  112.70   76.62   0
   2  11   0  179.18   61.07   0
  -2 -11   0  171.52   54.33   0
   3  11   0   15.58   48.03   0
   3  11   0   29.01   59.11   0
   3 -11   0  118.34   58.98   0
   3  11   0   84.41   56.18   0
   4  11   0  232.04   57.66   0
   4  11   0  234.80   61.62   0
   4 -11   0  244.43   67.61   0
   5  11   0    9.23   54.73   0
   0  12   0  220.80   74.61   0
   1 -12   0  -13.30   67.10   0
   1  12   0  -15.71   62.41   0
   2  12   0  165.89   55.77   0
   3  12   0   58.13   50.21   0
  -9   0   1  -12.12   24.42   0
   9   0  -1   -6.88   20.86   0
   9   0  -1   10.41   21.94   0
  -9   0   1    5.00   34.17   0
   7   0  -1  178.31   19.11   0
  -7   0   1  171.56   29.25   0
  -5   0   1  229.82   23.77   0
  -5   0   1  266.27   25.04   0
   5   0  -1  226.70   15.81   0
   3   0  -1   40.84    9.58   0
   3   0  -1   27.40    7.91   0
  -3   0   1   32.53   10.56   0
  -3   0   1   37.07   10.58   0
   1   0  -1   11.99    2.56   0
  -1   0   1   10.32    3.06   0
   1   0  -1   13.32    3.29   0
   1   0   1  208.45   15.62   0
  -1   0  -1  203.68   12.31   0
  -1   0  -1  200.81   11.95   0
   3   0   1  205.36   13.03   0
  -3   0  -1  211.23   17.64   0
   3   0   1  198.70   14.25   0
   5   0   1   59.07   15.08   0
   5   0   1   30.63   18.01   0
  -7   0  -1   42.69   27.47   0
  -7   0  -1   45.00   27.93   0
  -9   0  -1   13.91   25.00   0
  -9   0  -1   14.83   27.34   0
 -10  -1   1 1385.95   67.64   0
 -10  -1   1 1402.41   75.52   0
 -10   1   1 1403.30   76.22   0
 -10   1   1 1358.16   74.31   0
   9  -1  -1    5.40   29.39   0
  -9  -1   1   14.88   24.86   0
  -9   1   1    0.53   25.83   0
  -9  -1   1   -0.68   27.69   0
  -9   1   1  -19.54   35.92   0
   9   1  -1  -10.04   23.54   0
  -8   1   1 1259.32   59.69   0
  -8  -1   1 1254.45   59.68   0
  -8  -1   1 1188.42   53.44   0
   8  -1  -1 1148.96   51.32   0
  -8   1   1 1200.87   55.37   0
   8   1  -1 1196.00   53.36   0
  -7  -1   1   77.98   26.74   0
  -7   1   1   77.02   27.22   0
  -7   1   1   64.03   28.67   0
   7  -1  -1   67.82   23.47   0
   7   1  -1   82.29   20.86   0
   6  -1  -1 1100.69   31.17   0
   6   1  -1 1090.93   39.47   0
   6  -1  -1 1072.88   41.40   0
   5  -1  -1   23.54    9.79   0
   5  -1  -1    8.49   15.69   0
  -5   1   1    9.65   14.44   0
  -5  -1   1   -2.06   18.98   0
  -5   1   1   18.91   19.36   0
  -4   1   1  444.74   21.90   0
  -4   1   1  470.92   23.33   0
   4  -1  -1  475.12   24.95   0
   4   1  -1  439.32   20.29   0
  -4  -1   1  459.04   22.56   0
   4  -1  -1  479.80   17.57   0
   3  -1  -1    5.79    4.36   0
  -3  -1   1   11.85    9.43   0
  -3   1   1    4.24    6.51   0
  -3   1   1    4.41    6.75   0
   3   1  -1   -0.59   11.29   0
   3  -1  -1   -1.32    5.81   0
   3   1  -1    0.56    8.72   0
  -3   1   1    8.29   11.38   0
  -3  -1   1    0.57    6.68   0
   2   1  -1   -1.46   10.92   0
   2  -1  -1   10.71    8.67   0
   2  -1  -1   10.06    5.10   0
  -2   1   1   -0.33    7.12   0
   2   1  -1    3.14    9.28   0
  -2  -1   1   -1.31    8.09   0
  -2   1   1    1.10    2.31   0
  -1   1   1   91.33    6.68   0
  -1   1   1   99.12    7.93   0
   1  -1  -1   92.87    5.87   0
   1  -1  -1  103.91    7.16   0
   1   1  -1  100.97    6.75   0
  -1  -1   1   95.84    8.42   0
   1  -1  -1   95.06    5.19   0
   1   1  -1   98.86    7.23   0
   0   1  -1  787.17   11.03   0
   0   1   1  687.94   14.71   0
   0  -1   1  584.48    9.42   0
   0   1   1  651.88   16.21   0
   0  -1  -1  702.50   18.91   0
   0  -1  -1  771.37   16.09   0
   0   1   1  755.77   21.43   0
   1  -1   1    4.90    4.03   0
  -1   1  -1    0.23    8.43   0
  -1   1  -1   -1.70    5.69   0
   1   1   1    6.80    8.06   0
  -1   1  -1    7.98    5.25   0
  -1  -1  -1    3.92    3.78   0
   1  -1   1    3.77    2.27   0
  -1   1  -1   10.27    9.96   0
   1  -1   1   -3.99    9.53   0
   1   1   1    7.77    7.45   0
  -1  -1  -1    4.81   10.38   0
  -2   1  -1 1991.87   37.80   0
   2   1   1 2021.37   30.28   0
   2  -1   1 2175.78   25.21   0
   2  -1   1 2167.74   38.04   0
  -2  -1  -1 2092.40   38.96   0
   2   1   1 2032.89   37.31   0
  -2   1  -1 2136.08   35.26   0
   3   1   1   38.14   13.26   0
  -3  -1  -1   34.41   10.69   0
  -3   1  -1   41.32    9.83   0
  -3   1  -1   51.96   13.68   0
   3  -1   1   33.09    6.00   0
   3   1   1   31.32    8.00   0
  -3  -1  -1   44.58    9.05   0
   3  -1   1   42.59   10.15   0
  -4   1  -1 2347.87   52.85   0
  -4   1  -1 2466.17   55.76   0
  -4  -1  -1 2397.44   50.51   0
   4   1   1 2393.88   48.11   0
   4   1   1 2387.69   52.13   0
   5   1   1    0.24   18.75   0
   5  -1   1   -8.64   14.54   0
  -5  -1  -1    1.15   19.42   0
   5  -1   1   -4.60   17.29   0
  -6  -1  -1 3211.78   74.24   0
  -6   1  -1 3201.07   78.03   0
   6  -1   1 3091.52   61.06   0
   7   1   1   87.08   27.71   0
  -7  -1  -1   46.65   29.76   0
  -7  -1  -1   79.56   31.08   0
  -7   1  -1   44.44   21.75   0
  -7   1  -1   65.72   30.42   0
   8   1   1 2007.82   68.69   0
  -8  -1  -1 1882.58   77.97   0
  -8   1  -1 1961.17   77.26   0
  -8  -1  -1 2021.18   71.13   0
  -8   1  -1 1941.27   76.16   0
  -8   1  -1 1891.17   66.59   0
  -9   1  -1   49.86   30.99   0
  -9  -1  -1   34.90   34.77   0
  -9   1  -1   30.67   32.38   0
  -9  -1  -1   19.78   30.27   0
 -10  -1  -1 1195.95   72.94   0
 -10   1  -1 1216.16   62.44   0
  10   2  -1   38.17   30.59   0
 -10   2   1   33.95   30.41   0
 -10  -2   1    2.85   37.00   0
 -10  -2   1   33.43   46.03   0
 -10   2   1   70.62   37.41   0
  -9   2   1  115.92   32.60   0
   9   2  -1  202.00   33.99   0
   9  -2  -1  202.25   37.89   0
  -9   2   1  156.27   32.05   0
  -9  -2   1  117.31   34.51   0
  -9  -2   1  166.52   34.59   0
  -8   2   1   55.40   24.13   0
   8   2  -1  106.69   36.81   0
   8  -2  -1   78.66   28.45   0
  -8  -2   1   75.39   26.25   0
  -8  -2   1   98.28   24.55   0
   8  -2  -1  103.09   25.23   0
  -8   2   1   80.33   31.44   0
  -7   2   1   51.51   29.79   0
  -7  -2   1   42.77   27.34   0
   7   2  -1   85.86   28.77   0
  -7  -2   1   81.22   19.51   0
   7  -2  -1   57.69   19.15   0
  -7   2   1   64.60   27.71   0
  -6  -2   1   63.02   26.98   0
   6  -2  -1   70.35   18.93   0
  -6   2   1   39.91   25.59   0
   6  -2  -1   36.56   21.18   0
   5   2  -1   40.50   15.61   0
  -5   2   1   32.38   18.87   0
  -5  -2   1   23.77   20.20   0
   5  -2  -1   29.54   16.23   0
  -5  -2   1   21.71   21.61   0
  -5   2   1   11.70   15.03   0
   5   2  -1   28.40   13.29   0
  -5   2   1   33.75   19.79   0
   5  -2  -1   19.64    8.93   0
  -4   2   1  189.02   15.48   0
  -4  -2   1  189.25   16.47   0
   4  -2  -1  202.57   11.26   0
   4  -2  -1  185.88   18.10   0
   4   2  -1  203.28   19.39   0
  -4   2   1  172.02   19.33   0
  -3  -2   1  113.92   11.03   0
   3  -2  -1  105.57    7.50   0
   3   2  -1   99.86   11.41   0
  -3   2   1  104.71   12.22   0
  -3   2   1   98.75   11.87   0
  -3   2   1  116.71   11.77   0
   2  -2  -1   68.54    6.26   0
  -2   2   1   80.94    9.95   0
  -2   2   1   70.97   12.56   0
  -2   2   1   79.15   10.38   0
   2   2  -1   66.46   10.16   0
   2   2  -1   65.47   13.83   0
  -2  -2   1   68.81   13.06   0
   2   2  -1   76.68   11.50   0
  -2  -2   1   76.30    7.51   0
   1  -2  -1   38.20    4.67   0
   1   2  -1   47.86    7.85   0
  -1  -2   1   41.78    5.01   0
   1  -2  -1   51.42    5.95   0
   1   2  -1   44.82    8.51   0
   1  -2  -1   44.96    7.79   0
  -1   2   1   44.26    5.09   0
  -1   2   1   50.11   13.82   0
  -1   2   1   34.10   10.16   0
  -1  -2   1   43.26   11.87   0
  -1   2   1   44.14   12.47   0
   1  -2  -1   48.39   12.22   0
   0  -2   1  402.04   13.63   0
   0  -2  -1  399.59   12.54   0
   0  -2  -1  413.06   21.48   0
   0   2  -1  430.23    7.09   0
   0   2  -1  381.21   12.28   0
   0   2   1  378.65   17.07   0
   0   2  -1  431.86   14.25   0
   0   2  -1  410.14   21.41   0
   0   2  -1  405.60   11.51   0
   0   2   1  397.20   23.05   0
   1  -2   1   11.57    4.64   0
  -1   2  -1   14.01    4.01   0
  -1   2  -1   13.99    7.38   0
  -1   2  -1   21.16    5.03   0
  -1  -2  -1   15.57    8.00   0
  -1  -2  -1   15.32    3.53   0
  -1   2  -1   21.21    3.94   0
   1  -2   1   12.25    2.12   0
  -1   2  -1   15.52    5.21   0
  -1   2  -1   11.06    9.08   0
   1   2   1   14.50    8.53   0
  -1   2  -1   14.57    8.36   0
   2  -2   1   88.55   12.45   0
  -2   2  -1   79.43   10.58   0
   2  -2   1   94.15    6.18   0
   2  -2   1   86.95   14.57   0
  -2   2  -1   88.00    9.04   0
  -2   2  -1   75.05    8.01   0
   2   2   1  100.81   14.69   0
   2   2   1   75.69    7.04   0
  -2  -2  -1   97.17   13.82   0
   2   2   1   86.75   15.11   0
  -3  -2  -1   40.65   11.94   0
   3   2   1   44.59    7.80   0
  -3  -2  -1   51.88    8.51   0
   3  -2   1   34.89    6.11   0
  -3   2  -1   36.16   14.49   0
   3  -2   1   39.40   11.47   0
   3   2   1   56.58   13.29   0
  -3   2  -1   46.99   12.10   0
   3  -2   1   30.30    6.75   0
   4  -2   1  153.10   12.38   0
  -4   2  -1  166.27   20.15   0
  -4  -2  -1  176.01   17.77   0
  -4   2  -1  178.63   17.17   0
   5  -2   1  287.95   19.01   0
   5  -2   1  324.26   28.83   0
  -5  -2  -1  382.58   29.45   0
  -5  -2  -1  343.56   27.05   0
   5   2   1  371.49   32.04   0
  -6  -2  -1   38.07   21.53   0
   6   2   1   46.72   25.99   0
  -6   2  -1   63.08   26.28   0
  -6   2  -1   67.10   28.39   0
  -6  -2  -1   84.26   20.49   0
   6  -2   1   60.80   14.96   0
  -7   2  -1   21.29   21.55   0
  -7   2  -1   21.32   25.72   0
  -7   2  -1    1.26   21.52   0
  -7  -2  -1    6.65   19.30   0
  -7  -2  -1   34.05   31.64   0
   8   2   1   21.12   25.25   0
  -8  -2  -1   29.25   35.85   0
  -8   2  -1   25.20   27.21   0
  -8  -2  -1   11.59   22.56   0
   9   2   1    3.79   27.18   0
  -9  -2  -1   -9.01   24.96   0
  -9  -2  -1  -11.85   40.61   0
  -9   2  -1   15.90   28.83   0
  -9   2  -1   29.48   43.35   0
 -10  -2  -1   10.52   40.78   0
  10   3  -1  934.79   68.38   0
 -10  -3   1  953.15   59.76   0
 -10   3   1  973.91   72.61   0
 -10  -3   1  997.32   70.47   0
   9   3  -1   53.97   38.50   0
  -9  -3   1   76.24   38.29   0
  -9  -3   1   69.48   25.72   0
  -9   3   1   59.50   39.37   0
   9  -3  -1   92.22   37.77   0
  -9   3   1   57.53   28.50   0
   9   3  -1   86.64   32.83   0
  -8  -3   1 1416.40   64.89   0
   8  -3  -1 1322.96   55.29   0
  -8   3   1 1385.13   61.22   0
  -8  -3   1 1407.66   58.50   0
  -8   3   1 1437.13   68.36   0
   7  -3  -1   46.22   19.66   0
  -7  -3   1   23.14   20.61   0
  -7   3   1   51.69   24.05   0
  -7  -3   1   57.40   25.51   0
   7  -3  -1   23.19   19.11   0
   7   3  -1   50.98   29.74   0
  -7   3   1   30.15   27.56   0
  -6   3   1 1211.66   52.73   0
   6  -3  -1 1223.61   42.52   0
  -6   3   1 1293.43   48.96   0
  -6  -3   1 1265.30   51.30   0
  -6  -3   1 1283.55   56.96   0
   6   3  -1 1230.86   54.99   0
   5  -3  -1   55.20   22.01   0
  -5   3   1   46.72   15.45   0
   5  -3  -1   54.41    8.91   0
  -5  -3   1   37.20   17.62   0
  -4   3   1  709.82   32.09   0
  -4   3   1  730.82   28.05   0
  -4   3   1  721.54   33.09   0
   4  -3  -1  800.18   19.46   0
   4   3  -1  725.51   33.21   0
  -4  -3   1  785.51   29.83   0
  -3   3   1  188.35   18.72   0
  -3   3   1  169.56   12.30   0
   3   3  -1  200.59   22.26   0
   3  -3  -1  188.48   16.55   0
  -3   3   1  176.02   16.75   0
   3   3  -1  196.55   18.81   0
  -3  -3   1  185.83   15.55   0
  -2  -3   1   -3.79   11.26   0
  -2  -3   1    5.19    4.79   0
   2   3  -1  -12.18   17.89   0
   2   3  -1   -3.94   12.36   0
   2  -3  -1    1.67    3.81   0
   2  -3  -1    4.71    7.16   0
   2   3  -1   -9.77    9.94   0
  -2   3   1    6.66    8.40   0
  -2   3   1    4.34    7.55   0
   2  -3  -1   -1.62    8.69   0
  -2   3   1   -1.13    8.32   0
  -1  -3   1   21.84   19.09   0
   1  -3  -1    7.86   10.29   0
   1  -3  -1   16.49    6.11   0
  -1   3   1   10.29    9.04   0
   1   3  -1   16.57   11.14   0
  -1   3   1    3.39   14.39   0
  -1   3   1   17.76    9.61   0
   1  -3  -1   16.19   10.79   0
  -1  -3   1   12.42    3.88   0
   1   3  -1   18.30   13.27   0
  -1   3   1    7.04    5.06   0
   1   3  -1    4.75    9.36   0
   0   3  -1 1442.45   18.35   0
   0   3   1 1557.64   48.89   0
   0   3   1 1415.33   36.15   0
   0   3  -1 1464.17   39.07   0
   0  -3   1 1578.24   30.35   0
   0   3  -1 1430.17   30.13   0
   0   3   1 1529.96   48.88   0
   0   3   1 1615.42   40.68   0
   0  -3   1 1544.06   46.58   0
   0   3  -1 1427.71   44.79   0
  -1   3  -1   60.75    5.57   0
  -1   3  -1   53.63    5.78   0
   1   3   1   71.53   12.92   0
  -1  -3  -1   65.60    3.60   0
  -1   3  -1   58.91    4.98   0
  -1   3  -1   67.62   14.22   0
  -1  -3  -1   70.34   13.87   0
  -1   3  -1   67.86   10.74   0
   1   3   1   68.18   15.62   0
   1  -3   1   63.35    6.31   0
  -2   3  -1 2125.24   45.88   0
  -2   3  -1 2110.20   32.21   0
   2  -3   1 2230.80   43.38   0
  -2   3  -1 2290.94   34.50   0
   2   3   1 2280.87   51.44   0
   2   3   1 2223.57   52.74   0
   2  -3   1 2133.25   55.52   0
  -2  -3  -1 2209.46   46.03   0
  -2   3  -1 2228.46   39.14   0
  -2  -3  -1 2136.31   28.17   0
  -2   3  -1 2142.95   35.57   0
  -3   3  -1    3.29    9.65   0
  -3   3  -1   13.97   10.62   0
   3   3   1   18.64   16.84   0
  -3   3  -1   21.00   11.00   0
  -3  -3  -1   16.82   11.37   0
  -3  -3  -1    1.25    7.54   0
   3  -3   1    6.03   14.89   0
   3  -3   1   24.06   14.97   0
  -3   3  -1   12.90    8.12   0
   4  -3   1 2619.03   38.75   0
   4   3   1 2572.56   64.87   0
  -4   3  -1 2522.57   48.26   0
   4  -3   1 2559.75   35.70   0
  -4   3  -1 2620.17   62.72   0
   5   3   1  124.98   22.87   0
  -5   3  -1  113.99   23.67   0
  -5  -3  -1  106.53   19.79   0
   5  -3   1  103.09   28.21   0
  -5   3  -1  107.16   19.71   0
   5  -3   1   94.85   12.94   0
   6   3   1 2457.98   71.63   0
   6   3   1 2299.82   66.79   0
  -6   3  -1 2277.56   73.11   0
  -6   3  -1 2432.08   66.42   0
  -6  -3  -1 2413.11   67.03   0
  -6  -3  -1 2158.37   67.42   0
  -7   3  -1   89.07   30.95   0
  -7   3  -1   73.54   32.73   0
  -7   3  -1   79.65   20.05   0
  -7  -3  -1   76.73   21.78   0
   7   3   1   73.24   36.77   0
  -8  -3  -1 1668.01   64.07   0
  -8   3  -1 1772.04   68.45   0
   8  -3   1 1632.69   68.10   0
  -8  -3  -1 1749.08   76.66   0
  -8   3  -1 1652.18   76.25   0
   8   3   1 1741.83   75.11   0
   9   3   1   24.99   30.63   0
  -9  -3  -1   34.24   35.85   0
  -9   3  -1    2.03   27.92   0
  -9  -3  -1   15.03   31.38   0
 -10  -4   1   -8.02   45.05   0
 -10   4   1   -1.09   39.33   0
  10   4  -1  -33.06   47.04   0
  -9  -4   1  -19.75   39.89   0
  -9  -4   1   15.30   28.75   0
  -9   4   1  -11.84   29.13   0
   9  -4  -1   26.13   26.72   0
  -9   4   1   25.23   35.07   0
   9   4  -1   -2.48   40.43   0
   9   4  -1   14.93   31.38   0
   8   4  -1  140.11   33.72   0
   8   4  -1  161.14   45.43   0
  -8  -4   1  140.05   30.53   0
  -8  -4   1  149.20   28.92   0
   7  -4  -1   50.49   20.32   0
  -7  -4   1   53.47   37.87   0
  -7  -4   1   42.33   28.26   0
   7   4  -1   82.25   26.53   0
  -7   4   1   46.88   26.15   0
   7   4  -1   42.11   29.76   0
  -7  -4   1   61.13   23.11   0
  -7   4   1   51.36   29.30   0
   6  -4  -1  267.39   30.66   0
   6   4  -1  293.84   42.19   0
   6  -4  -1  259.50   22.34   0
  -6   4   1  290.11   35.58   0
   6   4  -1  254.42   39.04   0
  -6   4   1  247.20   24.26   0
  -5   4   1  451.51   27.94   0
   5  -4  -1  420.32   28.35   0
  -5  -4   1  466.79   42.24   0
   5   4  -1  448.31   41.57   0
   4   4  -1  795.48   43.64   0
  -4   4   1  777.48   29.92   0
  -4   4   1  790.34   35.60   0
  -4  -4   1  804.61   32.93   0
   4   4  -1  741.62   34.44   0
   4   4  -1  788.17   44.66   0
   3  -4  -1   13.83   13.20   0
  -3   4   1   13.02    9.01   0
   3   4  -1   11.08   12.86   0
   3   4  -1    1.14   14.37   0
  -3   4   1    1.97    6.18   0
  -3   4   1   15.06   15.17   0
  -3   4   1   -4.27   12.53   0
  -3  -4   1   -5.73   10.29   0
  -2  -4   1 1724.98   52.53   0
   2   4  -1 1649.09   55.71   0
  -2   4   1 1732.24   57.77   0
   2   4  -1 1603.56   45.08   0
  -2   4   1 1603.48   42.27   0
  -2  -4   1 1616.58   31.06   0
  -2   4   1 1669.38   36.13   0
   2  -4  -1 1603.76   40.05   0
  -1  -4   1   38.77   22.03   0
   1   4  -1   24.13   11.58   0
  -1   4   1   18.79   11.64   0
   1  -4  -1   13.82    6.10   0
  -1   4   1   14.98   10.91   0
  -1   4   1   36.61   21.08   0
   1   4  -1   28.96   23.87   0
  -1  -4   1   21.60    5.15   0
   1  -4  -1   26.03   11.49   0
  -1   4   1   19.16   20.05   0
   1  -4  -1   34.01   10.45   0
  -1   4   1   17.38    6.30   0
   0   4  -1 1229.43   44.27   0
   0   4   1 1165.79   37.84   0
   0   4  -1 1136.53   44.89   0
   0   4   1 1208.45   40.87   0
   0   4  -1 1226.24   20.67   0
   0  -4   1 1187.77   32.42   0
   0   4   1 1183.80   45.21   0
   0   4   1 1296.97   54.13   0
   0   4  -1 1254.78   35.73   0
   1  -4   1  138.87   13.13   0
  -1   4  -1  144.46    8.79   0
  -1  -4  -1  165.94   20.45   0
   1  -4   1  127.90   10.21   0
  -1   4  -1  119.83   25.48   0
  -1   4  -1  126.86    9.63   0
  -1   4  -1  152.00    6.28   0
   1   4   1  139.77   22.08   0
   1   4   1  161.12   23.04   0
   1  -4   1  143.20   16.80   0
  -1   4  -1  157.36   18.41   0
  -2   4  -1  210.24   25.23   0
   2  -4   1  236.43   15.81   0
   2  -4   1  216.34   16.00   0
  -2   4  -1  206.27   12.76   0
  -2   4  -1  223.96   14.39   0
  -2  -4  -1  221.33    8.84   0
  -2   4  -1  214.77   11.13   0
   2  -4   1  205.11    7.21   0
  -2  -4  -1  220.77   21.22   0
  -3   4  -1   63.92   12.77   0
  -3  -4  -1   64.70   18.95   0
   3   4   1   73.68   23.58   0
   3  -4   1   84.72   14.79   0
  -3   4  -1   81.16   15.26   0
  -3   4  -1   68.01   11.39   0
  -3   4  -1   70.69   10.50   0
  -3  -4  -1   82.76   15.93   0
   3  -4   1   73.28   15.51   0
   3   4   1   74.70   27.61   0
  -3  -4  -1   61.90    9.11   0
   4  -4   1  446.52   30.41   0
   4  -4   1  474.05   17.09   0
  -4   4  -1  474.04   25.07   0
   4   4   1  476.21   35.85   0
  -4  -4  -1  422.78   20.35   0
   4  -4   1  433.82   26.72   0
   5  -4   1  -16.47   19.61   0
  -5  -4  -1    9.37   24.48   0
  -5   4  -1    8.07   26.48   0
  -5   4  -1   24.16   19.54   0
   5  -4   1   31.10   19.81   0
   5   4   1  -10.22   22.22   0
  -5   4  -1   16.87   16.06   0
  -5  -4  -1   -3.00   15.12   0
   5   4   1   18.48   26.29   0
  -6  -4  -1   77.79   29.18   0
   6  -4   1   84.85   26.94   0
   6   4   1  107.15   34.74   0
  -6   4  -1   78.66   26.85   0
   7  -4   1   47.22   23.09   0
   7   4   1   31.50   29.57   0
  -7   4  -1   44.51   22.67   0
  -7   4  -1   30.24   35.41   0
  -7  -4  -1   70.75   27.02   0
  -7  -4  -1   44.22   18.36   0
  -8  -4  -1  -24.05   38.49   0
   8   4   1    2.07   28.51   0
  -8   4  -1  -14.74   28.30   0
  -8  -4  -1   -5.87   25.26   0
  -8   4  -1    0.55   23.14   0
  -9  -4  -1   17.12   45.03   0
  -9   4  -1   22.64   28.96   0
   9   4   1   85.02   47.84   0
  -9   4  -1   91.72   48.96   0
 -10   5   1  953.69   58.90   0
  -9   5   1   45.99   41.78   0
   9   5  -1   43.26   36.66   0
  -9  -5   1   59.24   32.32   0
   9   5  -1   73.24   48.05   0
  -9   5   1   28.64   33.23   0
  -8   5   1  763.93   49.24   0
   8  -5  -1  718.30   45.14   0
   8   5  -1  752.10   55.82   0
  -8   5   1  755.73   53.07   0
  -8  -5   1  811.15   51.32   0
   7  -5  -1  124.77   30.05   0
  -7  -5   1  108.71   24.55   0
  -7  -5   1   89.62   26.90   0
  -7   5   1  120.76   23.13   0
  -7   5   1  153.78   35.31   0
   7   5  -1  104.23   30.94   0
  -7  -5   1  158.68   42.77   0
  -6   5   1  531.76   32.46   0
  -6  -5   1  561.04   51.90   0
   6   5  -1  593.57   46.89   0
   6  -5  -1  600.82   39.24   0
   6   5  -1  561.05   43.38   0
  -5   5   1   42.75   15.44   0
   5  -5  -1   80.92   22.38   0
  -5   5   1   74.49   18.98   0
   5   5  -1   58.78   26.24   0
   5   5  -1   56.81   28.02   0
   4  -5  -1   26.63   18.25   0
  -4   5   1   39.00   12.68   0
  -4   5   1   35.13   12.16   0
   4  -5  -1   42.88   15.04   0
  -4   5   1   47.98   16.55   0
  -4   5   1   50.40   22.45   0
   4  -5  -1   38.94   15.64   0
  -4  -5   1   22.26   38.03   0
  -3   5   1   59.30   14.79   0
  -3   5   1   66.35   11.80   0
  -3  -5   1   85.67   15.92   0
  -3   5   1   81.13   16.60   0
  -2   5   1    7.59   10.15   0
   2  -5  -1   16.13    8.53   0
  -2   5   1    4.68   11.73   0
  -2  -5   1   10.92    9.28   0
   2   5  -1   12.09   20.91   0
  -2   5   1    4.74   16.83   0
   2  -5  -1    0.98    9.82   0
  -2   5   1    0.24   18.68   0
   1   5  -1  129.71   22.10   0
  -1   5   1  130.58   16.07   0
   1   5  -1  162.68   28.79   0
  -1   5   1  150.66   12.39   0
   1  -5  -1  170.86   11.11   0
   1   5  -1  145.89   27.27   0
   1  -5  -1  120.47   20.44   0
   1   5  -1  158.34   19.80   0
   0  -5   1    6.79   28.62   0
   0   5   1    6.21   15.59   0
   0   5  -1   -6.71   21.95   0
   0   5   1    8.80   14.31   0
   0   5   1    0.49   23.53   0
   0   5  -1   12.47    6.83   0
   0   5  -1   -1.68   18.18   0
   0   5  -1   -2.34   14.81   0
   0   5   1  -17.24   22.25   0
   0   5  -1   -5.79   11.14   0
   0   5  -1    3.11   10.93   0
   1   5   1   85.37   19.13   0
  -1   5  -1   90.68   19.72   0
  -1   5  -1   82.98   19.19   0
  -1   5  -1   62.09    8.16   0
  -1  -5  -1   95.82   19.73   0
  -1   5  -1   81.42   25.07   0
   1  -5   1  104.57   18.75   0
  -1   5  -1   80.59   11.32   0
   2   5   1 1078.25   52.69   0
   2   5   1 1018.73   48.85   0
   2  -5   1  992.55   29.02   0
  -2  -5  -1 1068.22   39.23   0
  -2   5  -1 1044.20   41.20   0
  -2   5  -1 1046.04   52.49   0
  -2  -5  -1 1026.52   14.14   0
  -2   5  -1 1040.75   20.73   0
   2  -5   1 1040.42   48.37   0
   2   5   1 1049.33   44.74   0
  -3   5  -1  129.51    7.85   0
  -3   5  -1  108.76   24.75   0
   3   5   1  135.89   29.63   0
  -3   5  -1  111.73   17.07   0
   3  -5   1  139.86   22.33   0
  -3  -5  -1  127.98   10.10   0
  -3   5  -1  110.23   15.22   0
  -3   5  -1  126.78   13.66   0
  -3  -5  -1  115.50   19.64   0
  -4  -5  -1 1991.80   38.35   0
   4  -5   1 2014.41   56.50   0
  -4   5  -1 2047.66   48.82   0
   4  -5   1 1999.53   63.50   0
   4   5   1 2070.75   69.41   0
  -5  -5  -1   48.90   21.01   0
  -5  -5  -1   39.42   14.29   0
   5   5   1   18.50   25.19   0
  -5   5  -1   41.26   28.31   0
   5  -5   1   52.54   26.16   0
   5  -5   1   51.09   17.41   0
  -5   5  -1   29.47   18.42   0
   6  -5   1 1476.51   54.91   0
  -6   5  -1 1439.41   51.21   0
   6   5   1 1498.81   64.87   0
   6   5   1 1441.02   62.21   0
   7  -5   1   43.36   29.87   0
   7   5   1    0.84   27.35   0
   7   5   1   43.09   41.81   0
  -7   5  -1   30.37   25.62   0
  -7  -5  -1   28.31   33.72   0
  -7   5  -1   39.67   35.42   0
  -8   5  -1 1494.81   78.14   0
   8  -5   1 1611.07   67.04   0
   8   5   1 1553.89   73.90   0
  -8   5  -1 1563.08   66.59   0
  -8  -5  -1 1576.29   75.85   0
  -9   5  -1   52.03   40.69   0
  -9  -5  -1   60.22   47.84   0
   9   5   1   70.93   40.04   0
   9   6  -1   95.68   54.01   0
  -9   6   1  148.75   51.22   0
   8   6  -1  304.95   56.96   0
  -8  -6   1  332.67   53.24   0
   8  -6  -1  284.96   34.99   0
   8   6  -1  288.71   42.75   0
  -8   6   1  307.49   36.63   0
  -8   6   1  266.73   40.45   0
  -7   6   1   22.34   33.89   0
  -7   6   1   22.50   17.96   0
   7   6  -1   21.68   31.87   0
  -7   6   1   45.19   26.36   0
  -7  -6   1   33.43   31.18   0
  -7  -6   1   45.25   43.74   0
   7  -6  -1   52.63   30.97   0
  -6  -6   1  592.94   49.65   0
  -6   6   1  566.38   41.04   0
  -6   6   1  563.20   34.02   0
  -6  -6   1  512.30   40.75   0
   6   6  -1  567.47   51.40   0
   5   6  -1   43.99   26.54   0
   5  -6  -1   43.38   16.99   0
  -5   6   1   31.68   19.71   0
  -5   6   1   42.62   21.84   0
   5  -6  -1   39.96   24.75   0
  -5   6   1   23.07   15.72   0
  -5   6   1   36.20   19.99   0
   5   6  -1   21.18   35.07   0
   4   6  -1  913.65   50.09   0
   4   6  -1  930.40   59.28   0
  -4  -6   1  904.39   60.70   0
  -4   6   1  858.19   29.14   0
  -4  -6   1  917.27   39.52   0
  -3   6   1   46.47   19.39   0
   3  -6  -1   33.04   16.08   0
  -3   6   1   45.11   22.18   0
   3  -6  -1   28.27   25.20   0
  -3   6   1   30.76   15.30   0
  -3   6   1   31.66   11.46   0
  -3  -6   1   26.17   13.62   0
  -2   6   1  511.69   45.65   0
  -2   6   1  501.30   32.00   0
  -2   6   1  517.08   27.39   0
  -2  -6   1  546.94   25.29   0
   2  -6  -1  526.30   19.76   0
   2   6  -1  543.63   42.47   0
  -1   6   1   -7.58   15.23   0
   1  -6  -1    3.02   17.42   0
   1   6  -1   16.77   27.92   0
   1  -6  -1   10.82    9.03   0
   1   6  -1   32.37   23.22   0
  -1   6   1   -3.19   14.27   0
   1  -6  -1   18.42   19.01   0
   1   6  -1   -3.86   23.25   0
   0   6  -1 1180.21   40.80   0
   0   6   1 1075.08   45.72   0
   0   6  -1 1118.99   25.44   0
   0   6   1 1130.41   55.74   0
   0   6  -1 1171.13   46.42   0
   0  -6   1 1108.16   26.52   0
   0   6  -1 1163.06   37.77   0
   0  -6   1 1096.52   62.44   0
   1  -6   1   30.68   31.15   0
  -1   6  -1   21.45   20.48   0
  -1   6  -1   23.81    8.87   0
  -1   6  -1   34.89   24.69   0
   1   6   1    5.29   38.67   0
   1   6   1   28.48   23.78   0
   1  -6   1   19.22   12.16   0
   1   6   1   47.80   24.65   0
  -1   6  -1   20.28   13.47   0
  -2   6  -1 1366.06   50.99   0
   2  -6   1 1414.48   58.77   0
  -2  -6  -1 1425.86   49.95   0
   2  -6   1 1416.93   47.65   0
   2  -6   1 1352.78   39.53   0
  -2   6  -1 1334.77   36.30   0
  -3  -6  -1   28.51   20.59   0
   3  -6   1   56.80   20.76   0
  -3   6  -1   18.63   15.42   0
   3  -6   1   35.72   19.85   0
   3  -6   1   25.11   29.87   0
  -3   6  -1   45.01   10.38   0
   3   6   1   60.38   27.82   0
   3  -6   1   29.32   24.77   0
  -4   6  -1  307.60   30.07   0
   4   6   1  241.21   34.38   0
  -4   6  -1  250.43   18.42   0
  -4  -6  -1  297.44   46.41   0
   4  -6   1  267.75   28.27   0
   4  -6   1  274.69   28.99   0
  -4   6  -1  256.18   22.86   0
  -5   6  -1  208.48   23.44   0
   5   6   1  217.66   42.83   0
  -5  -6  -1  244.23   31.26   0
  -5   6  -1  250.22   31.43   0
   5  -6   1  259.95   29.41   0
   5  -6   1  220.31   30.38   0
   6  -6   1  248.90   35.94   0
   6   6   1  225.45   32.46   0
   6   6   1  232.22   44.83   0
  -6   6  -1  244.85   34.60   0
  -7   6  -1   42.86   29.72   0
  -7  -6  -1   35.21   35.85   0
   7   6   1   50.28   42.20   0
  -7  -6  -1   88.31   45.86   0
   7  -6   1   57.62   31.82   0
   8   6   1   75.62   39.54   0
  -8   6  -1   56.57   34.42   0
  -8  -6  -1   45.76   39.94   0
   8  -6   1   13.72   39.31   0
  -9  -7   1  100.91   48.44   0
   8   7  -1  700.90   58.45   0
   8  -7  -1  777.06   50.61   0
   8   7  -1  720.24   69.36   0
  -8  -7   1  751.86   72.50   0
  -8   7   1  830.13   59.19   0
  -8  -7   1  808.22   54.22   0
   7   7  -1   97.12   44.40   0
  -7   7   1   94.47   28.01   0
   7  -7  -1   85.98   33.62   0
  -7   7   1   97.75   38.34   0
   7  -7  -1  138.15   37.57   0
  -7  -7   1   70.70   48.04   0
   7   7  -1  106.61   48.01   0
  -7  -7   1  112.79   34.97   0
   6   7  -1  576.78   50.58   0
  -6   7   1  538.42   36.51   0
   6  -7  -1  573.52   41.39   0
   6   7  -1  610.95   59.93   0
  -6  -7   1  632.33   45.26   0
   6  -7  -1  624.92   39.06   0
  -6   7   1  533.59   46.64   0
  -5   7   1  134.28   29.82   0
  -5   7   1  101.03   23.00   0
  -5   7   1   79.39   24.15   0
   5  -7  -1   84.17   22.81   0
   4   7  -1  550.67   52.71   0
  -4  -7   1  538.00   56.83   0
  -4  -7   1  496.36   33.46   0
   4   7  -1  519.13   43.00   0
  -3   7   1   68.89   21.57   0
   3  -7  -1   51.33   26.36   0
   3   7  -1   75.70   31.36   0
  -3  -7   1   75.09   18.91   0
  -3   7   1   55.78   14.74   0
  -3  -7   1   55.90   29.58   0
   3   7  -1   72.46   35.85   0
  -2   7   1   49.90   33.78   0
   2  -7  -1   11.12   26.95   0
   2  -7  -1   53.25   44.82   0
   2   7  -1    1.64   35.48   0
   2  -7  -1   17.22   15.76   0
  -2   7   1   -3.31   15.49   0
  -2   7   1   17.12   16.71   0
  -2   7   1   10.08   35.42   0
  -2   7   1   14.71   18.58   0
   1   7  -1  155.61   29.54   0
   1   7  -1  136.43   45.27   0
  -1   7   1  122.89   19.15   0
   1   7  -1  129.44   38.42   0
   1  -7  -1  133.75   25.22   0
  -1   7   1  104.10   33.42   0
  -1   7   1  160.65   25.93   0
   0   7   1  821.58   46.00   0
   0  -7   1  800.45   23.66   0
   0   7  -1  800.34   23.93   0
   0   7  -1  834.79   53.20   0
   0   7  -1  887.54   36.77   0
   0   7  -1  854.68   57.19   0
   0  -7  -1  865.09   28.10   0
   0   7   1  815.82   51.41   0
   1  -7   1  104.54   13.24   0
  -1   7  -1   78.25   11.36   0
   1   7   1  139.33   31.15   0
  -1   7  -1  118.99   17.84   0
   1  -7   1   94.16   22.72   0
  -1   7  -1  112.31   31.61   0
  -1   7  -1  102.33   35.62   0
   2  -7   1  651.22   50.93   0
   2   7   1  713.05   50.93   0
   2  -7   1  685.38   38.51   0
   2   7   1  718.71   46.60   0
   2   7   1  762.68   62.32   0
  -2   7  -1  747.18   57.49   0
  -2   7  -1  729.17   45.50   0
   3   7   1  103.01   33.95   0
   3  -7   1  115.54   19.33   0
  -3   7  -1  102.83   18.14   0
   3  -7   1  110.15   22.24   0
  -3  -7  -1  104.32   28.98   0
   3   7   1  135.56   35.59   0
   3   7   1  122.44   30.39   0
   3  -7   1   77.62   24.87   0
  -3   7  -1  120.83   50.34   0
  -3  -7  -1  138.32   39.81   0
   4   7   1 1013.10   58.53   0
  -4   7  -1 1057.97   36.34   0
  -4  -7  -1 1076.84   67.90   0
   4   7   1 1074.23   63.79   0
  -4   7  -1 1006.44   51.84   0
   4  -7   1 1057.05   40.87   0
   4   7   1 1050.17   64.45   0
   4  -7   1 1000.46   50.65   0
   4  -7   1 1094.85   45.47   0
   5   7   1   80.97   28.41   0
   5  -7   1   68.80   21.48   0
   5  -7   1   91.29   25.92   0
   5   7   1   76.10   30.95   0
  -5  -7  -1   77.33   32.59   0
  -5   7  -1   89.55   36.50   0
   6   7   1  968.78   67.64   0
  -6   7  -1  944.24   61.25   0
   6   7   1  979.55   54.28   0
  -6  -7  -1  934.32   54.06   0
   7  -7   1   95.99   28.19   0
  -7  -7  -1   85.15   39.91   0
  -7  -7  -1  114.97   47.82   0
   7   7   1   84.01   37.43   0
  -7   7  -1  133.50   36.25   0
  -8   7  -1  766.37   69.92   0
  -8  -7  -1  696.29   64.65   0
   8   7   1  730.38   64.15   0
  -8  -8   1  208.90   49.24   0
  -8   8   1  260.76   53.75   0
   8   8  -1  148.02   43.26   0
  -7  -8   1  122.10   52.91   0
  -7   8   1   75.15   40.48   0
   7   8  -1   91.12   37.26   0
   7   8  -1   72.11   50.25   0
   6   8  -1  701.28   64.59   0
   6  -8  -1  727.92   53.15   0
   6   8  -1  751.14   63.84   0
  -6   8   1  751.03   53.79   0
  -5   8   1  173.08   36.09   0
  -5   8   1  145.94   24.03   0
  -5   8   1  124.14   23.92   0
   5   8  -1  169.51   38.25   0
   5  -8  -1  151.20   29.25   0
  -5  -8   1  139.49   44.55   0
  -4   8   1  960.68   36.71   0
  -4  -8   1  977.65   68.59   0
   4  -8  -1  987.65   49.29   0
   4   8  -1 1011.27   63.24   0
  -3   8   1   10.59   13.23   0
   3   8  -1    2.47   29.59   0
   3   8  -1   10.02   42.78   0
   3  -8  -1   -2.42   27.03   0
   3  -8  -1   28.97   34.57   0
  -3  -8   1  -14.27   36.03   0
  -3   8   1   20.55   17.48   0
   3   8  -1   11.83   36.86   0
   2   8  -1 1933.57   81.36   0
   2   8  -1 1922.55   71.62   0
  -2  -8   1 1847.75   72.15   0
  -2   8   1 1925.04   48.46   0
   2   8  -1 1818.28   74.23   0
   1   8  -1  -36.60   42.20   0
  -1   8   1    6.04   29.18   0
   1  -8  -1   17.36   44.28   0
  -1   8   1   -5.27   15.73   0
  -1   8   1  -20.87   45.20   0
   1   8  -1   -1.36   26.18   0
   1   8  -1    0.93   24.30   0
   0   8   1 1192.04   76.78   0
   0   8  -1 1149.69   41.76   0
   0  -8  -1 1251.83   69.34   0
   0   8   1 1244.61   63.84   0
   0   8   1 1197.64   43.46   0
   0   8  -1 1158.30   72.80   0
   1   8   1  102.50   36.33   0
  -1   8  -1   87.36   25.73   0
   1   8   1   36.72   35.73   0
   1  -8   1   66.01   14.19   0
   1   8   1   45.47   44.23   0
  -1   8  -1   79.17   26.04   0
   1  -8   1   90.24   30.07   0
  -1   8  -1   58.12   17.76   0
  -2   8  -1  809.06   47.16   0
   2   8   1  744.67   61.61   0
   2  -8   1  775.13   43.35   0
   2  -8   1  771.53   59.31   0
   2  -8   1  828.73   47.92   0
   2   8   1  809.89   56.22   0
   2  -8   1  830.23   34.87   0
   2   8   1  842.76   60.05   0
  -2   8  -1  737.44   61.58   0
  -3  -8  -1  113.16   43.46   0
   3  -8   1  115.93   32.88   0
   3   8   1  127.98   47.19   0
   3   8   1   73.49   36.76   0
  -3   8  -1  101.41   54.46   0
  -3   8  -1   99.97   36.09   0
   3  -8   1   69.47   22.34   0
  -4  -8  -1  540.87   50.97   0
   4   8   1  527.70   54.31   0
   4   8   1  532.11   51.20   0
   4   8   1  504.90   47.27   0
   5   8   1   30.82   43.45   0
  -5  -8  -1   58.76   24.71   0
  -5   8  -1   37.24   38.18   0
   5   8   1   68.61   30.46   0
   5  -8   1   74.25   25.71   0
   5   8   1   15.01   36.91   0
   5  -8   1   36.03   25.72   0
   6  -8   1  174.49   36.16   0
  -6   8  -1  118.00   33.37   0
   6   8   1  168.21   58.00   0
   6  -8   1  137.57   40.33   0
   6   8   1  163.11   44.22   0
  -7  -8  -1   91.33   49.21   0
   7   8   1   79.04   43.78   0
  -7   8  -1   52.45   38.84   0
   7  -8   1   53.36   34.41   0
  -7   9   1   88.53   44.96   0
   7   9  -1   74.10   59.14   0
   7   9  -1   53.39   50.55   0
  -7  -9   1   61.67   46.41   0
   6   9  -1  110.23   43.02   0
   6   9  -1  147.51   57.87   0
   5  -9  -1  160.73   32.66   0
  -5  -9   1  140.62   43.99   0
   5   9  -1  175.19   53.62   0
   5   9  -1  191.44   52.68   0
   5   9  -1  124.43   40.79   0
  -4   9   1   23.53   19.71   0
   4   9  -1  -16.47   43.21   0
   4   9  -1   28.71   42.14   0
  -4  -9   1   30.79   48.75   0
   4  -9  -1   12.57   26.64   0
   4  -9  -1  -19.11   37.01   0
   4   9  -1  -33.92   41.53   0
  -3   9   1  122.17   23.15   0
   3   9  -1  123.04   37.07   0
   3   9  -1  141.29   45.47   0
   3  -9  -1  155.38   36.54   0
  -3  -9   1   93.13   36.01   0
   3   9  -1  131.25   47.83   0
   3   9  -1   77.61   36.55   0
  -2   9   1   21.58   36.36   0
  -2  -9   1  -16.67   26.61   0
  -2   9   1   -9.21   24.37   0
   2   9  -1    1.64   32.69   0
  -2   9   1   46.82   45.29   0
   2   9  -1    8.22   31.62   0
   2  -9  -1   29.96   36.24   0
   2   9  -1   13.70   41.71   0
   1   9  -1   81.41   37.22   0
   1   9  -1  118.38   36.55   0
   1  -9  -1  107.89   36.94   0
   1   9  -1   92.21   46.06   0
  -1   9   1   68.12   29.45   0
  -1   9   1   72.12   53.23   0
  -1   9   1   87.27   36.36   0
   0   9   1   10.67   52.68   0
   0   9   1   55.71   34.06   0
   0  -9  -1   15.03   37.15   0
   0   9   1    4.06   21.10   0
   0   9   1  -35.08   40.98   0
   0   9  -1   40.87   42.07   0
   0  -9   1   28.33   44.97   0
   1   9   1  118.99   28.55   0
   1  -9   1   90.76   32.89   0
   1   9   1   83.74   42.04   0
   1   9   1  126.92   40.61   0
   1  -9   1  122.46   39.30   0
  -1   9  -1  117.37   50.98   0
   1   9   1  126.15   47.19   0
   2  -9   1  361.06   37.22   0
   2   9   1  323.76   43.10   0
   2  -9   1  310.77   61.56   0
   2   9   1  377.32   50.35   0
   2   9   1  324.28   54.34   0
  -2   9  -1  360.95   55.91   0
   2   9   1  340.38   42.07   0
   3   9   1   70.21   44.94   0
   3   9   1   71.37   46.62   0
  -3   9  -1   27.00   49.57   0
  -3  -9  -1   37.43   44.51   0
   3   9   1   88.50   42.30   0
   3  -9   1   76.69   34.67   0
   3   9   1   36.37   38.18   0
   3  -9   1   91.84   41.51   0
   4   9   1  679.06   67.63   0
   4  -9   1  609.22   51.99   0
   4   9   1  611.44   56.93   0
  -4  -9  -1  559.23   52.18   0
  -5   9  -1   42.81   38.71   0
   5   9   1   76.17   53.73   0
   5   9   1    5.32   45.90   0
  -5  -9  -1   40.07   35.63   0
   5   9   1   28.73   30.12   0
   6   9   1  560.26   68.20   0
   6   9   1  564.17   58.31   0
  -6   9  -1  628.86   61.79   0
   6   9   1  659.27   67.06   0
  -7  -9  -1  105.41   58.65   0
  -7   9  -1  114.48   53.84   0
   6  10  -1  611.43   63.59   0
   6  10  -1  644.49   72.55   0
   6  10  -1  630.56   68.78   0
   5  10  -1   -3.11   50.24   0
   5  10  -1    9.31   37.81   0
  -5 -10   1   -1.97   40.33   0
   5  10  -1    8.28   37.54   0
   5 -10  -1   40.81   55.74   0
   4 -10  -1  950.30   85.58   0
   4  10  -1  904.09   74.59   0
   4  10  -1  853.68   64.01   0
  -4 -10   1  866.57   64.68   0
   3 -10  -1   27.11   27.41   0
  -3 -10   1   29.44   34.47   0
   3 -10  -1    8.27   55.09   0
   3  10  -1    8.47   36.78   0
   3  10  -1   29.49   44.66   0
   3  10  -1    2.97   35.80   0
  -2 -10   1  931.69   68.55   0
   2  10  -1  848.42   56.91   0
   2  10  -1  826.06   66.71   0
   2  10  -1  706.09   65.95   0
   1  10  -1  -21.02   43.11   0
   1 -10  -1  -30.00   36.46   0
  -1  10   1    9.04   37.24   0
   1  10  -1   -2.38   50.40   0
  -1  10   1   36.20   40.46   0
  -1  10   1   35.52   32.14   0
   0 -10   1 1151.97   84.70   0
   0  10   1 1238.98   57.86   0
   0  10  -1 1211.65   70.15   0
   0  10   1 1249.28   75.73   0
  -1  10  -1   12.20   42.25   0
   1 -10   1  -10.46   46.52   0
   1  10   1    2.95   38.79   0
   1  10   1   30.38   29.68   0
   1  10   1   28.87   49.78   0
   2 -10   1 1130.45   73.98   0
   2  10   1 1175.03   77.44   0
   2  10   1 1290.65   76.79   0
   2  10   1 1162.41   72.15   0
   2 -10   1 1215.82   63.83   0
   3  10   1   46.94   38.44   0
   3 -10   1   92.88   61.01   0
   3  10   1  104.02   55.46   0
   3  10   1   53.01   36.46   0
   3 -10   1  132.74   41.32   0
  -3 -10  -1   89.17   45.28   0
   3  10   1   63.44   35.59   0
   4 -10   1  363.32   50.76   0
   4  10   1  363.82   60.58   0
   4  10   1  398.83   51.47   0
   4 -10   1  314.40   52.07   0
   4  10   1  419.86   59.43   0
   5  10   1   75.83   40.07   0
   5 -10   1  118.24   57.94   0
   5  10   1   81.17   48.20   0
  -5 -10  -1   85.02   52.56   0
   5  10   1   26.74   44.83   0
  -6 -10  -1   82.45   34.12   0
   5  11  -1   22.13   44.25   0
   4  11  -1  144.23   59.30   0
   4 -11  -1   98.46   54.02   0
   4  11  -1  121.74   54.58   0
   4  11  -1  145.88   60.17   0
   3 -11  -1  114.83   63.42   0
   3  11  -1   81.47   43.81   0
   3  11  -1   88.23   46.60   0
   2  11  -1   -9.78   52.95   0
   2 -11  -1   -4.73   52.96   0
  -2 -11   1   -5.08   39.53   0
   2  11  -1    1.13   38.95   0
  -2  11   1   13.48   51.86   0
   1 -11  -1   98.97   46.63   0
   1  11  -1   54.79   55.47   0
  -1  11   1  111.77   48.58   0
   0  11  -1  250.75   53.18   0
   0  11   1  210.99   63.05   0
   0  11   1  257.57   67.06   0
   1 -11   1   29.98   55.49   0
  -1  11  -1  -11.78   44.31   0
   1  11   1   74.04   55.44   0
   1  11   1   14.85   55.62   0
   2  11   1   74.63   44.61   0
  -2 -11  -1   96.23   50.36   0
  -2  11  -1  165.53   77.14   0
   2 -11   1  116.33   43.35   0
   3  11   1   61.96   48.06   0
   3  11   1   95.15   67.34   0
   3  11   1  110.08   60.90   0
   3 -11   1   71.91   46.05   0
   3  11   1  115.72   41.74   0
   4  11   1  130.58   60.01   0
   4  11   1  153.35   53.40   0
   4  11   1  110.81   52.17   0
   4 -11   1   98.96   51.48   0
   5  11   1   52.29   41.97   0
   5  11   1   93.70   56.56   0
   3  12  -1   37.75   63.36   0
   3  12  -1   -0.64   46.95   0
   0  12   1  842.74   78.32   0
   0  12   1  838.06   78.83   0
   1 -12   1   14.80   64.00   0
   1  12   1   10.39   60.81   0
   1  12   1   29.92   68.13   0
   2  12   1  506.32   74.95   0
  10   0  -2  558.72   47.69   0
  10   0  -2  543.66   51.56   0
 -10   0   2  501.88   51.47   0
 -10   0   2  480.95   46.61   0
  -8   0   2 2054.26   67.44   0
   8   0  -2 2006.77   65.57   0
   8   0  -2 2105.39   54.09   0
   8   0  -2 2089.43   63.54   0
  -8   0   2 2065.63   71.81   0
   6   0  -2 3967.75   77.94   0
   6   0  -2 3802.02   67.36   0
   4   0  -2 8478.93   89.70   0
   4   0  -2 8634.57   96.53   0
  -4   0   2 8556.74   94.18   0
  -4   0   2 8712.39   93.64   0
   2   0  -2 5108.86   53.71   0
   2   0  -2 4839.65   51.65   0
  -2   0   2 5106.32   53.69   0
   0   0  -2 3187.38   51.60   0
   0   0   2 3538.63   41.99   0
   0   0  -2 3580.29   61.50   0
   0   0  -2 3209.78   53.18   0
   2   0   2 3974.86   21.34   0
  -2   0  -2 4105.59   60.71   0
   2   0   2 4131.09   48.17   0
  -2   0  -2 3802.68   55.52   0
  -4   0  -2  640.89   31.25   0
  -4   0  -2  655.04   33.12   0
   6   0   2   77.48   23.02   0
  -6   0  -2  104.61   29.15   0
  -6   0  -2   89.80   21.07   0
   6   0   2   90.93   21.21   0
  -8   0  -2  -10.79   32.42   0
  -8   0  -2    9.11   24.68   0
  -8   0  -2    8.97   27.62   0
  10  -1  -2   49.38   35.97   0
 -10  -1   2  104.69   40.15   0
 -10  -1   2   76.04   42.21   0
 -10   1   2   71.58   40.66   0
  10   1  -2   95.42   39.23   0
  10   1  -2   78.98   28.41   0
 -10   1   2   88.54   32.65   0
   9   1  -2  -12.70   28.04   0
   9  -1  -2   39.23   23.44   0
   9  -1  -2   36.25   29.53   0
  -9  -1   2   37.91   35.29   0
  -9   1   2    3.70   24.78   0
  -9  -1   2    4.31   23.26   0
   9   1  -2    7.19   32.92   0
  -9   1   2   42.99   34.32   0
  -8  -1   2   14.41   18.88   0
   8   1  -2   11.40   17.47   0
   8  -1  -2   -0.22   20.31   0
  -8   1   2   10.99   20.31   0
   8   1  -2   34.79   31.13   0
   8  -1  -2   11.96   18.04   0
   8   1  -2   -0.07   17.05   0
  -8   1   2   11.25   20.40   0
  -8  -1   2   16.08   29.94   0
  -7   1   2   53.53   20.64   0
   7  -1  -2   74.66   19.01   0
   7   1  -2   56.07   17.78   0
   7  -1  -2   48.39   15.85   0
   7   1  -2   50.90   19.90   0
   7   1  -2   49.13   20.88   0
  -7  -1   2   66.45   20.19   0
  -7  -1   2   52.42   20.91   0
   6  -1  -2   35.20   18.37   0
  -6   1   2   28.30   19.27   0
   6   1  -2   57.32   16.42   0
   6  -1  -2   52.49   22.44   0
   5   1  -2   43.96   18.25   0
  -5  -1   2   30.07   14.80   0
   5  -1  -2   43.34   16.18   0
   5  -1  -2   22.76    9.02   0
  -5   1   2   38.94   20.00   0
   4  -1  -2    0.64    6.83   0
   4  -1  -2    2.99   11.86   0
   4   1  -2   -0.36   16.34   0
  -4   1   2   -2.32   11.07   0
   4   1  -2   14.43   12.86   0
  -4   1   2   -1.46    9.33   0
  -4  -1   2   -2.37   12.51   0
   3   1  -2    5.15    9.69   0
  -3  -1   2    2.38    6.32   0
   3  -1  -2   -3.83    6.01   0
   3  -1  -2    9.79    8.50   0
   3  -1  -2   -5.03    8.65   0
  -3  -1   2   -0.48    9.94   0
  -3   1   2    1.27    6.94   0
  -3  -1   2   -3.59    9.12   0
   3   1  -2    4.26    7.07   0
   3   1  -2   12.67    7.43   0
  -3   1   2   13.80    8.99   0
  -2   1   2 1043.65   26.01   0
  -2   1   2  930.81   26.63   0
  -2  -1   2 1030.57   32.88   0
   2   1  -2  852.59   15.84   0
   2  -1  -2  935.44   23.81   0
   2   1  -2  835.32   25.07   0
   2   1  -2  955.38   24.53   0
   2   1  -2 1045.21   31.29   0
  -2  -1   2  933.04   20.10   0
   1   1  -2    1.26    6.94   0
  -1  -1   2    7.20   13.26   0
   1  -1  -2    9.48    8.22   0
  -1   1   2    4.53    9.84   0
  -1  -1   2    4.67    5.25   0
  -1  -1   2    9.40    4.91   0
   1  -1  -2    8.08   11.18   0
  -1   1   2   14.76   12.46   0
  -1  -1   2    2.65   10.26   0
  -1  -1   2    3.17    1.84   0
   1   1  -2    1.85    6.32   0
   1   1  -2    3.38    7.08   0
   1   1  -2    1.35    2.62   0
   0   1   2  116.23   13.30   0
   0   1   2   97.69   14.64   0
   0   1  -2  112.45   12.97   0
   0  -1  -2   93.86   15.72   0
   0   1  -2   95.79   13.16   0
   0   1  -2  109.42   11.50   0
   0  -1   2  102.65   10.98   0
   0   1  -2  121.30   18.60   0
   0  -1   2  107.46   16.94   0
   0  -1  -2  118.71   15.79   0
   1  -1   2   15.45   12.30   0
   1   1   2   23.93    4.59   0
  -1  -1  -2   21.97    6.71   0
  -1   1  -2   13.66    7.50   0
  -1   1  -2   17.17   12.52   0
   1   1   2   21.43   10.79   0
  -1  -1  -2   27.25    8.82   0
  -1   1  -2   13.66    7.52   0
  -1   1  -2   23.90    9.61   0
   1  -1   2   26.66   12.62   0
  -1  -1  -2   19.23   13.80   0
  -1   1  -2   29.24    9.02   0
  -2   1  -2   74.35   13.55   0
   2  -1   2   86.21   20.57   0
  -2  -1  -2   68.02   12.23   0
   2  -1   2   81.96    6.66   0
   2   1   2   71.62   13.16   0
  -2  -1  -2   87.27    9.78   0
   3  -1   2   59.01   12.55   0
  -3  -1  -2   82.06   11.53   0
   3   1   2   64.09   15.47   0
  -3   1  -2   79.26   13.06   0
   3  -1   2   79.10    9.12   0
  -3   1  -2   66.16   12.07   0
  -3   1  -2   67.17   13.06   0
   4  -1   2  307.88   18.34   0
  -4   1  -2  305.37   24.80   0
  -4   1  -2  302.59   25.02   0
  -4  -1  -2  298.74   26.12   0
  -4   1  -2  310.74   27.51   0
   4   1   2  291.50   21.45   0
   5   1   2  303.96   27.42   0
   5   1   2  267.51   27.87   0
   5  -1   2  273.11   27.37   0
   5  -1   2  282.96   19.41   0
  -5   1  -2  309.79   33.08   0
  -6   1  -2   20.27   26.01   0
  -6  -1  -2   24.97   21.26   0
  -6  -1  -2   31.83   18.11   0
  -6   1  -2    0.22   22.79   0
   6  -1   2   27.33   12.92   0
  -6   1  -2   36.93   20.15   0
  -7   1  -2  138.62   35.42   0
  -7  -1  -2  103.50   34.45   0
  -7   1  -2  107.47   25.53   0
   7   1   2   76.95   28.31   0
  -8   1  -2   48.77   36.62   0
  -8  -1  -2   27.93   33.04   0
  -8  -1  -2   10.58   25.39   0
  -8   1  -2   35.31   35.27   0
  -8  -1  -2    4.25   28.41   0
  -8   1  -2  -14.06   21.96   0
  -9  -1  -2  188.45   42.83   0
  -9   1  -2  223.95   41.31   0
  -9  -1  -2  215.41   49.82   0
  -9  -1  -2  180.22   42.52   0
  -9   1  -2  197.38   47.58   0
  -9   1  -2  230.49   49.67   0
  11   2  -2    7.59   46.48   0
  10   2  -2 1118.68   57.25   0
 -10  -2   2 1016.88   57.16   0
  10   2  -2 1063.22   65.45   0
 -10   2   2 1049.09   66.51   0
 -10   2   2 1000.99   62.15   0
   9  -2  -2   18.78   29.38   0
   9   2  -2   38.05   35.54   0
  -9  -2   2   18.40   23.75   0
   9   2  -2   17.65   20.47   0
  -9   2   2   10.94   25.20   0
  -9   2   2   31.46   37.66   0
  -9  -2   2   36.04   28.24   0
   9  -2  -2   22.70   27.51   0
  -8   2   2 1493.47   61.26   0
   8   2  -2 1509.45   52.76   0
   8  -2  -2 1604.10   56.88   0
  -8   2   2 1644.45   63.97   0
   8  -2  -2 1475.99   53.81   0
   8   2  -2 1604.36   67.89   0
  -8  -2   2 1473.62   56.32   0
  -8  -2   2 1675.41   63.59   0
   7   2  -2   13.33   17.63   0
  -7   2   2  -18.76   18.37   0
  -7  -2   2   -4.04   18.61   0
   7  -2  -2    3.39   23.11   0
  -7   2   2   -8.43   17.07   0
   7   2  -2  -11.78   20.02   0
  -6   2   2 3161.60   72.14   0
   6  -2  -2 2868.30   65.05   0
   6   2  -2 3008.58   66.34   0
  -6   2   2 2915.90   69.92   0
  -6  -2   2 3173.98   56.76   0
   6  -2  -2 2995.56   50.06   0
   5  -2  -2  140.28   13.91   0
  -5   2   2  129.70   19.65   0
  -5  -2   2  150.06   27.40   0
  -5  -2   2  119.32   21.78   0
   5   2  -2  132.47   27.15   0
  -5   2   2  125.27   22.70   0
   5   2  -2  149.97   21.10   0
  -4  -2   2 3973.31   60.15   0
   4   2  -2 3827.77   70.87   0
   4  -2  -2 3948.34   51.89   0
   4  -2  -2 4032.09   60.70   0
   3   2  -2   67.17   12.66   0
   3  -2  -2   57.99   11.51   0
  -3   2   2   62.96   10.04   0
   3  -2  -2   61.80    9.52   0
   3   2  -2   60.11   10.32   0
  -3  -2   2   52.81    8.72   0
  -3   2   2   58.56   15.01   0
  -2  -2   2 4474.57   65.33   0
  -2   2   2 4467.90   55.23   0
   2   2  -2 4466.26   30.31   0
  -2   2   2 4310.88   61.59   0
   2  -2  -2 4587.40   49.96   0
   2   2  -2 4398.03   58.59   0
   2  -2  -2 4637.85   40.05   0
   2  -2  -2 4341.84   52.40   0
  -1   2   2    1.16    9.03   0
  -1  -2   2    7.42    1.79   0
  -1  -2   2   16.01    8.76   0
   1   2  -2   11.73    6.48   0
   1  -2  -2   15.91   11.28   0
   1   2  -2    4.91    6.16   0
   1  -2  -2    3.23    9.12   0
   1   2  -2    1.86    6.04   0
  -1  -2   2   10.94    4.94   0
   1   2  -2   10.35   12.41   0
   0   2  -2 5379.84   39.13   0
   0   2  -2 5548.30   56.65   0
   0   2   2 5437.97   86.90   0
   0   2  -2 5071.07   38.28   0
   0  -2  -2 5246.13   58.43   0
   0   2   2 5154.20   76.54   0
   0   2  -2 5261.21   49.12   0
   0   2  -2 5060.10   43.90   0
   0  -2  -2 4799.36   65.99   0
  -1   2  -2    8.30    4.67   0
  -1  -2  -2    9.49    7.96   0
  -1   2  -2   -1.48    8.40   0
  -1   2  -2    9.80    5.91   0
  -1   2  -2    1.75   11.13   0
   1   2   2    8.83    5.62   0
   1   2   2   17.75   11.70   0
  -1   2  -2   15.47   12.88   0
   1   2   2    1.75   12.62   0
  -1   2  -2   18.09    9.28   0
  -1  -2  -2   14.61    6.52   0
   2  -2   2 3293.48   48.75   0
  -2  -2  -2 3202.47   46.65   0
   2   2   2 3220.62   47.35   0
   2  -2   2 3231.02   28.31   0
  -2  -2  -2 3219.41   44.96   0
  -2   2  -2 3283.33   49.55   0
  -2   2  -2 3290.50   50.59   0
   2  -2   2 3142.88   72.16   0
   2   2   2 3236.77   58.93   0
   3  -2   2   13.06    5.82   0
  -3  -2  -2    9.71   12.62   0
  -3   2  -2   10.06    2.62   0
   3   2   2   14.84   10.99   0
   3  -2   2    7.63   16.92   0
  -3   2  -2    5.94   15.42   0
  -3  -2  -2    6.46    9.95   0
  -3   2  -2   15.48    9.65   0
  -3   2  -2   12.40   13.21   0
   4   2   2  849.73   32.16   0
  -4  -2  -2  884.84   31.95   0
   4   2   2  872.39   37.06   0
   4   2   2  891.02   31.44   0
  -4   2  -2  890.53   34.78   0
   4  -2   2  887.38   22.57   0
  -5   2  -2   78.15   27.41   0
  -5   2  -2   41.16   21.57   0
   5  -2   2   30.94   12.34   0
   5  -2   2   48.72   20.21   0
  -5  -2  -2   49.50   20.56   0
  -5  -2  -2   56.47   18.33   0
   5   2   2   62.09   19.61   0
  -6  -2  -2  155.34   28.35   0
   6   2   2  167.36   20.18   0
  -6   2  -2  164.86   26.52   0
   6  -2   2  159.29   30.83   0
  -6   2  -2  167.96   29.14   0
  -7  -2  -2   36.66   32.28   0
   7   2   2   60.07   26.08   0
  -7   2  -2   61.85   25.76   0
  -7   2  -2   35.23   26.82   0
  -7   2  -2   58.15   25.31   0
  -7  -2  -2   29.49   28.38   0
  -8  -2  -2   24.85   37.50   0
   8   2   2    2.11   31.31   0
  -8   2  -2   35.09   23.42   0
  -8   2  -2    4.33   35.29   0
  -8   2  -2    7.35   27.68   0
  -8  -2  -2   23.40   30.11   0
  -8  -2  -2   -9.55   28.79   0
  -9  -2  -2   -1.11   39.82   0
  -9   2  -2   20.21   42.98   0
  -9   2  -2  -13.87   43.70   0
  -9  -2  -2   21.70   37.30   0
  -9  -2  -2   21.63   35.04   0
  10   3  -2  -19.09   43.38   0
 -10  -3   2   38.21   32.17   0
 -10   3   2    4.26   45.64   0
  10   3  -2    8.80   22.64   0
  10   3  -2   -2.34   46.93   0
 -10   3   2   23.59   41.25   0
 -10  -3   2    3.46   34.12   0
  -9  -3   2   94.67   33.89   0
   9  -3  -2  108.65   34.13   0
   9   3  -2  141.32   24.02   0
   9   3  -2  123.27   34.69   0
  -9  -3   2  118.82   41.27   0
  -9   3   2  105.88   31.80   0
  -9   3   2   95.49   29.72   0
  -8   3   2   -7.53   22.49   0
   8  -3  -2    1.91   17.65   0
   8  -3  -2  -12.37   25.22   0
  -8   3   2    1.73   20.63   0
  -8  -3   2   -5.08   22.97   0
  -8  -3   2  -17.45   25.22   0
  -7   3   2   10.70   26.58   0
   7   3  -2    2.72   21.95   0
  -7   3   2   10.30   18.00   0
   7  -3  -2   12.70   17.63   0
  -7   3   2   -5.29   22.08   0
  -7  -3   2    7.30   26.66   0
   7   3  -2   13.41   22.58   0
   6  -3  -2   62.57   19.08   0
   6  -3  -2   62.50   12.74   0
  -6   3   2   71.85   24.77   0
   6   3  -2   85.54   31.87   0
  -6  -3   2   34.02   31.38   0
   6   3  -2   40.01   24.24   0
  -6   3   2   48.66   26.62   0
  -5   3   2   54.94   19.78   0
  -5   3   2   55.43   18.13   0
  -5  -3   2   67.69   30.17   0
  -5   3   2   50.42   19.27   0
  -5  -3   2   55.36   20.54   0
   5  -3  -2   61.61   12.10   0
  -5   3   2   60.93   21.58   0
   5   3  -2   64.80   21.66   0
   4   3  -2    0.12   16.50   0
  -4   3   2   -6.52   12.20   0
   4   3  -2    8.98   14.27   0
  -4  -3   2   10.30   15.06   0
  -4   3   2  -12.02   12.38   0
  -4   3   2  -10.46    9.93   0
  -4  -3   2    6.03   13.31   0
  -3   3   2  102.11   15.23   0
   3  -3  -2   86.42    9.51   0
   3   3  -2  101.72   19.65   0
   3  -3  -2   98.26   12.32   0
   3  -3  -2   99.25   12.75   0
   3   3  -2  100.90   21.03   0
  -3  -3   2   99.69   17.08   0
  -3  -3   2   99.37   10.49   0
   2  -3  -2   53.27    5.36   0
   2   3  -2   45.22   10.82   0
   2   3  -2   45.39    9.50   0
  -2   3   2   38.55    9.15   0
   2   3  -2   34.63   16.42   0
  -2  -3   2   46.79    7.44   0
   2  -3  -2   68.58   10.01   0
   2  -3  -2   65.88   12.09   0
  -1  -3   2   36.77   11.84   0
  -1  -3   2   28.19    3.89   0
  -1   3   2   21.44   12.98   0
   1   3  -2   28.53   10.27   0
  -1   3   2   32.09   15.79   0
   1  -3  -2   36.29   10.55   0
  -1   3   2   14.43   17.40   0
   1  -3  -2   34.77   12.32   0
   1  -3  -2   32.35    8.49   0
   1  -3  -2   38.31   12.97   0
  -1  -3   2   30.87    6.14   0
  -1  -3   2   15.39   21.20   0
   1   3  -2   27.29   14.22   0
   1   3  -2   26.94    9.29   0
   0  -3   2    2.25   10.90   0
   0  -3   2    2.00    7.97   0
   0   3  -2   -9.28   17.19   0
   0   3  -2    0.42   12.88   0
   0   3  -2   -2.18    2.78   0
   0   3   2   -9.65   16.68   0
   0   3   2   -3.84   11.32   0
   0   3  -2    2.07    5.51   0
   0   3  -2    2.59    7.90   0
   0  -3  -2   13.13   12.61   0
   0   3  -2    4.46    6.46   0
   0   3  -2   -4.71    6.36   0
   0  -3  -2   11.05    9.58   0
   0   3  -2   -1.03    6.51   0
  -1   3  -2  112.14    7.70   0
  -1   3  -2  103.10    7.17   0
  -1   3  -2  128.03   12.17   0
  -1   3  -2  121.42   16.46   0
  -1   3  -2  117.12    9.76   0
  -1  -3  -2  142.01    9.90   0
   1   3   2  100.83   14.08   0
   2  -3   2  741.31   32.51   0
   2  -3   2  715.25   41.80   0
  -2  -3  -2  735.84   20.20   0
  -2   3  -2  701.58   23.13   0
   2   3   2  694.20   27.86   0
  -2   3  -2  738.35   29.08   0
  -2   3  -2  671.01   36.00   0
   3   3   2   49.81   16.94   0
  -3   3  -2   55.11   16.64   0
   3  -3   2   73.25   13.51   0
  -3   3  -2   78.58   14.28   0
   3   3   2   85.70   16.68   0
  -3  -3  -2   44.91   10.05   0
  -3  -3  -2   47.97   15.76   0
  -3  -3  -2   83.13   15.38   0
  -3   3  -2   56.57   15.05   0
  -3   3  -2   57.72   13.90   0
   4  -3   2   76.05    8.11   0
  -4  -3  -2   84.12   15.94   0
  -4   3  -2   84.78   20.24   0
   4   3   2   91.97   23.65   0
   4   3   2   74.49   21.03   0
   5  -3   2   39.42   20.64   0
  -5  -3  -2   58.92   22.49   0
   5   3   2   41.52   21.98   0
  -5   3  -2   33.88   20.38   0
  -5   3  -2   29.26   26.40   0
  -5  -3  -2   55.43   15.45   0
   6  -3   2  128.26   25.65   0
   6   3   2  126.39   27.31   0
  -6   3  -2  149.37   31.11   0
  -6   3  -2  120.17   33.40   0
  -6  -3  -2  126.88   26.69   0
  -6  -3  -2  129.77   21.19   0
  -7   3  -2  137.98   29.65   0
  -7   3  -2  144.73   23.93   0
   7   3   2  178.43   38.20   0
  -7   3  -2  186.71   35.18   0
  -7  -3  -2  140.64   38.24   0
  -8   3  -2  103.79   39.25   0
   8   3   2  150.64   32.26   0
  -8  -3  -2  134.94   34.70   0
  -8   3  -2  112.32   41.72   0
  -8  -3  -2   85.13   33.87   0
  -9   3  -2  153.27   37.44   0
  -9   3  -2  132.49   50.51   0
  -9  -3  -2  106.84   49.80   0
  -9  -3  -2  125.07   47.37   0
 -10  -4   2  327.00   52.85   0
  10   4  -2  347.06   57.94   0
 -10  -4   2  306.22   37.76   0
  10   4  -2  390.49   58.21   0
 -10   4   2  296.13   40.25   0
   9  -4  -2    3.72   31.78   0
  -9  -4   2  -35.30   37.44   0
   9   4  -2   23.12   42.20   0
   9   4  -2    1.17   40.21   0
   9   4  -2    5.21   23.96   0
  -9  -4   2    4.77   26.76   0
  -9   4   2   -9.24   37.26   0
  -9   4   2   28.19   31.64   0
  -8  -4   2 1608.47   58.64   0
   8  -4  -2 1585.44   59.37   0
   8   4  -2 1661.01   71.51   0
  -8  -4   2 1581.79   68.13   0
   8   4  -2 1590.16   81.37   0
  -8   4   2 1662.45   72.66   0
  -8   4   2 1624.17   62.25   0
  -7   4   2   54.51   28.16   0
   7   4  -2   70.29   34.01   0
  -7  -4   2   82.47   30.48   0
  -7   4   2   93.82   28.96   0
  -7   4   2   94.25   21.44   0
   7   4  -2   50.20   32.64   0
   7  -4  -2   86.46   20.93   0
  -6   4   2 3344.17   74.21   0
   6   4  -2 3263.29   84.94   0
   6  -4  -2 3337.55   73.07   0
  -6   4   2 3226.12   77.90   0
   6   4  -2 3335.26   76.96   0
   5  -4  -2   -1.01   10.35   0
  -5   4   2   -4.46   13.08   0
  -5  -4   2   18.22   20.18   0
   5  -4  -2   10.53   16.57   0
  -5   4   2   -5.61   20.70   0
   5   4  -2   12.69   18.88   0
   4   4  -2 4459.15   77.48   0
  -4   4   2 4480.89   81.51   0
  -4   4   2 4451.89   71.91   0
  -4   4   2 4433.62   64.11   0
  -4   4   2 4417.80   70.16   0
  -4  -4   2 4480.55   66.00   0
  -3   4   2   -6.68    7.03   0
   3  -4  -2   14.70    7.57   0
   3   4  -2    3.82   18.44   0
   3   4  -2    4.27   11.85   0
  -3   4   2    8.82   13.33   0
  -3  -4   2    3.94    6.57   0
   2   4  -2 4888.19   74.54   0
  -2  -4   2 4727.58   87.23   0
  -2   4   2 4811.02   67.35   0
   2   4  -2 4544.29   96.13   0
   2  -4  -2 4810.24   33.97   0
   2  -4  -2 4790.16   68.57   0
  -2  -4   2 4659.84   45.13   0
  -1  -4   2  124.14   22.76   0
   1   4  -2  107.61   13.23   0
   1   4  -2  119.53   22.13   0
  -1   4   2   91.11   18.28   0
  -1   4   2  119.86   19.03   0
   1  -4  -2  109.43   12.95   0
   1  -4  -2  126.39   27.41   0
  -1   4   2   98.31    7.49   0
   1  -4  -2  124.67   20.41   0
  -1   4   2  110.57   22.37   0
   1  -4  -2  112.42   14.13   0
  -1  -4   2   93.16   13.37   0
  -1  -4   2  108.51    5.47   0
   0   4  -2 2858.08   31.18   0
   0   4  -2 2521.07   44.67   0
   0   4   2 2884.88   76.64   0
   0  -4   2 2952.68   48.17   0
   0  -4  -2 2476.22   64.79   0
   0  -4   2 2886.60   69.05   0
   0  -4   2 2701.77   26.97   0
   0   4   2 2662.44   56.35   0
   0   4  -2 2553.33   49.71   0
   0   4  -2 2504.52   70.22   0
   0  -4  -2 2711.46   45.53   0
   0   4  -2 2565.97   40.31   0
   0   4  -2 2754.19   68.83   0
  -1   4  -2   14.98    5.11   0
   1   4   2   11.92   14.87   0
  -1   4  -2   26.63    7.16   0
   1  -4   2   20.61    5.60   0
   1   4   2    9.57   17.63   0
  -1  -4  -2   27.64   21.61   0
   1   4   2   27.99   11.88   0
  -1   4  -2   31.42    8.47   0
  -1   4  -2   27.91   22.87   0
  -1   4  -2   14.22   12.83   0
   2  -4   2 1979.74   68.37   0
  -2   4  -2 2060.23   38.31   0
  -2   4  -2 1969.15   35.42   0
   2   4   2 1948.92   49.07   0
   2  -4   2 2014.32   52.22   0
  -2  -4  -2 1986.03   28.98   0
   2  -4   2 1935.56   48.23   0
   2   4   2 2039.45   64.48   0
  -3   4  -2   64.44   19.64   0
   3   4   2   60.62   23.35   0
   3   4   2   55.55   14.35   0
  -3   4  -2   41.69   13.64   0
  -3  -4  -2   82.62   25.96   0
  -3   4  -2   65.73    7.53   0
  -3  -4  -2   61.93   10.86   0
   3  -4   2   75.82   24.39   0
  -3   4  -2   41.22   16.98   0
  -4   4  -2  993.30   38.38   0
  -4   4  -2  950.54   35.47   0
   4  -4   2  964.03   33.46   0
  -4  -4  -2  952.65   29.95   0
   4  -4   2  985.85   47.43   0
   5   4   2   29.55   29.17   0
  -5   4  -2    7.54   19.10   0
   5   4   2   23.14   21.89   0
  -5  -4  -2   28.73   29.79   0
  -5  -4  -2   -1.61   14.77   0
   5  -4   2   33.25   26.43   0
  -6  -4  -2   90.25   25.58   0
   6   4   2   40.63   33.13   0
  -6   4  -2   53.59   25.95   0
  -6   4  -2   89.66   25.99   0
   6  -4   2   68.57   32.62   0
  -7  -4  -2   13.77   25.27   0
  -7  -4  -2   25.25   37.83   0
   7   4   2  -13.58   37.87   0
  -7   4  -2   23.94   28.02   0
   7  -4   2    4.26   31.75   0
  -7   4  -2   14.29   34.58   0
   8   4   2   -2.23   28.16   0
  -8   4  -2   13.22   30.02   0
   8  -4   2    3.95   27.64   0
  -8   4  -2   -2.04   34.51   0
  -8  -4  -2    5.00   42.32   0
   9   4   2    3.93   43.88   0
  -9   4  -2   26.12   32.07   0
 -10  -5   2  210.09   42.81   0
 -10   5   2  195.89   37.68   0
  -9   5   2   -5.21   30.70   0
   9   5  -2  -18.84   45.41   0
   9  -5  -2  -35.64   27.84   0
  -9  -5   2    6.90   29.13   0
   9   5  -2   16.33   44.54   0
  -9   5   2   37.58   40.23   0
  -8  -5   2   87.99   21.17   0
   8   5  -2  102.32   50.87   0
  -8   5   2   99.03   29.73   0
   8   5  -2  109.34   35.20   0
   8  -5  -2   89.31   25.55   0
  -8  -5   2  122.98   35.69   0
  -8   5   2  100.48   30.54   0
  -7   5   2   47.02   19.49   0
   7  -5  -2   30.64   28.91   0
  -7   5   2   47.62   21.47   0
  -7  -5   2   52.86   40.50   0
   7   5  -2   24.07   34.39   0
  -7   5   2    5.35   23.25   0
  -7  -5   2   33.65   28.61   0
   6  -5  -2   61.71   18.93   0
  -6  -5   2   82.25   25.12   0
   6   5  -2   84.50   41.95   0
   6   5  -2   60.84   26.68   0
  -6   5   2   74.67   26.72   0
  -6  -5   2   63.40   28.11   0
  -6   5   2   48.41   19.21   0
  -5  -5   2   78.74   18.51   0
  -5   5   2   73.39   16.43   0
  -5  -5   2   91.61   36.13   0
   5  -5  -2   74.70   19.01   0
   5  -5  -2   62.44   18.78   0
   5   5  -2   69.33   22.21   0
   5   5  -2   90.65   40.57   0
   5   5  -2   90.19   34.32   0
  -5   5   2   82.01   21.81   0
  -4  -5   2    4.03   29.42   0
  -4   5   2   -3.10   14.15   0
  -4   5   2  -29.84   23.50   0
   4   5  -2  -29.60   18.37   0
   4  -5  -2   -8.63   15.96   0
  -4   5   2   -8.72    8.52   0
  -4   5   2   -8.64   17.79   0
   4  -5  -2  -10.41    9.30   0
   3   5  -2   74.87   21.56   0
   3   5  -2   72.92   19.17   0
   3  -5  -2   80.57   11.11   0
  -3   5   2   96.95   15.38   0
   3   5  -2  105.49   31.41   0
  -3  -5   2   86.66   14.04   0
  -2   5   2  330.90   42.25   0
   2  -5  -2  306.49    7.79   0
  -2   5   2  292.44   16.12   0
  -2   5   2  336.43   35.71   0
   2  -5  -2  326.04   24.06   0
  -2  -5   2  335.27   14.54   0
  -2   5   2  290.70   29.29   0
   2   5  -2  294.72   24.96   0
   1  -5  -2   58.51   14.86   0
   1   5  -2   40.28   13.35   0
   1  -5  -2   53.32   12.71   0
  -1   5   2   43.08   28.43   0
   1   5  -2   55.12   13.11   0
   1   5  -2   21.63   24.02   0
  -1   5   2   57.46   19.13   0
  -1  -5   2   36.60   22.59   0
  -1   5   2   32.33   17.72   0
  -1   5   2   47.33    7.21   0
   0   5  -2   83.83   10.77   0
   0   5   2   89.18   25.54   0
   0   5  -2   78.79   17.76   0
   0   5   2   64.61   22.20   0
   0  -5  -2   96.23   13.89   0
   0   5  -2   86.73    5.38   0
   0   5  -2  117.07   25.42   0
   0  -5   2   94.02   17.22   0
   0   5  -2  104.72   19.45   0
   0  -5   2   95.12   23.98   0
  -1   5  -2   17.52    6.30   0
  -1   5  -2   19.50    7.75   0
   1  -5   2    8.75   11.44   0
  -1   5  -2   37.70   29.77   0
   1   5   2   27.88   27.83   0
  -1   5  -2   34.96   17.02   0
  -1   5  -2   31.00   14.02   0
   1   5   2   10.37   14.61   0
   1   5   2   32.78   21.01   0
   1  -5   2   26.25    8.16   0
   2  -5   2  366.76   41.37   0
   2  -5   2  400.62   20.89   0
   2  -5   2  387.80   27.84   0
   2   5   2  398.23   27.55   0
  -2   5  -2  410.90   17.19   0
  -2   5  -2  397.98   38.25   0
  -2   5  -2  409.85   15.61   0
  -2  -5  -2  432.70   31.55   0
  -2   5  -2  377.76   17.91   0
  -3  -5  -2   20.29    8.22   0
  -3  -5  -2   -3.75   19.97   0
   3  -5   2  -19.76   32.37   0
  -3   5  -2   -4.54   11.84   0
   3  -5   2   21.35   18.52   0
  -3  -5  -2  -13.42   33.14   0
   3  -5   2   27.09   17.36   0
   4  -5   2  764.35   39.44   0
   4   5   2  725.61   41.89   0
   4   5   2  742.54   45.55   0
   4  -5   2  772.61   34.70   0
  -4   5  -2  702.81   30.56   0
  -4   5  -2  759.05   45.87   0
   5  -5   2  192.26   24.57   0
  -5  -5  -2  194.12   35.66   0
  -5   5  -2  190.71   28.92   0
   6  -5   2  410.37   46.09   0
   6   5   2  441.27   50.51   0
  -6   5  -2  446.13   46.36   0
   6  -5   2  465.80   36.55   0
  -6   5  -2  425.65   34.19   0
  -6  -5  -2  488.09   47.07   0
   7  -5   2  112.69   35.35   0
   7   5   2  103.02   34.68   0
  -7  -5  -2   94.60   39.72   0
  -7   5  -2   87.31   29.53   0
  -7   5  -2  100.15   42.71   0
  -8  -5  -2  311.97   52.33   0
  -8   5  -2  307.56   41.60   0
   8   5   2  335.09   51.21   0
  -8   5  -2  356.77   56.57   0
   9   5   2   55.22   50.24   0
  -9   6   2   30.85   25.80   0
  -9  -6   2    0.82   39.57   0
   9   6  -2   66.87   42.31   0
  -9   6   2  -10.98   44.55   0
   9   6  -2   49.18   54.13   0
   8   6  -2  957.28   66.16   0
   8   6  -2  967.11   70.31   0
  -8   6   2 1012.32   55.86   0
   8  -6  -2 1003.63   59.74   0
  -8   6   2  951.98   63.52   0
  -8  -6   2  968.86   69.71   0
   8  -6  -2  982.75   50.87   0
  -8  -6   2 1040.80   58.91   0
  -8   6   2 1012.41   47.96   0
  -7   6   2   15.58   20.56   0
   7   6  -2   -1.17   29.40   0
   7  -6  -2   28.66   29.99   0
  -7   6   2   27.59   17.92   0
   7  -6  -2   12.77   21.52   0
   7   6  -2  -16.12   42.87   0
  -7   6   2   20.99   24.98   0
  -7  -6   2   11.83   31.33   0
  -6  -6   2 2077.70   80.60   0
   6  -6  -2 2011.78   63.58   0
  -6  -6   2 2144.69   65.95   0
  -6   6   2 2060.18   69.23   0
   6   6  -2 2060.82   90.25   0
  -6   6   2 2096.22   60.63   0
  -6   6   2 2127.17   71.46   0
   5   6  -2   78.66   27.78   0
   5  -6  -2   35.65   24.27   0
  -5   6   2   32.93   21.92   0
  -5   6   2   82.43   21.10   0
  -5   6   2   50.19   14.38   0
  -5   6   2   56.95   26.87   0
  -4   6   2 1662.11   47.05   0
  -4   6   2 1659.70   40.95   0
   4   6  -2 1764.54   64.33   0
   4  -6  -2 1788.81   55.27   0
  -4  -6   2 1724.49   46.72   0
   4   6  -2 1706.66   72.87   0
  -4   6   2 1768.59   52.86   0
  -4  -6   2 1714.56   71.41   0
  -3  -6   2   27.29   39.27   0
  -3   6   2   24.82   14.72   0
  -3   6   2   16.31   25.98   0
  -3  -6   2   44.71   13.89   0
  -3   6   2   39.05   17.09   0
  -2   6   2 3254.29   76.19   0
   2  -6  -2 3083.98   62.86   0
  -2   6   2 3152.14   62.51   0
  -2   6   2 3205.83   79.47   0
  -2  -6   2 3390.45   43.38   0
   1   6  -2    0.88    7.74   0
   1   6  -2   19.82   16.82   0
  -1   6   2   12.05   30.46   0
   1   6  -2   25.07   24.47   0
   1  -6  -2   -0.62   15.21   0
  -1   6   2   10.91    9.79   0
  -1  -6   2    2.64   31.41   0
  -1   6   2  -15.04   48.19   0
   1   6  -2   -4.00   14.71   0
   0   6  -2 2798.90   27.83   0
   0   6  -2 2638.62   62.41   0
   0   6   2 2949.65   76.50   0
   0   6  -2 2823.33   43.48   0
   0   6   2 2778.10   88.43   0
   0   6  -2 2713.63   70.10   0
   0  -6   2 2953.93   88.91   0
   0   6   2 2933.44   94.81   0
  -1   6  -2   34.16   19.28   0
  -1   6  -2   40.98    7.27   0
  -1   6  -2   23.11   18.68   0
  -1  -6  -2   25.01   18.28   0
  -1   6  -2   37.00   10.52   0
   1  -6   2   32.87   14.67   0
   2  -6   2  890.31   30.84   0
  -2   6  -2  854.31   25.90   0
   2  -6   2  894.27   39.76   0
   2   6   2  863.37   43.71   0
  -2   6  -2  917.40   49.64   0
  -2   6  -2  920.56   24.23   0
   2   6   2  893.62   55.50   0
   2  -6   2  841.45   57.67   0
  -3   6  -2    5.50   32.92   0
   3  -6   2  -15.25   19.14   0
   3   6   2  -18.65   27.82   0
   3   6   2  -43.97   22.30   0
  -4  -6  -2  504.47   43.08   0
   4  -6   2  567.51   38.53   0
   4  -6   2  495.08   33.75   0
   4   6   2  490.40   42.71   0
   4  -6   2  531.22   45.59   0
  -4   6  -2  530.88   39.39   0
   5  -6   2  101.72   27.64   0
  -5   6  -2   39.38   32.26   0
   5   6   2   65.19   35.08   0
   5   6   2   64.22   30.52   0
   6   6   2   75.73   41.10   0
   6  -6   2   48.53   27.51   0
   6  -6   2   22.46   28.68   0
  -6  -6  -2   46.12   36.96   0
  -6   6  -2   31.54   27.89   0
   7   6   2  110.49   44.63   0
   7  -6   2  114.19   37.46   0
  -7   6  -2  128.44   43.66   0
  -7  -6  -2   80.04   42.32   0
   8   6   2   10.10   38.15   0
  -8  -6  -2  -38.36   35.69   0
  -8  -6  -2   18.34   44.98   0
  -8   6  -2  -25.29   46.15   0
   9   7  -2   44.55   55.85   0
  -9  -7   2   44.35   36.13   0
  -9   7   2   71.98   52.32   0
   8   7  -2  244.56   56.11   0
  -8  -7   2  181.77   41.15   0
   8   7  -2  222.83   45.34   0
  -8  -7   2  170.94   55.10   0
  -8   7   2  211.10   31.27   0
  -8   7   2  202.87   38.24   0
   7   7  -2   24.22   45.68   0
  -7   7   2   19.23   25.64   0
   7  -7  -2   36.81   32.42   0
  -7  -7   2   20.46   46.77   0
   7   7  -2   27.95   46.13   0
  -7  -7   2   37.37   30.34   0
  -7   7   2   51.93   27.86   0
   6   7  -2   35.53   33.12   0
  -6  -7   2   51.06   27.04   0
  -6   7   2   35.41   25.86   0
   6  -7  -2    9.93   22.19   0
  -6  -7   2   27.18   47.34   0
   6   7  -2   37.17   34.26   0
  -6   7   2   13.65   31.61   0
  -6   7   2   55.81   32.78   0
  -5   7   2  157.23   27.91   0
   5   7  -2  166.76   42.87   0
  -5   7   2  110.91   24.95   0
   5   7  -2  123.46   34.83   0
  -5   7   2  148.07   24.67   0
  -4  -7   2   19.87   28.98   0
  -4   7   2    9.25   19.51   0
  -4   7   2   -6.37   11.77   0
   4  -7  -2   -9.31   18.32   0
   4   7  -2   -6.05   24.14   0
  -4   7   2   -2.39   19.29   0
  -4   7   2  -13.26   19.97   0
  -3   7   2   46.02   19.91   0
   3  -7  -2   31.91   20.37   0
   3   7  -2   23.51   32.03   0
  -3  -7   2   49.82   29.55   0
   3   7  -2   33.98   33.85   0
  -3   7   2   62.19   18.92   0
   2  -7  -2   21.45   19.88   0
   2  -7  -2   24.00   20.39   0
   2   7  -2   24.86   20.10   0
  -2   7   2    5.90   13.43   0
   2   7  -2   20.67   26.98   0
   2   7  -2   27.77   40.18   0
  -2   7   2    4.44   18.65   0
  -2   7   2   19.09   32.53   0
   1   7  -2   70.38    9.80   0
   1   7  -2   44.76   17.90   0
  -1   7   2   59.61   29.69   0
   1  -7  -2   42.03   26.78   0
   1  -7  -2   57.34   42.65   0
   1   7  -2   68.61   24.56   0
   1   7  -2  100.27   34.33   0
  -1   7   2   90.11   19.88   0
   0   7  -2  768.71   43.82   0
   0  -7   2  795.82   41.21   0
   0   7  -2  765.48   26.99   0
   0  -7  -2  857.54   33.04   0
   0  -7  -2  755.93   55.10   0
   0   7  -2  845.73   46.31   0
   0   7   2  866.54   54.32   0
   0  -7   2  765.19   28.50   0
   1   7   2   28.01   23.07   0
  -1   7  -2   22.12   11.14   0
  -1  -7  -2   18.22   18.10   0
   1   7   2   21.77   43.97   0
   1  -7   2   26.27   19.17   0
  -1   7  -2   27.38   22.99   0
   2   7   2  670.35   45.93   0
  -2   7  -2  695.50   56.19   0
   2  -7   2  725.37   52.99   0
   2   7   2  634.76   45.00   0
   2   7   2  701.27   51.17   0
   2  -7   2  705.11   34.78   0
   3   7   2   28.60   34.55   0
  -3   7  -2   11.81   34.42   0
   3  -7   2   29.83   19.14   0
  -3  -7  -2   17.93   28.43   0
  -3   7  -2   19.34   31.23   0
   3   7   2   38.57   24.43   0
   3  -7   2   10.46   18.63   0
   3   7   2   48.46   31.48   0
   3  -7   2    8.50   17.91   0
   3  -7   2   24.48   17.88   0
   4   7   2  558.89   46.73   0
   4  -7   2  571.80   36.61   0
   4   7   2  542.82   59.28   0
   4  -7   2  515.57   37.67   0
  -4  -7  -2  522.36   45.42   0
   4  -7   2  605.59   38.38   0
   4  -7   2  606.26   54.98   0
   4   7   2  618.20   47.93   0
  -4   7  -2  571.67   49.43   0
   5   7   2   -6.22   38.26   0
   5  -7   2   -8.51   26.48   0
   5  -7   2    2.99   23.21   0
   5   7   2  -25.67   27.14   0
  -5  -7  -2   -7.40   26.39   0
  -6   7  -2  588.67   57.76   0
   6   7   2  616.97   52.97   0
  -6  -7  -2  599.96   54.07   0
  -7   7  -2   95.71   40.18   0
  -7  -7  -2  104.21   49.20   0
   7   7   2   61.26   49.79   0
  -9  -8   2   13.99   62.54   0
  -8  -8   2  597.90   73.35   0
   8   8  -2  537.66   57.22   0
   8   8  -2  511.44   71.88   0
  -8   8   2  555.14   52.37   0
   7   8  -2   28.31   37.54   0
   7  -8  -2   53.41   39.91   0
   7   8  -2   15.36   49.18   0
  -7   8   2   34.45   22.27   0
  -7  -8   2   62.94   54.91   0
  -7   8   2   36.73   38.12   0
   6   8  -2 1085.22   73.49   0
  -6   8   2  995.10   50.23   0
  -6   8   2 1041.92   45.25   0
   6  -8  -2 1018.80   53.88   0
  -6   8   2 1114.14   58.86   0
  -5   8   2   27.30   30.88   0
  -5   8   2   -9.45   25.21   0
   5   8  -2   22.62   33.91   0
   5  -8  -2   22.65   22.24   0
   5   8  -2  -12.84   43.94   0
  -5   8   2  -10.47   15.92   0
   4   8  -2 1314.39   65.59   0
  -4   8   2 1338.63   45.50   0
   4  -8  -2 1377.85   60.66   0
   4   8  -2 1384.91   71.60   0
   3  -8  -2   -4.72   20.56   0
   3   8  -2  -35.40   25.61   0
  -3   8   2   -2.32   15.29   0
  -3   8   2   -6.33   21.42   0
  -3  -8   2   -7.83   27.62   0
   3  -8  -2  -23.66   33.69   0
   3   8  -2  -35.47   28.50   0
   2   8  -2 1467.26   66.35   0
  -2   8   2 1376.35   45.25   0
  -2   8   2 1547.04   76.74   0
  -2   8   2 1473.53   61.54   0
  -2   8   2 1447.79   81.35   0
  -2  -8   2 1359.05   67.01   0
   2  -8  -2 1478.67   77.25   0
   1  -8  -2   72.78   33.35   0
  -1   8   2   87.37   37.86   0
  -1   8   2   68.18   24.68   0
   1   8  -2   72.54   33.86   0
   0   8   2 1053.63   48.41   0
   0   8   2 1109.42   58.91   0
   0  -8   2 1015.72   64.48   0
   0   8  -2  993.24   52.45   0
   0   8  -2  987.97   71.07   0
   0  -8   2 1008.38   44.72   0
   0  -8  -2 1095.87   67.69   0
   0   8   2 1090.03   67.46   0
  -1  -8  -2   20.73   18.36   0
  -1   8  -2   12.24   21.87   0
  -1   8  -2    5.34   45.98   0
   1  -8   2    4.06   29.71   0
   1   8   2    7.88   44.88   0
   1  -8   2   16.35   42.96   0
  -1   8  -2   25.12   29.15   0
   1   8   2   15.76   24.40   0
   2   8   2  735.81   49.38   0
   2  -8   2  760.43   48.46   0
   2   8   2  769.32   56.66   0
   2  -8   2  770.23   65.23   0
   2  -8   2  750.58   36.22   0
   2   8   2  700.37   47.68   0
   2   8   2  800.54   66.85   0
   3   8   2   78.56   40.51   0
   3   8   2  120.35   30.12   0
  -3  -8  -2   52.63   31.39   0
  -3   8  -2  121.39   41.52   0
   3  -8   2   84.10   26.96   0
  -3  -8  -2   75.68   22.10   0
   3  -8   2   72.77   38.65   0
   3   8   2  103.05   37.47   0
   3  -8   2  112.57   26.37   0
   3   8   2   85.57   36.10   0
  -3   8  -2   83.77   45.85   0
   3  -8   2   97.25   25.49   0
   4  -8   2  320.10   31.51   0
   4   8   2  310.66   58.37   0
  -4  -8  -2  325.08   44.10   0
   4  -8   2  342.63   39.79   0
   4   8   2  333.07   43.30   0
  -4   8  -2  328.80   40.65   0
   4   8   2  373.33   38.26   0
   4  -8   2  376.19   36.56   0
  -4  -8  -2  319.85   41.32   0
   5  -8   2   -9.08   26.29   0
  -5  -8  -2    6.07   39.03   0
   5  -8   2   -4.74   33.20   0
   5   8   2   14.14   36.63   0
   5   8   2  -15.66   30.73   0
  -5   8  -2  -40.46   34.97   0
  -6  -8  -2   34.89   28.92   0
   6  -8   2   44.27   25.42   0
   6   8   2    8.84   45.63   0
   6   8   2   42.70   50.25   0
  -6  -8  -2   64.10   41.59   0
  -6   8  -2   14.33   40.68   0
  -7  -8  -2    5.85   34.36   0
  -7  -8  -2   13.06   48.69   0
  -7   8  -2   15.41   39.11   0
   7   9  -2   56.87   46.26   0
   7   9  -2   13.87   40.22   0
   6   9  -2   36.55   50.28   0
  -6   9   2   33.05   32.43   0
  -6  -9   2   70.43   50.29   0
   6  -9  -2   18.21   40.70   0
   6   9  -2   21.31   48.52   0
   5   9  -2    4.54   44.63   0
   5  -9  -2   45.25   38.28   0
  -5   9   2   30.31   23.93   0
  -5  -9   2   -7.32   36.79   0
   5   9  -2   40.13   46.83   0
   5   9  -2    7.98   46.00   0
   4   9  -2  -32.74   39.17   0
   4  -9  -2    3.62   49.47   0
  -4   9   2   17.26   27.87   0
   4  -9  -2    3.10   32.37   0
  -4  -9   2   -9.17   33.38   0
   4   9  -2   -8.64   34.26   0
  -4   9   2   13.35   18.33   0
   4   9  -2   40.51   34.50   0
  -3   9   2  163.56   33.62   0
   3   9  -2  145.42   40.84   0
   3   9  -2  128.76   45.79   0
   3   9  -2  103.57   36.09   0
   3  -9  -2  155.32   35.72   0
   3  -9  -2  133.19   53.26   0
  -3  -9   2  181.46   38.59   0
  -3   9   2  146.14   23.27   0
   2  -9  -2   15.19   33.39   0
   2   9  -2   -0.92   27.60   0
  -2   9   2  -10.67   34.57   0
  -2  -9   2    0.90   36.94   0
  -2   9   2   23.94   15.75   0
   2   9  -2    6.26   39.23   0
  -2   9   2    7.33   51.10   0
   1   9  -2  131.69   38.31   0
  -1   9   2   96.06   57.47   0
   1  -9  -2  105.14   37.05   0
  -1   9   2   97.10   38.75   0
  -1   9   2  132.21   25.20   0
   1   9  -2  109.25   40.72   0
  -1   9   2   78.83   44.90   0
   0   9  -2  540.06   60.52   0
   0   9   2  447.67   47.39   0
   0  -9  -2  461.07   56.55   0
   0   9   2  536.06   53.72   0
   0  -9   2  379.48   55.10   0
   0   9   2  479.34   56.69   0
   1  -9   2   70.13   32.82   0
   1   9   2   93.10   41.34   0
   1   9   2   75.55   37.06   0
   1  -9   2  122.27   50.36   0
  -1   9  -2   57.59   49.57   0
   2  -9   2  456.96   39.39   0
   2   9   2  371.79   42.08   0
   2   9   2  395.80   51.75   0
   2   9   2  380.98   49.99   0
   2  -9   2  402.32   51.72   0
  -2   9  -2  413.77   73.70   0
   3  -9   2    4.85   17.03   0
   3   9   2    1.89   39.84   0
  -3  -9  -2   -8.12   29.62   0
   3  -9   2  -25.13   50.40   0
   3   9   2  -18.50   38.18   0
  -3   9  -2   12.34   26.84   0
   3   9   2    7.44   34.92   0
   3  -9   2   -5.15   31.98   0
  -3   9  -2    4.29   61.53   0
  -3  -9  -2   40.18   20.79   0
   3   9   2    9.23   27.98   0
   4   9   2  713.89   55.11   0
  -4  -9  -2  645.04   45.49   0
  -4  -9  -2  610.38   50.77   0
   4   9   2  731.07   71.69   0
   4  -9   2  704.42   47.52   0
  -4   9  -2  708.73   60.26   0
  -5   9  -2   75.01   35.69   0
  -5  -9  -2   92.33   38.01   0
   5   9   2   82.78   39.16   0
   5   9   2  107.02   40.01   0
   5   9   2  123.46   44.13   0
   5  -9   2   65.87   32.99   0
  -6  -9  -2  699.97   52.24   0
  -6   9  -2  749.78   60.87   0
   6  10  -2  416.33   65.74   0
  -6 -10   2  448.80   67.41   0
   6  10  -2  409.16   57.70   0
   5  10  -2   68.79   50.33   0
   5  10  -2   34.64   38.60   0
  -5 -10   2   60.04   46.81   0
   5 -10  -2   51.12   58.67   0
   5  10  -2   14.29   46.15   0
   4 -10  -2 1026.19   61.31   0
   4  10  -2 1037.08   71.90   0
  -4 -10   2  955.04   66.52   0
   4 -10  -2 1000.42   76.25   0
   4  10  -2  916.68   68.16   0
   4  10  -2  951.07   69.99   0
   3  10  -2   -9.75   43.39   0
   3 -10  -2   44.50   45.11   0
  -3 -10   2    6.98   42.90   0
  -3  10   2   56.37   25.39   0
   3  10  -2   -7.82   46.12   0
   2  10  -2  656.02   49.71   0
  -2  10   2  701.47   69.07   0
  -2  10   2  686.99   49.18   0
   2  10  -2  642.24   54.12   0
  -2 -10   2  684.06   61.35   0
  -2  10   2  726.01   71.76   0
  -1 -10   2   -5.56   29.67   0
  -1  10   2   26.18   39.00   0
  -1  10   2   44.49   34.50   0
   1  10  -2    2.61   37.72   0
  -1  10   2   -7.33   42.46   0
   1 -10  -2  -24.20   38.32   0
   1  10  -2    8.54   29.98   0
   0  10   2  539.59   48.08   0
   0  10  -2  583.47   69.02   0
   0  10   2  480.15   60.37   0
   0  10   2  611.75   66.38   0
  -1  10  -2    5.73   41.17   0
   1  10   2  -17.93   43.38   0
   1  10   2   41.98   43.86   0
   1  10   2  -17.58   54.22   0
   1 -10   2   25.03   47.25   0
   2  10   2  406.16   55.95   0
   2  10   2  380.61   54.11   0
   2  10   2  429.27   60.62   0
   2 -10   2  438.96   41.15   0
  -3 -10  -2   16.41   31.80   0
   3 -10   2   50.35   52.46   0
   3  10   2   13.82   36.10   0
   3  10   2   17.11   42.09   0
   3 -10   2   14.60   27.07   0
   3  10   2   53.78   39.97   0
   3  10   2   33.53   33.72   0
  -4 -10  -2   25.50   47.20   0
   4  10   2   44.63   40.79   0
   4 -10   2   16.17   43.21   0
   4  10   2   15.72   55.32   0
   4  10   2  -15.56   45.96   0
   4  10   2   47.92   48.02   0
  -5 -10  -2   70.67   39.08   0
   5  10   2   90.37   53.92   0
   5  11  -2  135.00   56.60   0
   5  11  -2   84.61   45.21   0
   4 -11  -2    6.19   62.32   0
   4  11  -2    4.50   49.13   0
   4  11  -2  -14.53   35.83   0
   4  11  -2    3.28   56.08   0
   3 -11  -2   62.69   45.37   0
   3  11  -2   39.11   50.28   0
   3  11  -2   73.74   45.85   0
   2 -11  -2  136.28   46.98   0
   2  11  -2  119.94   34.75   0
   2  11  -2  116.45   47.35   0
   1  11  -2   95.73   58.72   0
  -1  11   2   89.41   47.12   0
  -1 -11   2   65.42   38.78   0
   1 -11  -2  108.46   51.75   0
   0  11   2  302.07   50.23   0
   0  11  -2  322.92   55.66   0
   0  11   2  355.88   54.02   0
   0  11   2  326.19   58.48   0
   1  11   2   14.96   38.60   0
  -1  11  -2   50.18   67.43   0
   1  11   2   55.09   47.20   0
   1 -11   2   41.53   41.94   0
   1  11   2   53.23   45.35   0
   2 -11   2  512.50   50.87   0
   2 -11   2  422.36   62.85   0
   2  11   2  528.48   62.96   0
   2  11   2  511.20   54.67   0
  -2  11  -2  590.53   73.13   0
   3  11   2   14.51   40.82   0
   3  11   2    6.22   35.39   0
   3  11   2   12.48   47.93   0
   3 -11   2   12.99   45.18   0
   4  11   2  635.88   71.31   0
   4 -11   2  716.98   67.85   0
   4  11   2  660.91   59.08   0
   3  12  -2   40.94   47.35   0
  -1  12   2   30.02   50.71   0
   0  12   2  283.13   71.30   0
   0  12   2  182.94   69.26   0
   1  12   2   15.73   48.72   0
   1  12   2  -20.50   61.66   0
   1 -12   2   36.65   66.86   0
   9   0  -3  117.10   24.94   0
   9   0  -3  155.13   31.66   0
  -9   0   3  112.00   35.31   0
  -7   0   3   38.18   20.27   0
   7   0  -3   37.94   21.88   0
   7   0  -3   50.38   22.51   0
   7   0  -3   27.05   21.02   0
  -5   0   3    7.88   14.12   0
   5   0  -3   -0.94   13.72   0
  -5   0   3   -5.88   18.12   0
  -3   0   3   -6.06    6.53   0
  -3   0   3   -4.50    8.03   0
   3   0  -3   -3.37    7.87   0
   3   0  -3    1.41    8.00   0
   1   0  -3   11.77   12.04   0
  -1   0   3    5.79   11.25   0
  -1   0   3   14.64   10.64   0
   1   0  -3   -0.87    9.99   0
   1   0   3   18.16   12.77   0
  -1   0  -3    2.81   10.98   0
  -1   0  -3   -1.11    9.89   0
  -1   0  -3    5.28    9.31   0
   1   0   3   18.70    9.36   0
  -1   0  -3   17.19   15.82   0
  -3   0  -3   11.29   18.06   0
  -3   0  -3   23.42   11.80   0
  -3   0  -3    6.72   19.04   0
   3   0   3    2.69    9.05   0
  -5   0  -3   93.09   27.04   0
   5   0   3   71.10   19.65   0
  -5   0  -3   73.17   26.26   0
   5   0   3   70.61   19.13   0
  -7   0  -3   57.62   32.78   0
  -7   0  -3   27.30   26.81   0
  -7   0  -3   58.53   32.03   0
  -9   0  -3   50.26   42.07   0
  -9   0  -3    7.60   46.91   0
  -9   0  -3   16.75   43.68   0
 -11  -1   3   21.45   35.20   0
  11   1  -3  -18.14   42.75   0
  10   1  -3  429.90   40.66   0
  10  -1  -3  442.18   49.10   0
  10   1  -3  419.28   48.68   0
  10  -1  -3  475.88   45.53   0
 -10  -1   3  386.17   40.73   0
 -10   1   3  421.72   43.58   0
 -10  -1   3  437.17   54.38   0
 -10   1   3  430.58   44.37   0
   9   1  -3    2.00   25.79   0
   9   1  -3    1.42   26.05   0
   9  -1  -3    3.31   33.84   0
   9  -1  -3   -7.17   26.89   0
  -9  -1   3    0.76   23.39   0
  -9   1   3  -21.35   30.52   0
  -9   1   3  -10.12   24.27   0
   9   1  -3   -2.26   17.78   0
  -9  -1   3   28.34   26.11   0
  -8  -1   3  250.42   36.70   0
  -8   1   3  234.23   29.33   0
   8   1  -3  241.19   25.16   0
   8   1  -3  184.24   36.28   0
   8   1  -3  212.32   28.90   0
  -8   1   3  207.00   32.51   0
   8  -1  -3  208.28   29.10   0
   8  -1  -3  259.47   22.14   0
   8  -1  -3  222.32   35.65   0
   7   1  -3    7.54   13.95   0
   7   1  -3   13.16   20.81   0
  -7  -1   3   19.82   24.98   0
  -7   1   3   -5.83   24.37   0
  -7   1   3   -4.25   17.99   0
   7   1  -3   -1.93   27.35   0
   7  -1  -3   -0.20   17.14   0
   7  -1  -3  -13.03   20.30   0
   6  -1  -3   -6.99   26.74   0
   6  -1  -3   -6.84   20.45   0
   6   1  -3    0.69   15.36   0
  -5   1   3   86.24   20.85   0
   5   1  -3   82.59   14.80   0
  -5  -1   3   70.77   16.42   0
   5  -1  -3   56.57   15.60   0
  -5   1   3   78.52   20.28   0
   5   1  -3   71.37   21.21   0
  -5   1   3   52.50   20.85   0
  -5  -1   3   70.60   18.90   0
  -4  -1   3  418.34   21.58   0
   4  -1  -3  454.92   20.84   0
  -4  -1   3  440.55   21.75   0
  -4  -1   3  461.38   24.24   0
   4  -1  -3  465.98   23.78   0
  -3  -1   3   55.24    8.78   0
  -3   1   3   50.72   12.32   0
  -3   1   3   53.77   15.14   0
   3   1  -3   53.34    6.91   0
   3   1  -3   60.41   13.59   0
   3   1  -3   50.66   11.20   0
  -3  -1   3   60.70   13.06   0
   3  -1  -3   51.86   13.02   0
  -2  -1   3 2225.12   32.08   0
   2   1  -3 2073.91   38.89   0
   2   1  -3 2089.03   42.09   0
   2  -1  -3 2114.19   37.65   0
  -2  -1   3 2336.39   50.35   0
  -2  -1   3 2312.84   36.41   0
   2  -1  -3 2264.88   48.16   0
   2  -1  -3 2106.24   28.93   0
  -2   1   3 2224.12   45.08   0
  -1  -1   3   36.04    7.24   0
   1  -1  -3   33.58   12.67   0
  -1  -1   3   39.88    5.99   0
   1  -1  -3   41.01    8.95   0
   1  -1  -3   31.54   13.97   0
   1   1  -3   28.73    9.48   0
   1   1  -3   24.02   14.26   0
  -1  -1   3   36.74   10.27   0
  -1   1   3   46.00   19.89   0
   0  -1   3 3205.15   59.72   0
   0   1  -3 3094.25   58.32   0
   0  -1  -3 2994.15   57.81   0
   0  -1   3 3012.92   39.15   0
   0   1   3 3196.46   60.69   0
   0   1  -3 3192.48   58.85   0
   0   1  -3 3076.30   45.48   0
   0  -1  -3 3013.63   61.28   0
   0  -1  -3 3084.87   56.62   0
   0   1  -3 2998.49   67.26   0
   1  -1   3    3.05    4.75   0
  -1  -1  -3   -5.14   13.32   0
   1   1   3    1.73    8.96   0
  -1   1  -3    5.66   14.84   0
   1  -1   3  -14.11   18.46   0
   1  -1   3    6.97    6.23   0
  -1   1  -3   -7.75   14.79   0
  -1   1  -3    6.47   10.46   0
  -1   1  -3    9.28   14.12   0
  -1  -1  -3    2.66   12.39   0
  -1   1  -3    4.02    5.62   0
  -1  -1  -3   -0.23    8.45   0
  -2   1  -3 4642.04   72.44   0
   2  -1   3 4903.17   95.12   0
  -2  -1  -3 4583.51   67.57   0
   2   1   3 4428.06   62.71   0
  -2   1  -3 4463.02   72.30   0
  -2  -1  -3 4953.96   75.55   0
  -2  -1  -3 4911.11   81.38   0
  -2   1  -3 4645.09   71.54   0
   3  -1   3   20.45    8.71   0
   3   1   3   30.75   15.56   0
   3   1   3   38.24    9.49   0
  -3   1  -3   19.74   13.05   0
  -3  -1  -3   21.30   20.91   0
   3   1   3   37.10   14.49   0
  -3   1  -3   51.28   18.66   0
  -3   1  -3   39.68   18.52   0
   4  -1   3 3514.06   51.15   0
  -4   1  -3 3317.75   72.14   0
  -4  -1  -3 3231.65   67.42   0
   4  -1   3 3384.95   72.38   0
   5   1   3   71.36   25.43   0
   5  -1   3   70.68   14.87   0
  -5   1  -3   84.29   22.25   0
  -5   1  -3   76.23   26.61   0
  -5  -1  -3   66.92   30.90   0
  -5  -1  -3   76.85   22.57   0
   5   1   3   72.46   23.16   0
  -6   1  -3 2563.12   74.56   0
  -6  -1  -3 2758.34   83.89   0
  -6   1  -3 2634.24   79.31   0
  -6   1  -3 2634.78   79.39   0
  -6  -1  -3 2654.70   75.11   0
  -7  -1  -3   44.11   35.71   0
  -7  -1  -3   45.66   26.75   0
  -7   1  -3   27.43   34.64   0
  -7   1  -3    6.35   32.24   0
  -7  -1  -3   37.96   30.00   0
  -7   1  -3    6.68   35.37   0
  -8  -1  -3 1529.57   67.16   0
  -8   1  -3 1567.26   65.15   0
  -8  -1  -3 1596.94   78.10   0
  -8   1  -3 1636.60   72.86   0
  -9   1  -3    0.38   37.13   0
  -9  -1  -3   32.78   34.45   0
  -9   1  -3   -9.94   44.27   0
  -9   1  -3   17.49   34.99   0
 -11  -2   3   38.05   35.05   0
  11   2  -3   64.56   50.77   0
 -10   2   3   -8.43   37.70   0
  10   2  -3   33.33   32.32   0
  10  -2  -3    2.91   29.13   0
 -10  -2   3   -6.79   26.49   0
 -10  -2   3   25.02   39.24   0
  10   2  -3  -11.10   21.00   0
 -10   2   3   15.42   28.43   0
  -9   2   3    6.38   33.44   0
   9   2  -3   -1.23   18.79   0
   9  -2  -3   -4.40   27.81   0
   9   2  -3   19.26   26.39   0
   9  -2  -3   12.40   22.48   0
  -9  -2   3    5.91   22.41   0
   9   2  -3   -1.53   26.41   0
  -9   2   3   13.82   24.83   0
  -8   2   3   71.48   23.04   0
  -8   2   3   33.46   22.20   0
   8   2  -3   56.98   24.87   0
   8   2  -3   43.15   26.03   0
   8  -2  -3   73.15   20.56   0
   8   2  -3   49.08   27.00   0
   8  -2  -3   54.29   24.85   0
   7  -2  -3  213.22   21.67   0
  -7   2   3  154.96   28.86   0
  -7   2   3  193.69   30.61   0
   7   2  -3  186.82   23.20   0
   7   2  -3  203.20   29.91   0
   7  -2  -3  182.89   28.27   0
   7   2  -3  181.04   27.95   0
  -7   2   3  177.67   24.63   0
  -7  -2   3  186.14   31.15   0
   6  -2  -3  106.69   19.78   0
  -6   2   3  125.96   22.62   0
   6   2  -3  122.27   21.44   0
   5   2  -3  257.29   16.14   0
   5   2  -3  249.32   31.89   0
   5  -2  -3  219.75   19.52   0
  -5  -2   3  252.11   22.98   0
  -5  -2   3  242.27   24.29   0
  -5   2   3  248.17   26.45   0
  -4  -2   3  170.35   15.22   0
   4  -2  -3  175.46   15.87   0
   4  -2  -3  164.64   14.06   0
   3   2  -3   21.02   13.31   0
  -3  -2   3   22.56    9.84   0
  -3  -2   3   22.92   13.97   0
   3   2  -3    7.63   16.25   0
   3   2  -3   24.01    6.08   0
   3  -2  -3    8.54   11.52   0
   3  -2  -3   16.70    7.08   0
  -3   2   3   21.75    9.55   0
   2   2  -3   90.15   11.37   0
   2  -2  -3   89.49    9.31   0
   2   2  -3   99.50   15.62   0
   2  -2  -3   88.62   11.53   0
  -2  -2   3   95.23    7.96   0
  -2   2   3   85.46   12.17   0
   1   2  -3   15.60   16.22   0
  -1  -2   3    6.35   13.25   0
   1  -2  -3  -10.71   14.32   0
   1   2  -3    7.22   10.45   0
   1   2  -3    1.78    6.92   0
   1   2  -3    0.44    6.61   0
  -1   2   3    9.07   13.47   0
  -1  -2   3   10.15    3.37   0
   1  -2  -3   -3.87   12.48   0
   1  -2  -3   10.10   18.28   0
  -1  -2   3   -5.15    8.78   0
   1   2  -3   12.07    7.99   0
   0   2  -3  273.54   19.21   0
   0  -2   3  278.73   18.76   0
   0   2  -3  247.58   13.74   0
   0  -2   3  281.27   11.89   0
   0   2   3  276.34   26.47   0
   0  -2  -3  243.75   21.43   0
   0   2  -3  284.68   19.54   0
   0  -2   3  245.12   17.78   0
   0   2   3  249.76   23.69   0
   0   2  -3  254.83   11.95   0
   0  -2  -3  286.58   23.62   0
   0   2  -3  302.15   27.90   0
   1  -2   3  163.95   16.00   0
  -1  -2  -3  175.14   16.50   0
   1  -2   3  170.62   19.65   0
  -1   2  -3  151.05   16.65   0
   1   2   3  156.49    9.68   0
  -1   2  -3  171.34   15.27   0
  -1   2  -3  150.92   13.48   0
  -1  -2  -3  192.95   15.10   0
  -1   2  -3  175.08   22.62   0
   2   2   3  107.39    9.66   0
  -2   2  -3  121.39   21.09   0
   2  -2   3  143.04   24.03   0
   2   2   3   84.37   14.60   0
  -2  -2  -3  142.52   19.72   0
  -2   2  -3  135.70   14.81   0
  -2   2  -3  101.32   20.81   0
  -2  -2  -3  110.05   14.14   0
  -3   2  -3   17.33    5.03   0
  -3  -2  -3   24.03   17.01   0
  -3   2  -3    1.26   12.39   0
   3   2   3    7.98   13.25   0
  -3  -2  -3   20.65   18.92   0
  -3   2  -3   13.85   17.85   0
   3   2   3   14.58   10.44   0
   3   2   3   15.53    9.11   0
  -3   2  -3    5.21   18.76   0
  -3  -2  -3   19.32   13.07   0
  -4   2  -3  -13.93   16.51   0
   4  -2   3   18.42   18.95   0
   4   2   3   -1.45   17.18   0
   4  -2   3   -6.89    8.74   0
   4   2   3   -0.30   14.57   0
   5   2   3   24.72   16.29   0
  -5   2  -3   21.34   18.33   0
  -5  -2  -3   35.74   31.01   0
  -5  -2  -3   -0.28   19.43   0
   6   2   3   44.94   28.04   0
  -6  -2  -3   32.47   22.54   0
  -6   2  -3   26.55   20.85   0
  -6   2  -3   38.96   22.46   0
  -6   2  -3   10.27   30.00   0
   6  -2   3   49.29   22.89   0
   7  -2   3  -17.30   32.71   0
  -7   2  -3  -19.32   26.85   0
  -7  -2  -3   11.45   27.44   0
   7   2   3   21.61   22.43   0
  -7   2  -3   37.73   26.95   0
  -7  -2  -3   -4.50   27.00   0
  -8  -2  -3   21.88   31.48   0
  -8   2  -3   21.71   28.94   0
  -8  -2  -3    6.22   37.96   0
  -8   2  -3   31.46   25.57   0
  -8   2  -3  -15.50   28.02   0
  -8  -2  -3   -3.53   30.45   0
  -9  -2  -3    8.12   46.85   0
  -9   2  -3   26.78   46.07   0
  -9  -2  -3   69.82   41.03   0
  11   3  -3   10.17   53.00   0
 -10   3   3  527.28   50.49   0
  10   3  -3  518.96   42.80   0
 -10  -3   3  519.01   47.94   0
 -10  -3   3  550.97   49.13   0
  10   3  -3  546.36   58.50   0
 -10   3   3  579.22   48.46   0
   9   3  -3   23.53   22.99   0
   9   3  -3   18.06   29.33   0
   9  -3  -3   18.73   29.94   0
  -9  -3   3   27.73   29.90   0
   9   3  -3   12.36   29.47   0
   9  -3  -3   20.63   30.97   0
  -9   3   3   36.54   28.15   0
  -9  -3   3   42.03   34.61   0
  -9   3   3   25.06   25.02   0
  -8   3   3  164.88   34.46   0
   8  -3  -3  187.01   33.43   0
   8   3  -3  163.04   37.79   0
   8  -3  -3  169.95   29.01   0
  -8  -3   3  166.17   34.72   0
  -7   3   3  150.63   31.74   0
   7   3  -3  204.16   38.14   0
  -7   3   3  166.42   27.50   0
   7  -3  -3  189.44   24.10   0
   7   3  -3  173.01   28.46   0
   7   3  -3  177.52   22.01   0
  -7  -3   3  158.86   23.89   0
   6   3  -3  -13.60   30.68   0
  -6   3   3   19.51   23.15   0
   6  -3  -3   20.78   22.69   0
  -6   3   3    4.14   24.02   0
  -6   3   3    9.21   25.91   0
   6   3  -3    9.42   18.12   0
  -5  -3   3   54.99   19.69   0
  -5   3   3   53.81   15.97   0
   5   3  -3   76.56   19.50   0
   5  -3  -3   53.65   15.55   0
  -5  -3   3   53.52   29.51   0
   4   3  -3  720.82   35.45   0
   4  -3  -3  709.09   24.90   0
  -4   3   3  755.78   33.34   0
  -4  -3   3  733.14   28.70   0
  -3   3   3   13.29   13.99   0
   3  -3  -3   13.75   11.83   0
   3   3  -3   16.52   13.36   0
  -3  -3   3    5.34    9.63   0
   3   3  -3   14.20    4.04   0
   2   3  -3 2246.85   45.18   0
   2   3  -3 2228.41   63.25   0
   2  -3  -3 2153.50   41.69   0
  -2  -3   3 2320.46   56.21   0
  -2   3   3 2179.82   47.95   0
   2  -3  -3 2178.11   38.87   0
   2   3  -3 2184.98   46.51   0
   1   3  -3  216.94   23.19   0
  -1  -3   3  174.02   21.07   0
  -1  -3   3  193.41   19.94   0
   1   3  -3  168.46   14.82   0
   1  -3  -3  205.98   23.59   0
   1  -3  -3  196.95   20.05   0
  -1   3   3  225.20   27.88   0
  -1  -3   3  178.91   10.67   0
   1   3  -3  194.55   14.94   0
   1   3  -3  175.97   13.50   0
   0   3  -3 3318.42   37.85   0
   0  -3  -3 3060.36   56.14   0
   0   3  -3 3311.92   53.02   0
   0   3   3 3374.13   78.23   0
   0  -3  -3 3298.12   71.03   0
   0   3   3 3379.39   82.71   0
   0  -3   3 3100.32   51.36   0
   0   3  -3 3141.48   45.46   0
   0  -3   3 2936.24   53.26   0
   0   3  -3 2916.73   27.87   0
   0   3   3 3231.92   52.30   0
   0   3  -3 3126.66   75.38   0
   1   3   3   86.32   19.36   0
  -1   3  -3   79.38    7.70   0
  -1  -3  -3   78.96   19.57   0
   1  -3   3   80.17   16.00   0
  -1   3  -3   62.89   19.43   0
   1   3   3   65.27   18.00   0
   1   3   3   59.46   11.25   0
   1  -3   3   70.31   11.42   0
  -1   3  -3   71.07   10.96   0
  -1  -3  -3   62.03   17.27   0
  -1   3  -3   83.10   11.47   0
  -1   3  -3   69.35   22.64   0
   2  -3   3 3966.17   65.24   0
   2   3   3 3701.69   73.01   0
  -2  -3  -3 3820.43   68.63   0
   2  -3   3 4117.60   45.81   0
   2  -3   3 4069.95   80.31   0
   2  -3   3 3904.90   93.57   0
  -2   3  -3 4145.06   60.94   0
   2   3   3 4000.94   81.33   0
   2   3   3 3948.68   55.08   0
  -2  -3  -3 3767.25   80.73   0
  -2  -3  -3 3934.93   55.88   0
  -3  -3  -3   83.45   18.07   0
   3  -3   3  100.88   20.23   0
  -3  -3  -3   86.77   15.10   0
   3   3   3   84.24   15.56   0
  -3  -3  -3   72.58   23.27   0
  -3   3  -3   77.26   17.29   0
   3   3   3   77.24   11.61   0
   4   3   3 3282.32   58.05   0
  -4  -3  -3 3181.56   83.17   0
  -4  -3  -3 3268.38   77.60   0
  -4   3  -3 3238.41   68.91   0
  -4   3  -3 3248.16   80.20   0
  -4  -3  -3 3181.50   61.96   0
   5   3   3    8.59   26.65   0
  -5  -3  -3   -1.51   20.06   0
  -5   3  -3   10.68   23.72   0
  -5   3  -3   -0.22   18.78   0
  -5  -3  -3   -0.14   21.24   0
   5  -3   3    3.38   27.67   0
  -5   3  -3  -27.92   27.04   0
   6  -3   3 2094.51   71.34   0
   6   3   3 2005.94   71.15   0
  -6  -3  -3 2029.82   70.03   0
  -6  -3  -3 2029.35   75.60   0
  -6   3  -3 2096.59   66.64   0
  -6   3  -3 1999.81   72.58   0
  -6  -3  -3 2031.53   62.21   0
   7  -3   3   23.80   27.70   0
   7   3   3    6.02   24.87   0
  -7  -3  -3    2.55   27.18   0
  -7   3  -3    7.97   20.75   0
  -7   3  -3   13.08   24.78   0
  -7   3  -3   -1.94   35.43   0
  -7  -3  -3   15.66   24.88   0
   8   3   3 1169.39   59.78   0
  -8  -3  -3 1188.43   67.26   0
  -8  -3  -3 1175.19   69.82   0
  -8   3  -3 1202.93   65.65   0
  -8  -3  -3 1183.50   60.31   0
  -9   3  -3   53.63   36.43   0
 -10  -4   3  187.80   34.21   0
  10   4  -3  248.27   56.95   0
 -10  -4   3  271.48   42.00   0
 -10   4   3  264.95   44.15   0
 -10   4   3  218.03   44.34   0
   9   4  -3  230.01   24.82   0
   9   4  -3  274.91   57.76   0
  -9   4   3  219.25   45.98   0
   9   4  -3  273.09   41.86   0
  -9  -4   3  243.90   31.16   0
   9  -4  -3  239.20   37.71   0
  -9  -4   3  249.11   43.92   0
  -9   4   3  233.71   33.05   0
  -8   4   3  323.49   36.86   0
  -8   4   3  394.85   38.36   0
   8   4  -3  324.43   27.28   0
   8   4  -3  355.17   41.13   0
   8  -4  -3  343.97   32.87   0
   8   4  -3  361.66   35.52   0
   8  -4  -3  319.41   35.08   0
  -8  -4   3  370.33   36.01   0
   7   4  -3    7.36   16.02   0
  -7   4   3   24.63   25.63   0
   7   4  -3    8.25   24.29   0
  -7   4   3    0.92   24.88   0
   7  -4  -3   21.46   25.07   0
   7   4  -3    2.33   18.76   0
  -7   4   3   18.18   20.26   0
   7   4  -3   41.10   30.99   0
  -7  -4   3    0.43   26.23   0
  -6   4   3  622.20   45.10   0
  -6  -4   3  616.05   49.47   0
   6  -4  -3  592.87   37.23   0
   6   4  -3  606.73   41.58   0
  -6   4   3  605.99   35.11   0
   6   4  -3  618.22   49.56   0
  -6   4   3  556.80   38.80   0
  -5  -4   3   15.90   14.39   0
  -5   4   3   25.07   15.10   0
  -5   4   3   15.50   22.15   0
   5   4  -3    8.18   10.88   0
   5  -4  -3    2.36   16.97   0
   5   4  -3   23.14   25.87   0
  -4  -4   3  760.77   29.19   0
   4   4  -3  765.58   19.39   0
   4  -4  -3  784.96   26.53   0
  -4   4   3  848.70   40.92   0
  -4   4   3  806.86   34.83   0
   4   4  -3  841.75   39.66   0
  -4  -4   3  842.53   47.56   0
   4   4  -3  816.59   51.58   0
   3   4  -3   50.96   15.64   0
  -3   4   3   50.98   23.66   0
  -3  -4   3   59.38   10.53   0
   3  -4  -3   43.87   10.37   0
  -2  -4   3  230.45   11.57   0
  -2   4   3  256.10   29.54   0
   2  -4  -3  260.21   15.43   0
   2   4  -3  238.92   21.66   0
  -2  -4   3  261.60   25.41   0
   2   4  -3  230.11   28.71   0
  -2   4   3  243.68   32.50   0
   1  -4  -3   30.87   14.91   0
   1   4  -3   27.30   12.49   0
  -1  -4   3   48.91   17.80   0
  -1  -4   3   21.32   10.00   0
  -1  -4   3   16.55   14.91   0
  -1   4   3   18.32   19.24   0
   1   4  -3   35.70    6.64   0
  -1   4   3   25.89   31.00   0
   1   4  -3   29.75   25.66   0
  -1   4   3   34.22   19.81   0
   1   4  -3   22.55   12.20   0
   0   4  -3  882.33   25.04   0
   0  -4  -3  846.67   32.34   0
   0  -4   3  882.02   28.43   0
   0  -4   3  852.18   40.22   0
   0   4   3  801.73   44.61   0
   0   4   3  880.83   48.15   0
   0   4  -3  821.28   22.48   0
   0   4  -3  799.32   26.08   0
   0   4  -3  820.83   44.95   0
   0   4  -3  779.05   23.98   0
   1   4   3    4.88   12.97   0
   1   4   3   16.51   18.93   0
  -1   4  -3    2.78   10.10   0
  -1  -4  -3    4.75   16.31   0
  -1   4  -3   14.42    6.83   0
   1  -4   3   19.63   13.05   0
   1   4   3   12.30   17.65   0
  -1  -4  -3    2.00   18.03   0
  -1   4  -3   11.11    7.60   0
  -1   4  -3   25.97   17.05   0
  -2  -4  -3  165.89   26.16   0
  -2   4  -3  203.88   20.62   0
   2  -4   3  176.26   32.56   0
  -2   4  -3  203.34   12.89   0
   2   4   3  185.86   23.99   0
  -2  -4  -3  222.23   17.09   0
  -2   4  -3  181.21   28.93   0
   2   4   3  173.48   18.67   0
  -2  -4  -3  219.58   32.37   0
  -2   4  -3  192.74   18.19   0
   2  -4   3  202.05   28.08   0
  -2   4  -3  217.96   26.35   0
   3   4   3   38.50   11.68   0
   3  -4   3   32.85   20.14   0
  -3  -4  -3   76.10   24.68   0
  -3   4  -3   52.17   16.83   0
  -3   4  -3   53.12   12.12   0
  -3  -4  -3   70.53   14.51   0
   3  -4   3   71.23   21.23   0
   3   4   3   57.82   17.94   0
   3  -4   3   36.69   10.76   0
   4   4   3   74.37   30.15   0
   4   4   3   58.84   18.02   0
   4  -4   3   46.33   18.23   0
  -4  -4  -3   70.58   22.30   0
   4  -4   3   74.69   30.01   0
  -4   4  -3   54.57   23.83   0
  -4   4  -3   52.24   28.00   0
  -4  -4  -3   50.81   23.20   0
  -4   4  -3   72.11   22.76   0
  -4  -4  -3   45.20   12.24   0
   4  -4   3   67.30   28.87   0
   5  -4   3  110.78   25.36   0
   5   4   3   66.25   24.85   0
  -5   4  -3   77.51   19.76   0
  -5   4  -3  114.93   26.55   0
  -5  -4  -3   61.42   31.78   0
  -5  -4  -3  100.97   26.09   0
  -5   4  -3   85.83   25.08   0
  -5  -4  -3  111.81   17.36   0
   6   4   3   10.24   26.03   0
  -6   4  -3   12.19   26.15   0
  -6  -4  -3   38.43   37.76   0
  -6  -4  -3   -0.28   33.10   0
   6  -4   3  -18.04   32.04   0
  -6   4  -3  -21.48   32.89   0
  -6  -4  -3    5.88   19.83   0
   7   4   3    5.98   27.69   0
   7  -4   3   28.53   41.81   0
  -7  -4  -3    6.10   40.02   0
  -7  -4  -3   35.99   30.17   0
  -7   4  -3    2.43   29.21   0
  -7   4  -3   14.41   29.53   0
  -8  -4  -3   25.53   44.10   0
  -8  -4  -3   66.29   38.26   0
  -8   4  -3   46.49   30.67   0
  -8   4  -3   54.69   45.83   0
  -9   4  -3    4.37   33.74   0
  10   5  -3  218.54   58.84   0
  10   5  -3  166.87   47.03   0
 -10  -5   3  188.85   49.88   0
 -10   5   3  202.88   43.52   0
  -9  -5   3   21.68   28.25   0
   9   5  -3   12.03   34.17   0
   9  -5  -3   12.80   25.66   0
  -9   5   3   36.85   31.02   0
   9   5  -3   18.91   37.73   0
  -9  -5   3   22.86   34.76   0
  -9   5   3   49.25   24.72   0
  -8   5   3  105.43   37.19   0
  -8   5   3  130.25   31.97   0
   8  -5  -3  116.46   31.89   0
  -8  -5   3   99.26   34.20   0
  -8   5   3   73.89   31.47   0
  -7   5   3   47.98   30.13   0
  -7   5   3   54.93   24.76   0
   7   5  -3   52.65   48.31   0
   7   5  -3   56.61   28.12   0
  -7   5   3   26.10   25.17   0
   7  -5  -3   47.40   26.51   0
   7   5  -3   33.62   23.20   0
  -7   5   3   28.10   21.10   0
   7  -5  -3   50.99   20.50   0
  -7  -5   3   43.49   43.40   0
  -7  -5   3   33.14   29.58   0
  -6   5   3  -13.36   22.28   0
  -6   5   3    5.71   20.44   0
   6   5  -3    4.72   10.75   0
   6   5  -3    9.66   35.49   0
  -6  -5   3   24.22   36.94   0
   6  -5  -3   22.60   22.94   0
   6   5  -3    7.80   42.62   0
  -6   5   3    0.20   20.46   0
   6   5  -3   15.04   19.67   0
  -6   5   3   25.44   22.40   0
  -6  -5   3   31.29   24.93   0
   5   5  -3  131.59   28.55   0
  -5  -5   3  149.88   31.96   0
  -5   5   3  108.57   25.32   0
   5  -5  -3  119.05   24.50   0
   5   5  -3  114.10   30.68   0
   5   5  -3  163.05   37.70   0
  -5  -5   3  118.12   18.97   0
  -5   5   3  136.47   19.10   0
  -5   5   3  156.26   25.79   0
   5   5  -3  126.43   12.12   0
   4  -5  -3   28.79   11.55   0
   4   5  -3   28.67    7.22   0
  -4   5   3   48.47   23.31   0
   4   5  -3   39.71   25.81   0
  -4  -5   3   38.21   15.91   0
   3   5  -3  108.91   20.61   0
  -3   5   3   81.57   24.17   0
   3   5  -3   77.68   24.84   0
   3  -5  -3   82.88   19.48   0
  -3   5   3  106.37   19.76   0
  -3  -5   3   96.17   13.33   0
  -3   5   3  115.96   15.98   0
   3  -5  -3   88.11   18.87   0
   2  -5  -3  955.23   44.04   0
   2   5  -3  948.34   37.44   0
   2  -5  -3 1079.64   28.72   0
  -2   5   3 1063.69   48.32   0
   2  -5  -3 1022.62   54.81   0
   2   5  -3  931.27   37.19   0
   2   5  -3 1005.81   59.99   0
  -2   5   3 1010.09   25.55   0
  -2  -5   3 1009.98   20.70   0
   1   5  -3   27.76   16.47   0
  -1   5   3   39.05   26.55   0
   1   5  -3   27.76    8.38   0
  -1   5   3    1.14   23.28   0
   1  -5  -3   29.78   30.82   0
   1   5  -3   27.16   18.13   0
  -1   5   3   21.51   30.83   0
  -1  -5   3   20.95   14.02   0
   1  -5  -3   27.10   23.92   0
   1   5  -3   17.40   29.49   0
   1  -5  -3   29.16   16.75   0
  -1   5   3   38.52   17.67   0
  -1  -5   3   36.03   28.91   0
  -1   5   3   24.43    6.13   0
   0   5  -3 2788.86   51.84   0
   0   5  -3 2920.46   22.76   0
   0  -5  -3 2963.43   58.32   0
   0   5   3 2891.74   90.57   0
   0  -5  -3 2868.51   81.95   0
   0  -5   3 2983.19   56.14   0
   0   5  -3 2920.69   48.74   0
   0   5  -3 2804.92   80.88   0
   0  -5   3 2763.42   72.98   0
   0   5   3 2818.09   66.51   0
   1  -5   3   11.35    9.88   0
  -1   5  -3   17.92   11.96   0
  -1   5  -3    2.82   26.26   0
   1   5   3   25.93   18.52   0
  -1   5  -3   23.35   22.85   0
   2  -5   3 1468.04   47.87   0
   2  -5   3 1496.39   70.73   0
  -2  -5  -3 1471.58   50.67   0
   2   5   3 1516.12   46.54   0
  -2   5  -3 1504.83   37.01   0
   3   5   3   13.74   24.19   0
  -3   5  -3   -2.14   14.49   0
   3   5   3   40.07   28.41   0
  -3  -5  -3  -20.07   23.81   0
   3   5   3    9.44   19.36   0
  -3   5  -3   18.24   16.04   0
  -3  -5  -3    5.22   27.40   0
  -3   5  -3    5.44   21.23   0
   3  -5   3   26.35   24.04   0
   4   5   3 2578.35   80.40   0
   4  -5   3 2609.50   92.59   0
  -4   5  -3 2620.85   58.28   0
   4  -5   3 2667.50   61.13   0
  -4  -5  -3 2690.37   74.89   0
  -4  -5  -3 2697.17   79.29   0
   4  -5   3 2641.49   72.74   0
   5  -5   3   77.95   32.19   0
  -5  -5  -3   89.93   30.45   0
   5   5   3   80.20   38.32   0
  -5  -5  -3   67.85   35.63   0
  -5   5  -3  105.41   27.35   0
   6   5   3 1843.29   74.05   0
  -6   5  -3 1880.86   80.50   0
  -6  -5  -3 1875.69   74.96   0
  -6  -5  -3 1913.85   79.18   0
  -6   5  -3 1944.82   63.90   0
   7  -5   3   67.43   33.24   0
   7  -5   3   29.01   32.74   0
  -7   5  -3   51.40   40.58   0
  -7   5  -3   64.02   30.81   0
  -7  -5  -3   69.41   31.95   0
  -7  -5  -3   79.48   43.34   0
   8   5   3  880.79   60.91   0
  -8  -5  -3  806.72   62.52   0
  -8  -5  -3  899.44   63.70   0
  -8   5  -3  805.34   64.71   0
  10   6  -3  168.15   63.24   0
   9   6  -3   55.44   39.35   0
  -9   6   3   59.58   34.01   0
   9   6  -3   55.08   42.14   0
  -9  -6   3   70.43   38.45   0
  -9   6   3   44.10   32.12   0
  -8   6   3  410.61   33.67   0
   8  -6  -3  416.20   37.16   0
  -8   6   3  403.69   41.30   0
  -8   6   3  430.21   44.67   0
  -8  -6   3  401.95   42.64   0
   8   6  -3  436.89   54.96   0
  -7   6   3   58.02   19.69   0
   7   6  -3   56.19   32.01   0
   7  -6  -3   90.92   23.96   0
  -7  -6   3   95.55   49.19   0
  -7   6   3   53.42   26.65   0
  -7   6   3   73.66   24.42   0
   7   6  -3   42.84   48.00   0
  -7  -6   3   71.14   23.40   0
  -7   6   3  103.43   28.93   0
   6   6  -3  599.41   47.23   0
  -6   6   3  567.62   41.13   0
   6  -6  -3  564.66   39.94   0
  -6  -6   3  525.98   53.33   0
  -6  -6   3  578.94   37.90   0
   6   6  -3  595.09   62.47   0
   6   6  -3  587.03   44.84   0
  -6   6   3  615.50   40.99   0
  -6   6   3  575.90   43.26   0
   5   6  -3   70.39   27.59   0
  -5   6   3   65.03   19.41   0
  -5   6   3   67.93   23.12   0
   5  -6  -3   47.61   25.39   0
  -5  -6   3   68.06   29.83   0
   5   6  -3   40.85   29.25   0
   5   6  -3   95.27   34.32   0
  -5  -6   3   44.15   15.73   0
  -4   6   3  912.42   38.81   0
  -4   6   3  906.84   49.86   0
   4  -6  -3  908.96   41.75   0
   4   6  -3  880.99   43.25   0
  -4  -6   3  893.87   54.96   0
  -4  -6   3  917.59   31.62   0
   3  -6  -3   24.63   21.03   0
   3   6  -3   15.54   44.03   0
   3  -6  -3   16.92   17.66   0
   3   6  -3   38.83   27.68   0
  -3  -6   3   13.25   11.15   0
  -3  -6   3   30.92   39.21   0
  -3   6   3   14.25   17.06   0
  -3   6   3   11.48   14.33   0
   2   6  -3 1472.06   54.39   0
  -2   6   3 1386.55   47.48   0
   2  -6  -3 1437.55   30.47   0
   2  -6  -3 1419.20   56.21   0
  -2  -6   3 1393.80   59.97   0
  -2   6   3 1466.37   31.92   0
   1   6  -3   54.15   18.71   0
  -1  -6   3   42.97   31.98   0
  -1  -6   3   73.53   39.17   0
   1   6  -3   51.27   10.55   0
   1  -6  -3   67.42   20.20   0
  -1  -6   3   56.34   20.29   0
   1   6  -3   40.93   20.28   0
   1  -6  -3   70.66   29.95   0
  -1   6   3   56.92   22.00   0
   0   6  -3  238.53   24.98   0
   0   6  -3  233.23   10.45   0
   0  -6  -3  255.08   25.25   0
   0  -6   3  250.71   40.73   0
   0   6  -3  224.37   28.66   0
   0   6  -3  239.81   23.03   0
   1   6   3  140.99   35.08   0
  -1  -6  -3  155.61   25.44   0
   1  -6   3  132.65   14.06   0
  -1   6  -3  128.84   33.88   0
   1  -6   3  145.30   25.23   0
   1  -6   3  149.82   31.16   0
   1   6   3  131.18   23.32   0
   2   6   3  169.59   30.37   0
   2  -6   3  205.45   17.12   0
   2   6   3  190.49   36.50   0
   2   6   3  204.86   24.92   0
   2  -6   3  213.45   24.00   0
  -2  -6  -3  188.59   38.11   0
   2  -6   3  196.79   26.01   0
   2  -6   3  211.08   30.18   0
  -3   6  -3   58.03   34.95   0
   3   6   3  106.23   35.14   0
   3   6   3   46.16   39.81   0
   3  -6   3  104.27   42.30   0
  -3  -6  -3   89.49   35.36   0
   3  -6   3   80.37   20.35   0
  -3  -6  -3   69.29   25.40   0
   3  -6   3   63.08   22.85   0
  -3  -6  -3   65.87   32.58   0
  -3   6  -3   83.25   25.48   0
   3  -6   3   55.10   19.50   0
   4  -6   3  318.85   31.22   0
  -4  -6  -3  280.14   42.49   0
  -4  -6  -3  237.18   34.27   0
  -4  -6  -3  268.28   35.35   0
   4   6   3  287.61   39.27   0
  -4   6  -3  265.59   40.37   0
   4  -6   3  312.52   36.75   0
   5   6   3   -8.46   30.42   0
   5  -6   3    4.57   25.54   0
   5   6   3   34.30   28.71   0
  -5  -6  -3   28.81   36.36   0
  -5  -6  -3    5.51   33.12   0
   5  -6   3   29.70   32.25   0
  -5   6  -3   19.04   34.30   0
   6  -6   3  -11.90   26.45   0
   6   6   3    7.90   42.42   0
  -6  -6  -3   -7.98   35.05   0
  -6  -6  -3  -12.72   38.65   0
   6   6   3   -5.57   32.81   0
   6  -6   3   15.32   31.96   0
  -6   6  -3   17.23   37.49   0
   7   6   3   11.07   32.63   0
   7  -6   3    1.03   29.44   0
  -7   6  -3   14.64   32.89   0
   8   6   3   22.32   38.91   0
  -9  -7   3    1.23   40.26   0
  -9   7   3   78.51   50.98   0
  -8  -7   3  115.44   36.48   0
   8   7  -3   50.49   42.29   0
   8  -7  -3   89.01   36.11   0
   8   7  -3   80.67   49.67   0
  -8  -7   3  131.08   55.65   0
  -8   7   3   73.25   39.96   0
   7   7  -3   33.80   52.36   0
   7   7  -3   28.77   45.14   0
  -7   7   3   72.65   28.31   0
   7  -7  -3   12.79   31.84   0
  -7   7   3   25.82   27.62   0
  -7  -7   3   65.72   52.20   0
  -7  -7   3   67.26   29.92   0
  -7   7   3   57.63   36.05   0
   6   7  -3  -15.73   39.07   0
  -6  -7   3  -23.41   32.81   0
  -6   7   3  -14.24   22.58   0
   6   7  -3   27.01   36.71   0
  -6   7   3   15.03   18.68   0
  -6  -7   3    7.06   23.46   0
   6  -7  -3  -18.38   26.87   0
  -6   7   3    3.95   19.43   0
  -6   7   3   -0.87   27.24   0
   5   7  -3   68.17   36.24   0
  -5   7   3  112.20   22.31   0
   5   7  -3   96.08   45.30   0
   5  -7  -3   86.12   22.65   0
  -5  -7   3   67.48   39.60   0
  -5   7   3  119.20   23.50   0
   4   7  -3  454.35   39.67   0
  -4   7   3  425.31   40.04   0
   4  -7  -3  385.05   32.09   0
  -4   7   3  465.56   35.06   0
  -4  -7   3  424.78   44.72   0
   4   7  -3  412.97   46.79   0
  -4   7   3  422.21   29.34   0
   3   7  -3   69.46   24.17   0
  -3   7   3   47.74   32.14   0
  -3   7   3   65.43   16.29   0
   3  -7  -3  102.15   34.86   0
  -3  -7   3   51.71   29.52   0
  -3   7   3   87.36   20.08   0
  -2   7   3  644.44   51.71   0
  -2  -7   3  617.57   44.86   0
  -2   7   3  664.78   45.03   0
   2   7  -3  637.03   46.07   0
   2   7  -3  680.03   32.46   0
   2  -7  -3  643.16   52.99   0
   2  -7  -3  661.29   43.03   0
  -2   7   3  659.63   36.27   0
   1   7  -3   87.87   27.27   0
   1   7  -3   39.11   31.59   0
  -1   7   3   73.89   39.31   0
  -1   7   3   60.61   20.95   0
   1   7  -3   66.58   27.41   0
   1  -7  -3   70.22   31.74   0
   1  -7  -3   88.50   34.47   0
   0  -7  -3 1208.85   43.13   0
   0  -7  -3 1183.21   73.08   0
   0   7   3 1130.27   58.14   0
   0   7   3 1194.23   76.93   0
   0   7  -3 1179.42   71.46   0
   0  -7   3 1160.84   47.13   0
   1   7   3   90.62   46.92   0
  -1   7  -3   57.05   32.35   0
   1  -7   3   79.07   19.84   0
  -1  -7  -3   60.69   18.93   0
   1   7   3   62.52   22.89   0
   1  -7   3   42.47   19.50   0
   2   7   3 1696.38   82.04   0
   2  -7   3 1792.38   59.42   0
   2   7   3 1737.82   73.96   0
  -2   7  -3 1709.68   77.82   0
  -2  -7  -3 1751.07   59.53   0
   2  -7   3 1792.55   81.45   0
   2   7   3 1814.45   62.25   0
   2  -7   3 1700.49   55.69   0
  -2   7  -3 1708.12   75.09   0
   3  -7   3  114.62   22.45   0
   3  -7   3   84.14   44.53   0
   3  -7   3  100.08   23.61   0
  -3  -7  -3   93.27   30.27   0
   3   7   3  117.58   29.90   0
  -3  -7  -3  112.56   24.02   0
  -3   7  -3  125.92   32.12   0
  -3  -7  -3  150.59   38.00   0
   3   7   3   93.80   33.99   0
   3  -7   3  124.15   26.15   0
   3  -7   3  131.46   31.51   0
   4  -7   3 1599.58   54.08   0
   4   7   3 1477.09   73.17   0
   4  -7   3 1543.29   80.36   0
   4   7   3 1438.63   72.75   0
  -4   7  -3 1504.65   73.51   0
  -4  -7  -3 1521.73   67.64   0
  -4  -7  -3 1482.69   58.94   0
   5   7   3   12.32   44.02   0
   5  -7   3    3.21   27.80   0
   5   7   3    7.38   40.12   0
  -5  -7  -3   31.77   25.93   0
  -5  -7  -3   36.50   30.29   0
  -5   7  -3   18.83   28.94   0
   6   7   3  890.89   61.08   0
   6  -7   3  946.93   57.85   0
  -6  -7  -3  953.43   63.34   0
   6  -7   3  997.22   56.45   0
  -6  -7  -3  976.66   69.07   0
  -6   7  -3  974.60   69.18   0
   7   7   3  -24.24   45.69   0
  -7  -7  -3   19.96   44.13   0
  -7   7  -3  -18.92   46.56   0
   7   7   3  -22.84   40.88   0
  -9  -8   3  122.87   52.50   0
   8   8  -3  651.54   71.93   0
  -8  -8   3  662.11   65.48   0
  -8   8   3  718.74   55.50   0
  -7   8   3   23.20   37.18   0
   7   8  -3   36.51   50.28   0
   7  -8  -3   20.62   27.30   0
  -7   8   3   10.34   21.51   0
   7   8  -3   39.26   53.90   0
  -7   8   3  -14.99   34.23   0
   6   8  -3 1025.73   71.97   0
  -6   8   3  944.02   57.83   0
  -6  -8   3  922.31   72.90   0
   6  -8  -3  953.35   55.24   0
   6   8  -3  987.37   68.88   0
  -6   8   3 1023.44   56.58   0
   5   8  -3   33.29   32.60   0
  -5   8   3    6.75   25.38   0
  -5  -8   3   10.66   32.07   0
   5  -8  -3   25.34   30.52   0
   5   8  -3    0.51   34.88   0
  -5   8   3   -0.71   24.33   0
   4   8  -3 1010.41   57.08   0
  -4   8   3  995.44   46.86   0
   4   8  -3  988.07   71.88   0
   3   8  -3  -17.97   25.20   0
   3   8  -3   10.29   42.54   0
  -3   8   3    0.55   35.71   0
   3  -8  -3  -19.32   25.87   0
   3  -8  -3  -38.95   44.29   0
  -3  -8   3  -32.58   26.13   0
  -3   8   3   15.91   18.18   0
   2   8  -3  835.33   47.82   0
   2  -8  -3  760.26   64.55   0
  -2  -8   3  713.61   49.53   0
  -2   8   3  759.44   55.52   0
  -2   8   3  816.96   44.20   0
  -2   8   3  792.71   59.13   0
   2   8  -3  712.79   56.13   0
   1  -8  -3   63.25   33.44   0
  -1   8   3   59.76   30.18   0
  -1   8   3   45.66   27.46   0
   1   8  -3   57.83   33.39   0
   1  -8  -3   54.04   42.89   0
  -1  -8   3   36.18   25.67   0
  -1  -8   3   28.17   36.16   0
  -1   8   3   87.94   54.93   0
  -1   8   3   58.97   30.44   0
   1   8  -3   60.01   30.73   0
   0   8   3  896.70   59.61   0
   0   8  -3  883.40   66.61   0
   0  -8   3  892.40   46.47   0
   0   8   3  854.72   63.90   0
   1  -8   3   43.86   23.20   0
   1   8   3   31.60   33.39   0
  -1   8  -3   80.03   35.65   0
   1   8   3   18.50   46.24   0
   1   8   3   14.47   24.22   0
   1  -8   3   67.65   20.59   0
   2  -8   3  356.54   52.09   0
   2  -8   3  311.95   38.35   0
   2   8   3  299.40   50.55   0
   2  -8   3  323.52   52.79   0
  -2  -8  -3  257.51   32.52   0
   2   8   3  312.78   45.67   0
   2   8   3  259.34   42.62   0
   2  -8   3  310.54   35.54   0
   2   8   3  275.34   39.12   0
  -2   8  -3  336.91   44.81   0
   2  -8   3  337.53   28.32   0
   3  -8   3   70.96   22.30   0
   3   8   3  109.04   39.17   0
   3   8   3  118.10   27.38   0
  -3  -8  -3   59.14   23.80   0
   3   8   3   88.33   46.85   0
   3  -8   3   88.31   35.81   0
   3   8   3   73.86   46.57   0
   3  -8   3  102.58   24.80   0
  -3   8  -3   61.22   43.22   0
   4   8   3   30.09   29.70   0
   4  -8   3   -4.39   28.73   0
  -4  -8  -3    0.79   23.32   0
   4  -8   3   -9.94   22.99   0
   4  -8   3   35.60   42.83   0
  -4  -8  -3  -17.45   37.08   0
  -4  -8  -3   21.84   34.33   0
   4   8   3   27.86   51.66   0
  -4   8  -3    2.47   42.17   0
   4   8   3  -11.24   40.08   0
   5   8   3   87.94   50.07   0
   5  -8   3   96.47   35.26   0
   5  -8   3   73.34   37.43   0
  -5  -8  -3   88.98   34.06   0
  -5   8  -3   86.75   34.88   0
   5   8   3   74.05   36.05   0
  -6  -8  -3   48.57   34.33   0
  -6  -8  -3   64.86   31.59   0
  -6   8  -3   39.28   47.77   0
   6   8   3   57.54   49.57   0
  -7  -8  -3   -0.64   41.29   0
   7   9  -3  104.96   48.91   0
  -7   9   3  126.32   42.39   0
  -7  -9   3   80.94   58.56   0
   7   9  -3   57.26   46.29   0
   6   9  -3   16.68   48.19   0
  -6  -9   3   -5.15   49.88   0
  -6   9   3    8.77   27.24   0
   6  -9  -3   -7.05   30.57   0
   6   9  -3   28.36   50.73   0
  -6   9   3    0.36   25.55   0
   5   9  -3   70.63   47.88   0
  -5   9   3   82.43   25.84   0
   5  -9  -3   51.08   35.57   0
   5   9  -3   77.12   50.89   0
  -5  -9   3   70.40   51.27   0
   4   9  -3  -14.32   42.35   0
   4   9  -3   52.06   42.36   0
  -4   9   3   15.34   22.79   0
   4  -9  -3   -5.54   32.21   0
  -4   9   3  -24.27   24.05   0
   4  -9  -3  -41.91   51.34   0
   4   9  -3   35.91   48.79   0
  -4  -9   3   20.02   44.69   0
   3   9  -3   64.14   30.91   0
  -3   9   3   56.73   28.38   0
  -3   9   3   39.94   19.19   0
   3   9  -3   92.12   43.09   0
  -3  -9   3   82.39   43.69   0
   3  -9  -3   69.87   41.63   0
   2   9  -3  360.51   37.99   0
  -2   9   3  331.32   45.24   0
  -2   9   3  407.18   36.10   0
   2   9  -3  410.20   45.19   0
   2  -9  -3  297.68   45.73   0
  -2   9   3  382.47   69.04   0
  -2  -9   3  298.95   45.63   0
   2   9  -3  345.45   48.64   0
  -1   9   3   75.13   22.43   0
   1   9  -3   54.88   29.45   0
  -1   9   3   51.08   44.29   0
  -1   9   3   62.83   33.36   0
  -1  -9   3   70.59   36.42   0
   1  -9  -3   67.26   36.42   0
   1   9  -3  104.01   51.22   0
   0   9   3 1009.90   71.46   0
   0   9   3 1009.33   68.35   0
   0   9   3  943.44   52.66   0
   0  -9  -3 1029.85   58.60   0
   0   9  -3  920.09   72.89   0
   1   9   3   70.08   37.95   0
   1   9   3   45.59   49.48   0
   1   9   3   85.32   54.26   0
  -1   9  -3   40.92   52.00   0
   1  -9   3   69.02   32.43   0
   1  -9   3   67.90   45.94   0
  -1   9  -3   50.24   30.86   0
   2   9   3  624.75   56.16   0
   2  -9   3  604.38   43.58   0
   2   9   3  654.05   54.97   0
   2  -9   3  644.39   37.78   0
   2  -9   3  648.95   56.67   0
   2  -9   3  633.86   46.26   0
  -2   9  -3  649.85   51.50   0
  -2   9  -3  596.50   74.60   0
   2   9   3  689.22   74.18   0
   3  -9   3   37.31   25.25   0
   3   9   3   24.69   36.40   0
  -3  -9  -3   81.20   25.18   0
   3   9   3   31.22   36.35   0
   3  -9   3   53.15   33.77   0
   3  -9   3   18.69   43.58   0
   3   9   3   50.81   53.25   0
  -3   9  -3   62.99   47.43   0
  -3  -9  -3   64.95   30.14   0
  -3   9  -3   47.40   38.58   0
   4   9   3  612.13   53.64   0
   4  -9   3  687.15   47.29   0
   4  -9   3  650.95   51.70   0
   4   9   3  631.98   57.98   0
   4   9   3  623.69   61.54   0
  -4   9  -3  673.77   57.04   0
   5   9   3   30.73   39.45   0
  -5  -9  -3   27.29   28.72   0
   5   9   3   87.54   46.54   0
  -5   9  -3   56.52   46.53   0
  -6   9  -3  599.25   70.38   0
   6  10  -3  906.57   76.40   0
   6 -10  -3  805.90   83.05   0
   6  10  -3  764.59   71.57   0
   6  10  -3  852.62   78.26   0
   5  10  -3   10.01   45.74   0
  -5  10   3   -9.27   33.47   0
   5 -10  -3  -43.93   54.71   0
  -5 -10   3   12.63   37.68   0
   5  10  -3  -21.43   49.10   0
   5  10  -3   33.37   52.67   0
   4  10  -3  969.15   61.85   0
  -4 -10   3  938.71   66.52   0
  -4  10   3 1007.39   61.56   0
   4 -10  -3  981.73   84.09   0
   4  10  -3  928.59   67.48   0
   4  10  -3  920.68   80.50   0
   3  10  -3   48.59   42.84   0
   3 -10  -3   10.43   41.94   0
  -3  10   3  -10.09   25.80   0
  -3 -10   3   27.65   34.38   0
   3  10  -3   40.11   40.15   0
   3  10  -3   36.45   46.14   0
   2  10  -3 1244.55   66.83   0
  -2  10   3 1291.48   67.88   0
  -2 -10   3 1153.28   66.66   0
   2 -10  -3 1166.99   80.79   0
  -1  10   3   66.55   39.86   0
  -1  10   3   57.72   32.66   0
   1  10  -3   63.29   41.28   0
  -1  10   3   35.44   48.73   0
  -1 -10   3   49.19   31.31   0
   1 -10  -3   70.05   44.24   0
  -1  10   3   56.25   21.70   0
   0 -10   3  268.14   56.23   0
   0  10  -3  265.82   60.26   0
   0  10   3  322.00   37.61   0
   0  10   3  310.74   54.01   0
   0  10   3  281.52   56.27   0
   1  10   3   71.22   43.99   0
  -1  10  -3  103.84   57.64   0
   1  10   3  100.56   54.52   0
   1  10   3  117.09   40.01   0
   1 -10   3   65.60   33.44   0
   1 -10   3   47.92   44.07   0
   1  10   3  122.21   60.70   0
   2  10   3  108.07   55.29   0
   2 -10   3  126.34   40.07   0
   2  10   3  163.65   61.12   0
   2 -10   3  142.53   47.78   0
  -2  10  -3  121.52   50.89   0
   2  10   3  111.42   45.53   0
   3  10   3   35.69   39.60   0
  -3 -10  -3   94.44   42.79   0
   3  10   3   48.88   53.49   0
   3 -10   3   64.70   38.30   0
   3  10   3   63.51   47.97   0
   3 -10   3   52.16   47.38   0
   4  10   3  195.01   55.61   0
   4  10   3  123.89   55.17   0
   4 -10   3  149.79   54.87   0
   4  10   3  151.93   43.40   0
  -5 -10  -3   30.39   40.82   0
   5 -10   3   19.85   46.69   0
   5  11  -3  162.21   55.60   0
   5  11  -3  103.06   55.94   0
   4  11  -3   92.82   50.61   0
   4 -11  -3   49.26   50.99   0
   3  11  -3   49.78   42.12   0
   3  11  -3   89.29   59.46   0
   3 -11  -3   58.87   58.16   0
   2 -11  -3   64.90   45.39   0
   2  11  -3   52.33   44.16   0
  -2  11   3  153.82   43.28   0
  -2  11   3  161.83   63.61   0
  -1  11   3   49.96   60.96   0
   1  11  -3  108.90   59.18   0
  -1  11   3   12.15   46.80   0
  -1  11   3   77.92   67.84   0
   0  11   3   75.93   48.88   0
   0  11   3   77.69   49.86   0
   0  11   3  116.24   55.45   0
   0  11  -3   71.45   59.38   0
  -1  11  -3   71.02   48.64   0
   1  11   3   82.02   52.91   0
   1  11   3   97.31   49.17   0
   1 -11   3   91.04   37.84   0
   1  11   3  114.34   60.09   0
   2  11   3  673.44   64.53   0
   2  11   3  605.28   68.91   0
   2 -11   3  656.04   57.02   0
   3  11   3  -14.37   53.34   0
   3 -11   3    3.50   48.21   0
   3  11   3  -17.43   36.33   0
  -1  12   3   27.48   67.14   0
   0  12   3  698.70   85.37   0
   1  12   3  100.94   44.27   0
   1 -12   3   62.13   57.81   0
   2  12   3  269.91   68.33   0
  10   0  -4 1816.45   66.53   0
 -10   0   4 1852.89   77.84   0
  10   0  -4 1909.56   80.19   0
 -10   0   4 1875.70   76.24   0
  -8   0   4 3419.36   84.18   0
   8   0  -4 3246.40   72.42   0
   8   0  -4 3279.14   72.27   0
   8   0  -4 3346.71   89.46   0
   6   0  -4 4069.29   76.37   0
   6   0  -4 3945.43   67.44   0
  -6   0   4 4080.44   80.56   0
  -4   0   4 3235.82   62.75   0
   4   0  -4 3304.63   64.29   0
   2   0  -4 4461.54   67.08   0
   2   0  -4 4284.37   73.21   0
  -2   0   4 4312.60   56.99   0
  -2   0   4 4201.52   64.20   0
   0   0  -4  884.47   36.09   0
   0   0  -4  896.86   37.98   0
   0   0  -4  925.88   39.53   0
   2   0   4    2.91    8.50   0
  -2   0  -4    7.00   13.68   0
  -2   0  -4    7.60   15.08   0
   4   0   4   14.34   15.23   0
  -4   0  -4   35.81   22.85   0
   4   0   4   26.92   23.29   0
  -6   0  -4  243.11   37.79   0
   6   0   4  239.73   37.51   0
  -6   0  -4  277.00   42.01   0
  -6   0  -4  255.66   36.49   0
  -8   0  -4  504.25   47.01   0
  -8   0  -4  502.65   49.90   0
 -11   1   4   -4.41   35.83   0
 -11  -1   4   37.36   33.81   0
  11   1  -4   12.41   46.59   0
  11  -1  -4   28.65   34.02   0
 -11   1   4    6.53   45.37   0
 -10   1   4   22.50   37.90   0
 -10  -1   4   26.96   27.13   0
  10  -1  -4   37.13   28.35   0
  10   1  -4   21.79   21.20   0
  10  -1  -4   19.24   23.35   0
  -9   1   4   12.42   31.75   0
  -9   1   4   -1.80   34.14   0
   9   1  -4    7.84   28.02   0
   9  -1  -4   -8.67   26.00   0
   9   1  -4   18.45   19.50   0
   9  -1  -4   -4.67   26.23   0
   9   1  -4   -7.41   18.49   0
  -8  -1   4    2.75   29.14   0
  -8   1   4  -13.93   27.67   0
   8   1  -4    8.52   23.87   0
   8   1  -4  -15.62   22.51   0
   8  -1  -4   -1.33   35.00   0
   8  -1  -4   21.46   22.09   0
  -8   1   4    4.52   20.33   0
   8   1  -4   23.19   27.14   0
   8  -1  -4   -1.77   20.23   0
  -7  -1   4   -9.38   24.19   0
  -7   1   4   19.46   19.15   0
   7   1  -4   17.79   23.44   0
   7   1  -4   -1.68   13.00   0
   7  -1  -4   -2.46   23.06   0
   7  -1  -4  -14.68   14.58   0
   7  -1  -4   -2.92   21.25   0
  -7   1   4   -4.87   24.38   0
   7   1  -4   16.81   16.25   0
   6   1  -4   51.17   19.09   0
   6  -1  -4   46.14   15.05   0
  -6  -1   4   61.94   25.24   0
  -5   1   4   44.45   16.82   0
  -5  -1   4   31.62   15.87   0
  -5  -1   4   34.54   13.19   0
   5   1  -4   20.41   26.68   0
  -5   1   4   23.59   19.78   0
   5   1  -4   28.49   14.01   0
   5   1  -4   11.23   15.87   0
  -4   1   4    8.61   13.56   0
  -4  -1   4   15.68   13.14   0
   4  -1  -4   10.78   11.60   0
  -4   1   4   13.28    7.32   0
   3   1  -4   38.02   11.46   0
   3  -1  -4   36.41   13.07   0
  -3  -1   4   30.55   10.90   0
  -3  -1   4   38.83   13.16   0
   3  -1  -4   31.91   13.07   0
   3   1  -4   24.90    2.49   0
   3  -1  -4   17.94    7.03   0
  -3   1   4   28.32   10.03   0
   3   1  -4   38.88   13.11   0
   2   1  -4   79.05   17.51   0
  -2   1   4   93.57   15.53   0
   2   1  -4   80.27   11.81   0
  -2   1   4   70.28   13.87   0
   2  -1  -4   70.84   15.42   0
  -2  -1   4   88.13   14.84   0
  -2  -1   4   88.87   11.34   0
  -2  -1   4  100.47   18.22   0
  -2  -1   4   86.53    9.06   0
   1  -1  -4   24.16   13.08   0
  -1  -1   4   13.67    9.50   0
  -1  -1   4    7.94    7.78   0
   1   1  -4    3.75   11.34   0
   1  -1  -4   23.32    7.10   0
  -1   1   4    2.87   13.29   0
   1   1  -4   20.13   10.93   0
  -1  -1   4    2.59   10.74   0
   0   1  -4  907.66   37.23   0
   0   1  -4  830.80   35.43   0
   0  -1  -4  829.97   35.52   0
   0  -1   4  770.44   22.94   0
   0   1   4  859.49   36.89   0
   0   1   4  772.62   31.77   0
   0   1   4 1016.75   37.71   0
   0  -1  -4  967.36   43.50   0
   0  -1  -4  988.75   38.28   0
   0  -1   4  870.61   36.68   0
  -1   1  -4  137.99   19.21   0
  -1  -1  -4  151.02   27.96   0
  -1   1  -4  146.62    9.18   0
  -1   1  -4  154.78   21.41   0
   1   1   4  134.18   20.12   0
  -1   1  -4  146.80   24.17   0
  -1  -1  -4  145.75   22.76   0
   1  -1   4  115.65   20.94   0
  -1  -1  -4  165.46   25.95   0
  -1  -1  -4  132.65   17.92   0
   2  -1   4   71.70   11.56   0
   2   1   4   57.62   11.07   0
  -2   1  -4   56.55   16.60   0
  -2   1  -4   73.01   17.04   0
   2   1   4   62.85   13.89   0
  -2  -1  -4   83.91   19.26   0
  -2  -1  -4   82.33   19.85   0
  -2   1  -4   80.65   16.82   0
   3   1   4  113.31   18.16   0
  -3   1  -4  131.83   20.11   0
  -3   1  -4  104.76   26.52   0
   3   1   4  111.40    4.99   0
  -3   1  -4   96.21   24.82   0
   4   1   4   13.48   15.22   0
   4  -1   4   36.55   11.76   0
  -4  -1  -4   37.48   22.26   0
   4  -1   4   49.98   20.38   0
  -4   1  -4   22.35   25.36   0
   4   1   4   38.45   21.47   0
   5   1   4  224.11   27.01   0
  -5  -1  -4  236.81   31.29   0
  -5   1  -4  247.90   27.92   0
  -5  -1  -4  203.64   34.82   0
  -5   1  -4  217.91   28.53   0
  -5   1  -4  214.43   32.43   0
  -5  -1  -4  201.15   30.43   0
   5  -1   4  196.46   27.16   0
   6  -1   4    5.80   22.76   0
   6   1   4  -34.04   27.65   0
  -6   1  -4   11.25   29.65   0
  -6  -1  -4  -24.16   29.80   0
  -6  -1  -4  -11.45   32.57   0
  -6   1  -4   16.83   23.94   0
  -6   1  -4   -4.73   22.77   0
  -6  -1  -4    3.48   26.83   0
   7  -1   4  149.77   31.83   0
  -7   1  -4  129.79   35.94   0
  -7  -1  -4  137.40   32.31   0
  -7  -1  -4  115.70   33.57   0
  -7   1  -4  163.35   40.20   0
  -7   1  -4  169.26   41.66   0
  -7  -1  -4  161.96   30.71   0
  -8  -1  -4   39.73   40.12   0
  -8   1  -4   11.51   37.40   0
  -8  -1  -4   19.96   33.28   0
  -8   1  -4  -20.86   30.59   0
  -8   1  -4  -16.36   39.40   0
  -8  -1  -4   10.64   27.33   0
  -9   1  -4   91.33   44.12   0
  11   2  -4    1.59   38.11   0
 -11  -2   4   -9.87   32.65   0
 -10   2   4 1255.76   63.37   0
  10   2  -4 1323.27   75.96   0
  10  -2  -4 1330.83   65.98   0
  10   2  -4 1171.37   52.65   0
  10  -2  -4 1258.49   57.60   0
 -10   2   4 1214.68   69.34   0
 -10  -2   4 1238.26   69.38   0
  -9   2   4   96.47   38.02   0
  -9   2   4   89.23   28.68   0
   9   2  -4   55.22   31.53   0
   9  -2  -4   75.56   28.37   0
   9   2  -4   81.84   20.86   0
   9  -2  -4   66.99   29.81   0
   9   2  -4  103.18   30.95   0
  -9  -2   4   93.29   28.61   0
  -8  -2   4 2638.45   75.39   0
  -8   2   4 2600.16   76.39   0
   8   2  -4 2618.18   82.80   0
   8  -2  -4 2681.16   69.38   0
   8   2  -4 2659.98   72.21   0
   8  -2  -4 2686.86   60.92   0
   7  -2  -4  123.73   22.04   0
   7   2  -4   95.36   27.56   0
   7   2  -4   99.65   20.34   0
  -7   2   4   75.74   21.87   0
   7  -2  -4   83.96   19.30   0
  -7  -2   4   70.15   21.12   0
   7   2  -4  109.02   27.20   0
   6   2  -4 2948.90   80.15   0
  -6   2   4 3181.67   83.37   0
  -6  -2   4 3024.00   68.86   0
   6   2  -4 3058.24   70.18   0
   5   2  -4   12.14   16.71   0
  -5  -2   4   14.60   18.92   0
  -5  -2   4   30.12   18.12   0
   5   2  -4    2.31    7.98   0
  -5   2   4   17.32   17.01   0
  -5  -2   4    8.65   20.54   0
   5  -2  -4   10.53   12.03   0
   5   2  -4   -1.81   21.56   0
  -4   2   4 4466.84   83.00   0
   4  -2  -4 4572.42   58.07   0
  -4   2   4 4670.16   74.90   0
  -4  -2   4 4437.49   79.17   0
   4  -2  -4 4630.71   71.60   0
  -4  -2   4 4710.41   64.46   0
   3  -2  -4   45.92    9.83   0
  -3  -2   4    2.81   13.54   0
   3   2  -4   41.86   20.12   0
   3   2  -4    5.27   16.78   0
  -3   2   4   45.53   20.82   0
   3  -2  -4   21.15   10.39   0
  -3  -2   4   24.48    9.72   0
   2  -2  -4 3306.50   75.23   0
   2  -2  -4 3423.23   61.96   0
  -2  -2   4 3436.94   39.04   0
  -2  -2   4 3251.07   67.99   0
  -2   2   4 3488.41   70.11   0
   2   2  -4 3353.68   60.11   0
  -1  -2   4  103.45    8.32   0
   1   2  -4  107.19   14.80   0
   1   2  -4  123.59   15.45   0
  -1  -2   4  126.17    7.32   0
   1  -2  -4   94.10   11.96   0
  -1  -2   4  112.74   18.25   0
  -1   2   4  121.48   25.66   0
  -1  -2   4  120.66   17.33   0
  -1   2   4  128.62   13.17   0
   1   2  -4  137.20   17.54   0
   0   2  -4 1202.82   49.73   0
   0  -2   4 1218.23   44.20   0
   0   2  -4 1081.98   38.29   0
   0  -2   4 1114.50   21.91   0
   0  -2  -4 1064.74   39.49   0
   0   2   4 1109.04   46.83   0
   0  -2   4 1128.17   30.14   0
   0  -2  -4 1096.31   47.50   0
   0   2  -4 1147.41   37.18   0
  -1   2  -4   27.28   13.74   0
   1  -2   4   44.80   19.45   0
  -1  -2  -4   61.34   20.03   0
  -1   2  -4   47.51   15.42   0
   1   2   4   40.33   15.19   0
  -1   2  -4   50.92   14.19   0
   1  -2   4   40.98    7.60   0
  -1   2  -4   47.31   11.74   0
  -1  -2  -4   26.59   26.02   0
  -1  -2  -4   46.43   15.76   0
   1  -2   4   47.15   18.34   0
  -1   2  -4   60.09   24.34   0
   2  -2   4  757.78   17.88   0
  -2   2  -4  804.05   41.01   0
  -2  -2  -4  758.69   37.22   0
   2  -2   4  869.77   22.94   0
   2   2   4  756.06   15.71   0
  -2   2  -4  871.02   36.57   0
  -2  -2  -4  866.02   35.60   0
  -2   2  -4  763.50   34.26   0
   2   2   4  766.93   36.04   0
  -2   2  -4  863.76   42.65   0
   3   2   4   32.65   22.00   0
   3   2   4   41.86    8.04   0
  -3   2  -4   42.51   19.17   0
  -3   2  -4   25.31   18.21   0
   3   2   4   34.61   11.85   0
  -3  -2  -4   33.88   12.89   0
  -4  -2  -4   20.87   21.42   0
  -4   2  -4   43.00   19.46   0
  -4  -2  -4   15.48   23.73   0
   4  -2   4   32.63   21.20   0
  -4   2  -4   49.36   21.94   0
  -4  -2  -4   28.37   16.75   0
   5   2   4   17.51   17.00   0
  -5   2  -4   43.24   26.60   0
  -5   2  -4   12.33   20.27   0
  -5  -2  -4    2.92   30.41   0
  -5  -2  -4   45.47   33.19   0
  -5   2  -4   -5.85   29.08   0
  -5  -2  -4   15.70   23.14   0
   5  -2   4   19.95   29.00   0
   6   2   4  288.91   30.30   0
   6   2   4  330.09   35.59   0
   6  -2   4  343.46   44.34   0
  -6   2  -4  347.06   36.28   0
  -6   2  -4  329.72   37.46   0
  -6   2  -4  292.91   32.36   0
  -6  -2  -4  323.17   36.59   0
  -6  -2  -4  365.12   38.97   0
  -6  -2  -4  311.96   31.73   0
   7  -2   4   26.52   28.60   0
  -7   2  -4   29.76   32.75   0
  -7  -2  -4   67.14   29.94   0
  -7   2  -4   29.78   35.84   0
  -7   2  -4    8.44   38.17   0
  -7  -2  -4   -6.95   31.01   0
  -8  -2  -4  615.67   58.76   0
  -8   2  -4  571.40   52.55   0
  -8   2  -4  604.81   61.25   0
  -8  -2  -4  562.68   49.87   0
 -11  -3   4   -4.53   40.05   0
 -10   3   4   91.13   38.15   0
  10   3  -4   63.32   44.74   0
  10   3  -4   91.89   22.85   0
 -10   3   4  115.21   42.89   0
 -10  -3   4  113.15   41.32   0
  -9   3   4   -5.54   33.80   0
   9   3  -4   15.64   43.17   0
   9   3  -4   11.25   23.04   0
   9  -3  -4   34.20   35.61   0
   9  -3  -4   11.42   22.05   0
  -9   3   4   -2.85   24.72   0
   9   3  -4   33.93   30.85   0
  -9  -3   4   11.53   25.60   0
  -8  -3   4   20.22   31.01   0
  -8   3   4    3.72   20.70   0
   8   3  -4    1.52   25.25   0
   8   3  -4  -16.42   18.43   0
   8  -3  -4   -8.88   23.37   0
   8   3  -4   13.14   22.35   0
  -8   3   4    3.60   20.13   0
  -7  -3   4   70.51   25.69   0
  -7   3   4   91.99   26.15   0
  -7  -3   4  104.84   26.27   0
   7   3  -4   89.62   15.72   0
   7  -3  -4   81.07   19.06   0
  -7   3   4   90.62   26.93   0
   7  -3  -4   90.11   20.34   0
  -7   3   4   64.84   27.25   0
  -7   3   4  103.90   23.13   0
   7   3  -4   86.48   21.90   0
   6   3  -4   85.07   35.48   0
  -6   3   4   58.34   33.93   0
   6  -3  -4   80.80   17.26   0
   6   3  -4   71.98   13.91   0
  -6  -3   4   72.70   26.47   0
   6   3  -4   61.28   28.91   0
  -6   3   4   96.87   27.42   0
  -5  -3   4   22.46   14.74   0
   5  -3  -4   58.44   16.36   0
  -5   3   4   39.09   19.53   0
   5   3  -4   42.39    9.78   0
   5   3  -4   43.89   19.91   0
  -4  -3   4    7.79    9.87   0
   4   3  -4   28.45   20.00   0
  -4   3   4  -10.91   19.57   0
   4  -3  -4    8.17   15.39   0
  -4   3   4    9.81   18.83   0
   4  -3  -4   25.65   13.78   0
   3  -3  -4   40.89   11.14   0
  -3   3   4   41.12   23.51   0
   3   3  -4   28.99   13.64   0
   2  -3  -4  715.26   31.76   0
   2   3  -4  730.54   31.75   0
  -2  -3   4  706.83   36.60   0
   2   3  -4  714.96   30.05   0
  -2  -3   4  763.92   16.91   0
  -2   3   4  717.39   43.55   0
   2  -3  -4  774.85   39.39   0
  -1  -3   4   59.13    3.67   0
   1   3  -4   50.19   12.13   0
   1   3  -4   47.57   14.27   0
   1   3  -4   41.73   10.71   0
   1  -3  -4   53.79   14.92   0
  -1  -3   4   41.51   17.88   0
   1   3  -4   63.79   15.67   0
  -1  -3   4   53.46   14.63   0
  -1   3   4   46.07   20.54   0
  -1  -3   4   41.46   13.83   0
   0   3  -4   19.05    6.50   0
   0  -3   4   33.92   14.84   0
   0   3  -4   27.43    8.36   0
   0   3  -4   24.72   11.89   0
   0   3  -4   15.41   12.61   0
   0   3   4   26.17   27.67   0
   0   3  -4   32.76   20.68   0
   0  -3   4   33.80   14.23   0
   0  -3   4   31.23   15.22   0
   0   3   4   16.77   17.66   0
   0  -3  -4   24.38   17.44   0
   0  -3   4   24.01   14.45   0
   0   3  -4   42.98   25.38   0
  -1   3  -4   29.78   16.06   0
  -1   3  -4   50.32   14.53   0
  -1   3  -4   35.35    9.13   0
   1   3   4   55.34   24.68   0
   1   3   4   36.54   10.41   0
   1  -3   4   32.17   19.94   0
   1  -3   4   32.48    9.85   0
  -1  -3  -4   45.68   21.48   0
  -1   3  -4   49.01   13.22   0
   1  -3   4   46.73   18.01   0
  -1  -3  -4   50.65   12.79   0
   2  -3   4  152.92   26.09   0
  -2   3  -4  167.35   21.78   0
  -2   3  -4  150.22    9.80   0
  -2   3  -4  128.07   23.60   0
  -2  -3  -4  129.64   22.89   0
  -2  -3  -4  132.94   27.76   0
   2   3   4  121.91   25.87   0
  -2  -3  -4  150.46   17.22   0
  -2   3  -4  133.08   19.45   0
   2   3   4  126.09   12.39   0
  -3   3  -4  145.39   26.77   0
  -3   3  -4  151.99   25.97   0
   3   3   4  157.50   13.70   0
  -3   3  -4  159.49   24.19   0
  -4  -3  -4  589.14   44.20   0
   4  -3   4  578.68   56.78   0
  -4   3  -4  572.25   36.29   0
  -4   3  -4  623.47   34.44   0
  -4   3  -4  576.58   40.62   0
  -4  -3  -4  627.36   34.43   0
   4  -3   4  584.74   44.15   0
   5   3   4  165.72   24.54   0
   5   3   4  171.68   34.95   0
  -5  -3  -4  218.28   30.48   0
  -5   3  -4  195.20   26.94   0
  -5  -3  -4  185.39   37.17   0
  -5   3  -4  180.35   29.65   0
   5  -3   4  199.41   30.06   0
   6  -3   4  241.48   41.13   0
  -6  -3  -4  239.86   36.26   0
  -6   3  -4  199.83   32.27   0
  -6   3  -4  211.88   31.06   0
  -6  -3  -4  253.16   35.25   0
  -6   3  -4  239.94   41.63   0
  -6  -3  -4  224.16   32.03   0
   7  -3   4   91.04   33.32   0
   7   3   4  117.59   34.94   0
  -7  -3  -4   99.05   35.14   0
  -7   3  -4  107.77   34.07   0
  -7  -3  -4   81.30   25.09   0
  -7  -3  -4  105.62   33.54   0
  -8  -3  -4  127.53   48.73   0
  -8  -3  -4  151.94   42.98   0
  -8   3  -4  154.08   44.15   0
  -8   3  -4  150.68   42.24   0
 -11  -4   4    7.98   33.12   0
 -10   4   4 1475.58   80.69   0
 -10  -4   4 1507.31   64.55   0
  10   4  -4 1491.37   77.84   0
 -10  -4   4 1366.66   74.54   0
 -10   4   4 1401.95   65.60   0
  -9   4   4    2.57   31.73   0
   9  -4  -4    7.95   34.77   0
   9  -4  -4   -7.86   22.81   0
  -9   4   4  -23.93   25.65   0
   9   4  -4   14.55   25.63   0
   9   4  -4   13.95   39.63   0
  -9   4   4   -0.65   26.03   0
  -9  -4   4   -2.65   35.97   0
   9   4  -4  -10.15   30.93   0
  -8   4   4 2050.71   73.01   0
   8   4  -4 1872.82   76.47   0
   8   4  -4 1968.79   72.64   0
   8   4  -4 2021.15   88.57   0
  -8  -4   4 1949.52   70.60   0
  -7  -4   4    0.34   24.17   0
  -7   4   4   17.70   25.95   0
   7   4  -4   11.36   25.31   0
   7   4  -4   21.97   16.70   0
  -7   4   4   32.00   24.24   0
   7  -4  -4    7.32   13.17   0
   7  -4  -4   -9.72   15.89   0
  -7   4   4  -16.66   17.88   0
   7   4  -4   -5.70   31.81   0
  -6   4   4 3225.41   77.08   0
  -6   4   4 3256.92   75.50   0
  -6   4   4 3211.05   72.23   0
   6   4  -4 3260.10   88.38   0
  -6  -4   4 3193.64   93.20   0
   6   4  -4 3246.91   51.85   0
  -6   4   4 3231.61   83.98   0
   6   4  -4 3239.00   80.67   0
  -5  -4   4  258.21   24.76   0
   5  -4  -4  293.13   23.45   0
   5   4  -4  259.71   15.85   0
  -5   4   4  273.28   27.36   0
   5   4  -4  259.70   28.72   0
  -4  -4   4 2411.30   47.49   0
   4  -4  -4 2411.61   53.55   0
   4   4  -4 2681.53   70.53   0
  -4   4   4 2548.57   63.24   0
   4   4  -4 2530.93   64.79   0
   3   4  -4   41.80   16.63   0
   3  -4  -4   51.29   11.86   0
   3  -4  -4   24.73   20.44   0
  -3   4   4   50.29   23.02   0
  -3   4   4   54.74   23.25   0
  -3  -4   4   43.50   10.86   0
   2   4  -4 1889.64   46.99   0
  -2  -4   4 1890.09   55.37   0
   2   4  -4 1882.12   46.86   0
   2  -4  -4 1836.88   62.17   0
   2  -4  -4 1935.83   58.70   0
  -2   4   4 1873.99   56.08   0
   2   4  -4 1953.88   72.02   0
   1   4  -4   22.79   10.41   0
  -1  -4   4   23.88   20.86   0
   1  -4  -4   35.70   18.95   0
  -1   4   4   22.26   35.32   0
  -1  -4   4   10.22    8.83   0
  -1  -4   4   29.24   14.33   0
   1   4  -4   22.47    9.82   0
   1  -4  -4   29.45   15.49   0
  -1  -4   4    5.89   17.31   0
   1   4  -4   42.56   19.40   0
   1   4  -4   12.22    9.89   0
   0   4  -4 1516.16   30.29   0
   0   4  -4 1505.21   41.82   0
   0   4  -4 1558.10   59.52   0
   0   4   4 1544.21   61.52   0
   0   4  -4 1541.05   37.35   0
   0  -4   4 1572.42   47.98   0
   0   4   4 1504.18   42.51   0
   0  -4  -4 1567.23   54.70   0
   0   4  -4 1561.92   55.92   0
   0  -4   4 1472.71   43.79   0
   0  -4   4 1465.57   46.36   0
  -1   4  -4   23.32   12.98   0
  -1  -4  -4    5.63   20.60   0
   1  -4   4   18.24   15.04   0
   1  -4   4   28.80   13.92   0
   1   4   4   26.11   14.78   0
  -1   4  -4   25.79   11.48   0
  -1   4  -4   19.16   16.68   0
  -1   4  -4   22.11    8.76   0
   1   4   4    6.30   25.18   0
   2  -4   4   21.70   23.69   0
  -2   4  -4    2.92   15.15   0
  -2   4  -4   10.05    5.69   0
   2  -4   4    6.16   13.43   0
  -2   4  -4    7.92   13.90   0
  -2  -4  -4    8.83   14.98   0
   2   4   4   -5.51   13.61   0
  -2   4  -4   26.30   14.96   0
   2   4   4    4.35    9.82   0
   3   4   4   -8.18   26.76   0
   3   4   4    8.73   13.35   0
   3  -4   4   -8.50   30.80   0
  -3  -4  -4   24.22   21.29   0
   3  -4   4    8.26   17.03   0
  -3   4  -4   -8.20   21.82   0
  -3   4  -4   -7.56   16.02   0
  -3  -4  -4   12.78   17.51   0
   3   4   4  -16.98   31.88   0
  -3  -4  -4    8.03   24.52   0
  -3   4  -4    6.40   16.08   0
  -3  -4  -4    4.86   15.81   0
   3  -4   4  -21.85   18.42   0
  -3   4  -4  -21.15   21.39   0
   3   4   4    8.79   12.60   0
   4   4   4   39.30   16.12   0
   4   4   4   52.71   22.49   0
  -4   4  -4   28.41   24.85   0
  -4  -4  -4   47.52   22.73   0
   4  -4   4   34.54   40.64   0
  -4   4  -4   50.03   23.93   0
  -4  -4  -4   49.62   33.01   0
  -4  -4  -4   39.13   13.54   0
   4  -4   4   50.59   28.43   0
   5   4   4   90.37   32.58   0
  -5  -4  -4   86.38   34.60   0
  -5   4  -4  115.91   24.04   0
  -5   4  -4   69.95   32.43   0
   5  -4   4   85.39   31.78   0
   6   4   4  185.13   41.85   0
  -6  -4  -4  243.96   42.17   0
  -6  -4  -4  203.29   46.79   0
  -6   4  -4  199.54   36.05   0
  -6   4  -4  153.98   41.45   0
   7   4   4  113.93   32.53   0
   7  -4   4   62.36   46.49   0
  -7  -4  -4  110.59   47.77   0
  -7   4  -4   84.93   29.12   0
  -7  -4  -4   90.35   45.88   0
  -7   4  -4   67.29   34.19   0
  -8   4  -4  418.35   43.46   0
  10   5  -4    5.47   41.92   0
 -10  -5   4   -5.99   32.92   0
 -10   5   4  -14.22   35.98   0
  10   5  -4  -16.58   59.15   0
 -10  -5   4  -28.59   33.43   0
 -10   5   4   10.54   36.48   0
  -9   5   4   37.36   37.88   0
  -9   5   4    5.44   23.48   0
   9   5  -4   36.30   35.64   0
   9  -5  -4   10.92   27.94   0
   9   5  -4   51.63   53.49   0
  -9  -5   4   25.99   34.30   0
  -8   5   4   -0.76   34.94   0
  -8   5   4    2.44   20.76   0
   8   5  -4  -32.19   30.10   0
   8  -5  -4   -4.11   19.65   0
   8   5  -4    2.28   24.20   0
  -8   5   4   13.01   32.38   0
   8   5  -4  -30.33   35.62   0
  -8  -5   4  -26.99   21.30   0
  -7   5   4   73.91   32.84   0
  -7   5   4   65.10   21.64   0
   7   5  -4   83.33   37.89   0
  -7  -5   4   75.61   41.49   0
  -7   5   4   65.04   27.70   0
   7  -5  -4   61.48   20.70   0
   7   5  -4   51.61   28.76   0
   7   5  -4   92.99   37.12   0
  -7   5   4   86.91   30.46   0
  -7  -5   4   63.99   29.32   0
  -6   5   4   37.18   26.12   0
  -6   5   4   92.06   24.54   0
   6   5  -4   47.19   48.09   0
   6   5  -4   57.15   27.69   0
  -6   5   4   84.79   29.06   0
  -6   5   4   48.93   24.35   0
   6   5  -4   30.00   28.73   0
   6  -5  -4   66.37   22.27   0
  -5  -5   4   60.47   16.12   0
   5   5  -4   69.32   32.99   0
   5  -5  -4   41.51   15.59   0
  -5   5   4   80.69   26.51   0
   5  -5  -4   65.02   18.48   0
   5   5  -4   32.98   21.06   0
   5   5  -4   62.23   35.39   0
  -4  -5   4   79.33   16.98   0
  -4   5   4   86.28   19.99   0
   4  -5  -4  107.51   25.63   0
   4  -5  -4  110.94   20.85   0
  -4   5   4   81.67   27.50   0
   4   5  -4  105.61   28.90   0
  -3  -5   4   78.47   12.54   0
   3   5  -4   81.47   24.93   0
   3  -5  -4   52.73   11.82   0
  -3   5   4   84.80   27.44   0
   3  -5  -4   57.22   19.50   0
   3   5  -4   54.17   25.23   0
  -2  -5   4  392.73   14.90   0
  -2   5   4  455.57   35.96   0
   2  -5  -4  422.28   29.03   0
  -2   5   4  386.23   39.37   0
  -2  -5   4  457.00   41.55   0
  -2  -5   4  408.23   38.87   0
   2  -5  -4  394.02   42.77   0
   2  -5  -4  437.25   36.94   0
   2   5  -4  415.02   42.45   0
   2   5  -4  415.22   30.39   0
   1   5  -4    7.59    9.97   0
   1   5  -4   11.57   15.98   0
   1  -5  -4    7.52   29.11   0
  -1  -5   4   -1.99   13.93   0
   1  -5  -4   -8.91   18.41   0
   1  -5  -4   -4.72   19.65   0
  -1  -5   4   31.36   18.93   0
  -1  -5   4    6.95   25.57   0
   1   5  -4  -14.38   25.27   0
   0  -5   4 1173.63   22.92   0
   0   5  -4 1258.55   32.74   0
   0   5  -4 1259.86   38.05   0
   0   5   4 1177.56   44.88   0
   0  -5   4 1134.74   36.90   0
   0   5  -4 1225.19   34.01   0
   0   5  -4 1234.83   34.32   0
   0  -5   4 1186.95   41.39   0
   0  -5  -4 1245.97   57.30   0
   0   5  -4 1218.16   56.97   0
   0   5  -4 1151.76   53.43   0
  -1  -5  -4  100.80   26.81   0
  -1   5  -4   94.07   18.23   0
  -1   5  -4   97.52   13.38   0
   1  -5   4   91.91   17.58   0
  -1   5  -4   88.67   12.78   0
  -1   5  -4  117.09   27.78   0
   1  -5   4  107.19   23.31   0
  -2   5  -4  834.71   55.11   0
  -2   5  -4  821.49   33.26   0
   2  -5   4  791.93   38.71   0
   2  -5   4  833.42   32.78   0
  -2   5  -4  802.02   50.99   0
   2   5   4  774.37   34.41   0
   2  -5   4  833.69   47.60   0
   3   5   4   81.61   33.03   0
   3  -5   4   75.61   32.63   0
  -3   5  -4   68.76   15.72   0
  -3  -5  -4  121.04   24.06   0
   3  -5   4   93.17   23.02   0
   3  -5   4   84.99   26.20   0
  -3   5  -4   84.51   21.04   0
  -3  -5  -4  110.21   25.82   0
   3   5   4  115.13   36.18   0
   3   5   4   83.66   18.00   0
  -3  -5  -4  102.35   35.00   0
  -3   5  -4  114.01   27.85   0
   4   5   4  365.98   40.62   0
   4  -5   4  400.19   53.13   0
  -4  -5  -4  352.94   34.22   0
  -4  -5  -4  365.90   43.81   0
   4  -5   4  387.87   39.64   0
   5   5   4   47.26   27.29   0
  -5  -5  -4   41.07   32.80   0
   5   5   4   42.66   31.20   0
  -5  -5  -4    9.31   40.58   0
  -5   5  -4   51.40   24.08   0
   5  -5   4   29.56   25.72   0
   6   5   4  259.08   37.34   0
  -6  -5  -4  217.06   47.11   0
  -6  -5  -4  286.87   45.56   0
   6   5   4  229.26   40.87   0
  -6   5  -4  253.94   39.71   0
   7   5   4  165.35   47.51   0
   7  -5   4  144.76   42.23   0
  -7  -5  -4  231.03   48.27   0
   7   5   4  201.22   50.34   0
  -7   5  -4  179.29   40.53   0
  -7  -5  -4  183.33   40.04   0
   8   5   4  104.03   46.52   0
 -10  -6   4  899.64   65.74   0
 -10   6   4  821.02   58.74   0
  -9   6   4   31.04   34.40   0
   9   6  -4   41.35   53.12   0
   9   6  -4   47.85   55.97   0
   9  -6  -4   15.38   27.42   0
  -9  -6   4   24.71   35.90   0
  -9   6   4   25.61   34.88   0
  -8   6   4 1324.19   69.32   0
  -8   6   4 1238.95   56.38   0
   8   6  -4 1321.77   81.16   0
  -8   6   4 1312.86   62.34   0
   8  -6  -4 1284.94   58.25   0
   8   6  -4 1352.23   65.77   0
   8   6  -4 1338.32   80.84   0
  -8  -6   4 1267.18   72.17   0
  -8  -6   4 1374.92   61.58   0
  -7   6   4   95.11   28.15   0
  -7   6   4   89.73   26.10   0
   7   6  -4   58.23   33.07   0
   7  -6  -4   47.79   29.35   0
  -7  -6   4   78.19   49.08   0
   7   6  -4   84.82   27.95   0
   7   6  -4   77.84   41.75   0
  -7   6   4   72.36   32.56   0
  -7  -6   4   81.53   29.85   0
  -6   6   4 2259.24   68.77   0
  -6   6   4 2220.78   68.50   0
   6   6  -4 2246.90   81.29   0
  -6  -6   4 2126.93   87.23   0
  -6   6   4 2092.72   73.11   0
   6   6  -4 2208.37   74.22   0
   6   6  -4 2116.95   96.00   0
  -6  -6   4 2208.71   60.27   0
  -5   6   4   29.45   33.16   0
   5  -6  -4   32.51   23.99   0
  -5   6   4   28.62   17.69   0
  -5  -6   4    5.43   35.62   0
   5   6  -4   11.13   20.52   0
  -4   6   4 2344.93   55.53   0
  -4  -6   4 2378.96   82.76   0
  -4   6   4 2332.40   74.94   0
   4  -6  -4 2348.00   52.36   0
   4   6  -4 2369.69   69.65   0
  -4   6   4 2337.11   66.39   0
  -4  -6   4 2292.94   46.91   0
  -3   6   4   52.32   13.92   0
  -3  -6   4   52.63   35.25   0
  -3   6   4    3.91   19.27   0
  -3   6   4    0.93   36.86   0
   3  -6  -4   27.27   29.25   0
   3  -6  -4   32.75   24.86   0
  -3  -6   4    6.94   37.06   0
   3   6  -4   37.16   19.74   0
   3   6  -4   16.43   43.97   0
  -3  -6   4   34.64   11.70   0
  -2   6   4  959.21   24.18   0
   2  -6  -4  965.44   37.30   0
  -2   6   4  910.73   44.35   0
   2   6  -4  904.19   25.73   0
  -2  -6   4  947.93   51.39   0
   2   6  -4  959.64   39.76   0
   1   6  -4  122.13   23.09   0
  -1   6   4  157.75   29.63   0
  -1  -6   4  142.04   22.16   0
  -1  -6   4  116.35   27.04   0
  -1   6   4  160.61   52.68   0
   1  -6  -4  154.15   35.62   0
   1   6  -4  137.20   23.06   0
   0   6  -4  657.79   28.89   0
   0  -6   4  672.16   45.03   0
   0  -6  -4  642.70   36.62   0
   0   6   4  650.40   61.02   0
   0   6   4  672.09   42.18   0
  -1   6  -4   72.74   16.02   0
   1  -6   4   78.98   14.26   0
   1  -6   4  108.78   22.21   0
   1   6   4  111.92   33.57   0
   1   6   4  113.80   25.66   0
   2   6   4   82.24   34.24   0
   2  -6   4  123.98   19.62   0
   2  -6   4  138.11   22.14   0
   2  -6   4  105.79   19.98   0
  -2  -6  -4   64.28   26.32   0
   2  -6   4   69.50   29.56   0
   2   6   4   82.80   39.54   0
   2   6   4   95.92   19.95   0
   2  -6   4  114.49   30.79   0
   3   6   4  146.32   35.72   0
   3  -6   4  174.23   24.33   0
  -3  -6  -4  184.43   31.62   0
   3   6   4  140.21   24.63   0
   3  -6   4  142.98   46.02   0
   3   6   4  104.68   39.23   0
  -3  -6  -4  163.20   42.61   0
   3  -6   4  117.20   27.63   0
  -3   6  -4  128.34   30.48   0
   3  -6   4  159.34   25.54   0
   4   6   4    8.77   26.29   0
   4  -6   4   36.62   25.08   0
  -4  -6  -4    1.43   32.76   0
   4   6   4   31.97   30.09   0
   4  -6   4   19.56   37.14   0
  -4   6  -4   36.94   28.12   0
   4  -6   4   16.08   32.96   0
   5   6   4    0.23   27.87   0
   5  -6   4   14.44   26.49   0
  -5  -6  -4  -19.48   33.07   0
   5   6   4  -20.84   30.80   0
  -5  -6  -4    1.28   30.18   0
   6  -6   4  202.16   46.69   0
   6  -6   4  220.72   36.65   0
   6   6   4  182.62   40.70   0
  -6  -6  -4  168.79   36.41   0
  -6   6  -4  179.80   47.59   0
  -6  -6  -4  188.68   47.89   0
   7   6   4   21.89   36.19   0
  -7  -6  -4   -0.70   35.58   0
   7   6   4   22.03   49.71   0
  -7  -6  -4   -5.47   47.23   0
  -7   6  -4  -30.10   46.89   0
   9   7  -4   61.41   50.05   0
  -9   7   4   59.51   45.77   0
   8   7  -4   29.27   49.16   0
  -8   7   4   -9.00   41.04   0
   8  -7  -4    7.77   32.58   0
  -8  -7   4   34.60   39.32   0
   8   7  -4   17.73   53.86   0
  -8   7   4  -14.91   39.71   0
  -7   7   4   15.76   18.56   0
   7   7  -4   14.02   45.41   0
  -7   7   4   56.17   38.88   0
   7  -7  -4   25.03   23.31   0
  -7  -7   4   21.33   46.34   0
   7   7  -4    5.08   40.15   0
  -7   7   4   11.53   29.00   0
  -7   7   4   50.71   26.52   0
  -6   7   4   54.65   23.47   0
  -6   7   4   75.77   29.13   0
   6   7  -4   33.82   32.15   0
  -6   7   4   47.02   35.78   0
   6  -7  -4   34.62   22.31   0
  -6  -7   4   33.78   43.80   0
   6   7  -4   42.39   26.81   0
  -6   7   4   50.13   28.20   0
   5   7  -4   61.21   28.04   0
  -5   7   4   89.41   35.47   0
   5  -7  -4   50.02   20.78   0
  -5   7   4   69.67   28.57   0
  -5  -7   4   53.96   30.82   0
   5   7  -4   42.08   31.72   0
   5   7  -4   67.44   36.49   0
   4   7  -4  547.39   46.70   0
  -4  -7   4  583.49   53.36   0
   4   7  -4  623.69   45.24   0
  -4   7   4  537.09   48.99   0
   4   7  -4  558.11   53.21   0
   4  -7  -4  628.54   43.39   0
  -4   7   4  619.04   38.04   0
  -4  -7   4  566.05   55.17   0
  -4   7   4  597.33   31.85   0
   3   7  -4   92.02   33.06   0
  -3   7   4  125.57   28.48   0
  -3   7   4  120.76   29.29   0
   3  -7  -4  117.19   25.30   0
  -3  -7   4  129.24   30.62   0
  -3  -7   4  135.22   32.30   0
  -2   7   4  715.29   40.18   0
  -2  -7   4  757.20   53.51   0
   2  -7  -4  711.80   58.94   0
   2  -7  -4  672.35   49.06   0
   2   7  -4  730.07   40.34   0
   2   7  -4  652.21   43.05   0
  -1   7   4   17.97   24.66   0
   1   7  -4   21.03   20.86   0
  -1   7   4   55.59   50.67   0
   1  -7  -4   44.40   20.73   0
  -1   7   4   50.16   32.47   0
   1  -7  -4   15.63   38.48   0
  -1  -7   4    7.62   30.28   0
   1   7  -4   14.04   21.08   0
   1   7  -4   26.02   19.48   0
  -1   7   4   38.91   23.11   0
   1   7  -4   61.10   42.80   0
   0  -7   4  620.08   44.92   0
   0   7   4  670.40   55.79   0
   0   7  -4  619.39   58.72   0
   0  -7   4  689.85   38.67   0
   0   7   4  705.41   62.92   0
   0  -7  -4  651.42   35.14   0
   1  -7   4   -0.84   24.77   0
  -1   7  -4  -11.88   35.37   0
   1   7   4  -11.73   29.41   0
   1  -7   4    1.74   20.71   0
   1   7   4  -27.41   42.33   0
  -1   7  -4   21.99   32.99   0
  -2  -7  -4  878.92   48.48   0
   2   7   4  826.06   65.69   0
   2  -7   4  861.32   42.62   0
  -2   7  -4  832.67   61.95   0
   2  -7   4  855.87   50.76   0
  -2   7  -4  912.21   61.92   0
   2  -7   4  828.30   46.03   0
   3   7   4  101.86   28.48   0
   3  -7   4   70.23   23.20   0
   3  -7   4   97.93   26.73   0
  -3   7  -4  105.35   41.45   0
  -3  -7  -4   89.55   25.96   0
  -3  -7  -4  110.94   33.70   0
   3   7   4   80.93   43.53   0
   3   7   4   88.85   26.18   0
   3  -7   4  100.23   25.34   0
   4   7   4  663.26   50.62   0
   4  -7   4  754.52   69.72   0
   4   7   4  655.89   64.70   0
  -4   7  -4  713.68   54.32   0
  -4  -7  -4  721.27   53.22   0
   4  -7   4  778.41   48.58   0
   5  -7   4  148.63   33.32   0
   5   7   4  133.79   48.96   0
  -5  -7  -4  137.03   36.26   0
  -5   7  -4  111.62   35.36   0
   6   7   4  429.78   55.29   0
   6  -7   4  445.77   40.53   0
  -6  -7  -4  358.61   50.50   0
   6   7   4  398.65   50.74   0
  -6  -7  -4  451.51   60.98   0
  -6   7  -4  364.29   48.78   0
  -9   8   4  -34.40   48.66   0
   8   8  -4  804.34   70.25   0
  -8   8   4  804.34   58.81   0
  -8  -8   4  738.69   77.68   0
   8   8  -4  746.16   71.72   0
  -8   8   4  781.79   62.23   0
   7  -8  -4   35.21   26.68   0
  -7   8   4   40.06   30.40   0
  -7   8   4    2.66   29.33   0
   7   8  -4   48.03   42.06   0
  -7  -8   4   53.41   40.58   0
  -7   8   4   18.30   32.19   0
  -6   8   4 1057.48   50.10   0
   6   8  -4  918.38   68.04   0
  -6  -8   4  970.05   67.44   0
  -6   8   4 1023.29   58.03   0
   6  -8  -4  916.87   50.58   0
   5   8  -4  148.62   34.90   0
  -5   8   4  146.12   33.58   0
   5  -8  -4  182.58   29.90   0
  -5  -8   4  140.75   48.53   0
  -5   8   4  185.83   27.40   0
   5   8  -4  177.28   43.73   0
   4   8  -4 1018.89   56.52   0
  -4  -8   4 1067.90   66.78   0
   4  -8  -4  958.97   48.09   0
  -4   8   4 1000.63   57.54   0
  -4  -8   4  999.95   67.04   0
  -4   8   4  971.96   49.47   0
   4   8  -4  961.16   73.63   0
   4  -8  -4 1047.93   74.40   0
   3   8  -4   51.15   32.98   0
  -3  -8   4   73.48   30.28   0
  -3   8   4   67.99   31.28   0
   3  -8  -4   70.87   48.06   0
  -2   8   4  748.39   46.74   0
  -2   8   4  817.05   55.34   0
  -2   8   4  872.83   70.29   0
   2   8  -4  739.15   42.54   0
   2   8  -4  816.00   59.87   0
   1   8  -4   31.67   19.15   0
  -1   8   4   36.80   45.57   0
   1  -8  -4   39.64   40.77   0
  -1  -8   4   29.25   33.01   0
  -1   8   4   70.10   39.70   0
  -1   8   4   25.01   30.24   0
   1   8  -4   25.44   43.81   0
  -1   8   4   73.89   34.69   0
   0   8   4  457.45   61.30   0
   0  -8   4  489.71   34.47   0
   0   8   4  484.60   53.34   0
   0   8   4  447.56   47.08   0
   0  -8  -4  477.70   49.84   0
   1   8   4   46.38   25.81   0
   1  -8   4    6.99   27.32   0
   1  -8   4   45.78   22.29   0
  -1   8  -4   40.00   44.54   0
   1  -8   4   23.54   23.04   0
  -1  -8  -4   26.67   27.00   0
   1   8   4   44.06   46.02   0
  -1   8  -4   18.60   32.37   0
   2  -8   4   44.81   28.72   0
   2   8   4   38.82   46.73   0
   2  -8   4   40.13   33.08   0
   2  -8   4   37.53   29.23   0
  -2   8  -4   80.02   48.93   0
   2   8   4   43.49   23.89   0
   2  -8   4   55.99   31.29   0
  -2  -8  -4    6.39   27.27   0
  -2   8  -4   41.57   39.33   0
   2  -8   4   42.70   20.93   0
  -3  -8  -4   28.70   31.15   0
   3  -8   4   26.58   22.88   0
   3   8   4   34.77   34.85   0
  -3  -8  -4   20.24   24.28   0
   3  -8   4   14.85   35.65   0
   3   8   4   -7.43   49.12   0
   3   8   4   40.84   23.01   0
   3  -8   4   20.45   29.72   0
  -3   8  -4    5.66   42.65   0
   3  -8   4   13.89   28.78   0
   4  -8   4  -20.69   23.85   0
   4   8   4   -7.50   46.93   0
   4   8   4  -26.82   41.72   0
  -4  -8  -4    5.08   32.56   0
   4  -8   4   27.48   25.14   0
   4  -8   4    4.65   36.45   0
  -4   8  -4    6.22   31.79   0
   5  -8   4  177.09   45.19   0
   5   8   4  148.03   47.32   0
   5  -8   4  210.21   38.86   0
   5   8   4  174.14   54.75   0
  -5  -8  -4  202.89   51.16   0
  -5   8  -4  146.60   48.92   0
  -6  -8  -4  109.64   47.27   0
  -6   8  -4  123.80   45.34   0
  -8   9   4   22.02   45.60   0
   7   9  -4  153.75   58.31   0
  -7   9   4  151.47   38.55   0
   7   9  -4  149.93   62.50   0
  -6   9   4   12.99   29.39   0
   6   9  -4  -36.06   45.68   0
  -6   9   4  -21.83   36.62   0
   6   9  -4   29.65   42.78   0
   5   9  -4  128.45   36.65   0
  -5   9   4  170.94   44.72   0
  -5   9   4  215.64   34.54   0
  -5  -9   4  163.72   42.65   0
   5   9  -4  179.89   59.87   0
   4   9  -4  361.09   42.24   0
  -4   9   4  317.88   40.74   0
  -4  -9   4  300.55   55.69   0
  -4   9   4  339.84   31.84   0
   4  -9  -4  289.99   62.99   0
   4   9  -4  352.54   42.06   0
  -4  -9   4  285.70   45.18   0
   4   9  -4  333.24   60.62   0
   3   9  -4   40.62   35.05   0
  -3   9   4   16.24   38.73   0
  -3   9   4   28.80   29.61   0
   3   9  -4   61.09   40.24   0
   3  -9  -4   60.94   57.08   0
  -3  -9   4   43.38   33.27   0
   3   9  -4    5.58   48.26   0
  -2   9   4  509.70   64.86   0
   2   9  -4  432.50   64.34   0
  -2   9   4  465.43   54.53   0
  -2   9   4  448.52   42.13   0
  -2  -9   4  501.09   56.31   0
   2  -9  -4  421.48   48.52   0
  -1   9   4   50.94   35.28   0
   1  -9  -4    6.76   38.54   0
  -1   9   4   42.55   35.10   0
  -1  -9   4   25.96   38.27   0
  -1   9   4   33.15   24.80   0
  -1   9   4   61.38   44.49   0
   1   9  -4   72.37   38.27   0
   0  -9  -4  787.51   55.40   0
   0  -9   4  877.90   53.92   0
   0   9   4  853.56   64.80   0
   0  -9   4  808.10   46.06   0
   0   9   4  847.66   63.92   0
   0   9  -4  755.92   72.71   0
   1   9   4   26.32   46.41   0
   1  -9   4   18.44   28.96   0
   1  -9   4   33.99   27.62   0
   1   9   4   12.41   40.22   0
   1   9   4   23.06   36.16   0
  -1  -9  -4   46.25   37.36   0
  -1   9  -4    4.08   52.86   0
  -1   9  -4   18.72   30.10   0
   2  -9   4 1033.31   70.49   0
   2   9   4  970.74   70.81   0
   2   9   4 1012.98   60.12   0
   2  -9   4 1094.16   56.43   0
   2  -9   4 1047.86   53.85   0
   2   9   4 1083.78   82.29   0
   2  -9   4  954.96   62.79   0
  -2   9  -4 1022.85   71.54   0
  -2   9  -4  983.41   56.72   0
   3  -9   4   17.20   27.90   0
   3  -9   4   25.91   31.74   0
   3   9   4   12.21   35.47   0
  -3  -9  -4   19.69   31.21   0
   3  -9   4  -30.33   39.89   0
   3   9   4   -8.44   52.72   0
   3  -9   4   10.58   37.59   0
  -3   9  -4    3.18   37.92   0
   4  -9   4  722.01   49.92   0
   4   9   4  770.71   68.66   0
   4   9   4  704.10   63.97   0
  -4   9  -4  691.94   58.98   0
  -5  -9  -4   39.97   32.56   0
  -5   9  -4   22.36   52.61   0
  -7  10   4  -14.99   45.38   0
  -6  10   4  577.45   56.71   0
  -6 -10   4  505.55   71.79   0
   6 -10  -4  568.73   76.57   0
   6  10  -4  550.88   63.73   0
   6  10  -4  529.16   64.86   0
   5  10  -4   18.33   42.76   0
  -5 -10   4   13.60   50.44   0
  -5  10   4   44.96   44.65   0
   5 -10  -4   51.55   59.42   0
   5  10  -4   17.95   34.94   0
   5  10  -4   78.62   60.43   0
   4  10  -4  478.11   46.82   0
  -4  10   4  465.22   52.53   0
  -4 -10   4  379.56   58.80   0
   4 -10  -4  443.56   60.30   0
  -4 -10   4  427.02   52.38   0
   3  10  -4   58.79   37.84   0
  -3  10   4   65.76   41.36   0
   3  10  -4   38.34   42.54   0
  -3 -10   4   -4.95   44.51   0
  -3  10   4   34.42   28.38   0
   3 -10  -4    9.69   40.60   0
  -2  10   4  394.71   35.04   0
   2 -10  -4  350.96   51.32   0
  -2 -10   4  360.23   45.69   0
   2  10  -4  364.33   63.00   0
  -1  10   4   33.24   30.99   0
  -1  10   4   50.07   46.92   0
  -1  10   4   82.89   48.76   0
  -1  10   4  106.91   43.97   0
   1  10  -4   31.48   40.45   0
  -1 -10   4  109.34   43.85   0
   0 -10   4   40.34   30.36   0
   0  10   4  117.88   53.07   0
   0  10   4   83.54   45.94   0
   0 -10   4   82.97   42.43   0
   0  10   4   69.45   36.80   0
   0  10   4   75.26   28.64   0
   1  10   4   99.58   42.90   0
   1 -10   4   60.82   26.19   0
   1 -10   4   57.03   40.33   0
   1 -10   4   84.04   30.58   0
   1  10   4   69.25   45.05   0
   1  10   4   98.77   43.18   0
  -1  10  -4   32.86   43.60   0
  -1 -10  -4   64.03   41.26   0
   2 -10   4  -14.21   39.01   0
   2  10   4  -18.76   37.14   0
   2 -10   4   -1.24   35.36   0
   2  10   4  -27.27   29.10   0
  -2  10  -4   -4.15   53.91   0
   3 -10   4  105.60   33.38   0
   3  10   4   87.58   51.70   0
   3  10   4  131.90   56.66   0
   3 -10   4   89.28   47.58   0
   4 -10   4  -14.99   45.77   0
  -4  10  -4   23.97   49.89   0
   5  11  -4   46.98   49.49   0
   4  11  -4  250.01   54.31   0
  -4 -11   4  282.14   61.38   0
   4 -11  -4  283.29   56.99   0
   4  11  -4  247.12   58.82   0
   3 -11  -4   85.46   49.71   0
  -3  11   4  118.03   36.46   0
   3  11  -4   98.38   64.18   0
  -3 -11   4  156.55   52.37   0
   2  11  -4  484.51   72.49   0
  -2  11   4  513.62   58.86   0
   2 -11  -4  522.40   62.66   0
  -1  11   4   67.40   53.48   0
  -1  11   4   76.47   65.81   0
   1  11  -4   70.29   58.89   0
   0  11   4 1067.25   73.46   0
   0  11   4  969.91   78.68   0
   0  11   4 1034.61   72.43   0
   1  11   4   61.22   47.62   0
   1  11   4   66.27   41.71   0
   1 -11   4   28.27   41.83   0
   1 -11   4   15.86   37.07   0
   1  11   4   23.18   50.27   0
   2  11   4  716.61   67.50   0
   2  11   4  864.87   71.16   0
   3 -11   4   -1.71   44.38   0
  -1  12   4   32.60   43.97   0
   0  12   4   12.62   57.66   0
 -11   0   5   56.18   44.18   0
  11   0  -5   95.02   38.39   0
 -11   0   5   64.55   39.51   0
  -9   0   5   49.09   35.95   0
   9   0  -5   21.20   29.43   0
   9   0  -5    2.28   24.53   0
   9   0  -5   25.98   25.28   0
   7   0  -5   66.84   26.13   0
   7   0  -5   91.69   36.99   0
   7   0  -5   49.71   20.67   0
  -7   0   5   62.21   21.19   0
  -5   0   5   72.12   18.24   0
   5   0  -5   50.24   22.78   0
   5   0  -5   87.28   23.69   0
   5   0  -5   74.69    8.43   0
   3   0  -5   66.64   14.30   0
   3   0  -5   65.54   23.40   0
  -3   0   5   65.45   12.74   0
   1   0  -5   10.51   15.17   0
  -1   0   5   -3.32   15.37   0
   1   0   5   18.10   13.79   0
   1   0   5    8.53   16.39   0
  -1   0  -5   13.31   25.08   0
  -1   0  -5    2.90   24.04   0
  -1   0  -5   -0.26   14.97   0
   3   0   5   27.89   19.72   0
  -5   0  -5   75.05   25.23   0
  -5   0  -5   76.75   26.25   0
  -5   0  -5   82.92   25.40   0
   5   0   5   65.87   29.63   0
   7   0   5   15.49   36.52   0
  -7   0  -5   44.52   36.70   0
  -7   0  -5   30.30   40.18   0
  -7   0  -5   41.08   28.85   0
 -11  -1   5    5.13   41.85   0
  11   1  -5   22.41   49.00   0
  11  -1  -5   10.48   31.73   0
 -11  -1   5  -15.79   35.85   0
 -11   1   5  -19.26   34.15   0
 -10  -1   5   20.95   28.64   0
 -10   1   5  -23.15   35.25   0
 -10   1   5  -36.00   38.20   0
  10   1  -5  -13.14   41.44   0
  10  -1  -5  -20.06   29.66   0
  10  -1  -5   10.24   22.47   0
 -10  -1   5   12.64   27.89   0
  10   1  -5  -10.35   20.60   0
  -9  -1   5   21.78   35.49   0
  -9   1   5  -14.39   23.73   0
   9   1  -5   16.38   41.72   0
   9  -1  -5    9.96   28.92   0
   9   1  -5   19.74   18.90   0
   9  -1  -5   11.90   20.04   0
  -9   1   5   23.99   25.93   0
   9   1  -5   -6.30   29.23   0
   9  -1  -5   19.21   23.41   0
  -8  -1   5  230.70   34.25   0
   8   1  -5  244.82   43.76   0
   8  -1  -5  280.79   44.50   0
   8   1  -5  240.78   28.09   0
   8  -1  -5  227.44   28.46   0
  -8   1   5  276.60   31.63   0
   8   1  -5  272.16   29.43   0
   7   1  -5   64.13   26.82   0
  -7   1   5   32.00   20.50   0
   7  -1  -5   82.66   24.37   0
   7   1  -5   37.67   36.90   0
   7   1  -5   73.68   21.01   0
  -7  -1   5   68.35   20.66   0
  -7   1   5   57.60   28.44   0
   6  -1  -5 1157.54   47.81   0
  -6  -1   5 1077.58   42.98   0
  -6   1   5 1091.82   45.59   0
  -5   1   5   76.63   17.21   0
   5   1  -5   82.12   21.89   0
   5   1  -5  105.36   28.88   0
  -5   1   5   75.83   28.73   0
   5  -1  -5   94.17   12.56   0
   5  -1  -5  108.65   22.13   0
   5  -1  -5  104.92   25.77   0
  -5  -1   5  116.62   18.49   0
  -4  -1   5 2524.75   56.80   0
  -4   1   5 2634.37   63.46   0
   4   1  -5 2626.74   62.62   0
   4  -1  -5 2552.65   63.22   0
  -4   1   5 2539.73   57.06   0
   4   1  -5 2494.45   21.01   0
   3   1  -5   59.45   18.81   0
   3  -1  -5   50.56   13.44   0
  -3  -1   5   48.20   10.22   0
  -3  -1   5   47.45   14.46   0
  -3   1   5   40.80   20.12   0
   3  -1  -5   57.59   17.63   0
   3   1  -5   46.39   21.66   0
   2   1  -5 5209.86   83.29   0
  -2  -1   5 5220.26   82.79   0
  -2  -1   5 5217.91   64.41   0
  -2   1   5 5084.27   82.77   0
  -2   1   5 5036.73   77.84   0
  -2  -1   5 5288.14   63.55   0
   2   1  -5 5155.12   88.90   0
   1  -1  -5   92.66   21.70   0
   1   1  -5   83.01   22.19   0
   1  -1  -5   84.42   19.01   0
  -1  -1   5   79.40   12.87   0
   1   1  -5   89.74   18.97   0
  -1   1   5   74.37   16.13   0
   1   1  -5   94.14   12.60   0
   0   1  -5 3983.31   81.06   0
   0  -1   5 3750.00   54.35   0
   0   1   5 3836.07   71.22   0
   0   1   5 3873.53   69.10   0
   0   1  -5 4252.42   54.92   0
   0  -1  -5 3859.42   75.19   0
   0   1  -5 4033.05   88.34   0
   1  -1   5   63.07   11.28   0
  -1   1  -5   95.80   19.82   0
  -1  -1  -5  113.75   22.60   0
  -1  -1  -5   61.66   20.44   0
  -1   1  -5   83.38    8.84   0
   1   1   5   65.05   14.63   0
  -1   1  -5   81.06   25.18   0
  -1   1  -5   50.72   24.14   0
  -1  -1  -5   79.13   22.26   0
  -1   1  -5  111.17   24.58   0
  -2   1  -5 3714.97   82.68   0
   2   1   5 3611.65   67.66   0
  -2   1  -5 3839.75   86.38   0
  -2  -1  -5 3836.19   86.49   0
  -2  -1  -5 3765.65   82.35   0
  -2   1  -5 3757.18   87.97   0
   3  -1   5   61.62   33.23   0
  -3  -1  -5   49.29   30.13   0
   3  -1   5   26.03   15.88   0
   3   1   5   62.48   23.65   0
  -3   1  -5   39.47   27.25   0
  -3  -1  -5   78.58   28.11   0
  -4  -1  -5 3139.62   83.72   0
  -4  -1  -5 3065.91   88.45   0
  -4   1  -5 3111.21   83.66   0
  -4  -1  -5 3017.12   78.38   0
   4   1   5 3037.89   73.86   0
  -5  -1  -5   41.60   31.82   0
  -5   1  -5   60.65   23.78   0
  -5   1  -5   23.99   32.10   0
  -5   1  -5   76.15   35.40   0
  -5   1  -5   58.91   32.19   0
  -5  -1  -5   50.58   31.29   0
   5  -1   5   31.46   23.68   0
   5   1   5   38.89   29.33   0
  -6  -1  -5 1057.90   54.21   0
   6  -1   5 1015.23   58.91   0
  -6  -1  -5 1121.02   63.30   0
  -6   1  -5 1037.77   51.81   0
  -6   1  -5 1119.87   58.83   0
  -6   1  -5 1016.51   57.06   0
   7  -1   5   15.33   38.70   0
   7   1   5  -31.75   32.94   0
  -7   1  -5    8.73   25.84   0
  -7  -1  -5  -20.21   36.55   0
  -7   1  -5  -22.22   38.80   0
  -7   1  -5   11.33   28.52   0
  -7  -1  -5   18.63   25.70   0
  -8  -1  -5  370.60   55.05   0
  -8   1  -5  410.82   44.81   0
  -8   1  -5  431.34   60.42   0
  -8   1  -5  485.73   52.95   0
  -8  -1  -5  435.62   47.02   0
 -11   2   5   92.74   47.36   0
 -11  -2   5  106.29   44.69   0
  11   2  -5   94.56   52.89   0
  11  -2  -5  141.04   45.12   0
 -10   2   5   84.14   31.85   0
 -10   2   5   59.38   31.11   0
  10   2  -5   39.21   44.81   0
  10  -2  -5   93.99   39.18   0
  10   2  -5   46.52   20.82   0
  10  -2  -5   98.36   27.96   0
  10   2  -5   74.42   33.22   0
  -9  -2   5  178.69   32.40   0
  -9   2   5  159.99   38.82   0
   9   2  -5  163.50   37.36   0
   9  -2  -5  192.09   35.39   0
   9   2  -5  173.49   28.99   0
   9  -2  -5  193.80   28.03   0
  -9   2   5  133.56   31.05   0
   9   2  -5  172.63   29.54   0
  -8  -2   5   77.84   31.13   0
  -8   2   5   54.90   28.39   0
   8  -2  -5   80.01   20.40   0
   8   2  -5   41.16   35.55   0
   8  -2  -5   47.07   31.42   0
   8   2  -5   46.10   17.18   0
   8  -2  -5   49.30   19.28   0
  -8   2   5   62.66   28.79   0
   8   2  -5   37.70   22.79   0
  -7  -2   5   27.96   26.39   0
  -7   2   5   16.03   26.77   0
   7   2  -5   -9.06   35.10   0
   7  -2  -5   14.46   21.46   0
  -7   2   5   22.01   34.24   0
   7   2  -5   12.47   13.77   0
  -7   2   5   14.56   19.98   0
   7   2  -5    9.84   26.33   0
   6   2  -5   70.74   22.58   0
  -6   2   5   51.73   21.40   0
  -6  -2   5   78.34   28.69   0
   6   2  -5   74.20   29.60   0
  -6   2   5   81.10   27.25   0
   6  -2  -5   74.90   24.51   0
  -6  -2   5   63.74   19.26   0
   5   2  -5    8.58   20.01   0
   5  -2  -5   21.48   12.28   0
   5  -2  -5    2.72   21.21   0
   4   2  -5  185.45   24.17   0
  -4  -2   5  192.05   29.81   0
   4   2  -5  142.41   28.07   0
   4   2  -5  173.88   31.34   0
   4  -2  -5  150.80   15.19   0
  -4   2   5  197.73   29.74   0
  -4  -2   5  173.25   17.87   0
   4  -2  -5  146.80   25.83   0
  -4   2   5  204.39   27.05   0
  -3  -2   5    6.10    9.55   0
   3  -2  -5   20.52   16.58   0
  -3  -2   5   30.97    8.70   0
  -3   2   5    6.51   16.24   0
   3   2  -5   20.29   14.68   0
   3  -2  -5   26.02   16.91   0
   2   2  -5  133.42   21.99   0
  -2  -2   5  112.56   10.61   0
   2  -2  -5  106.05   18.45   0
  -2   2   5   88.51   20.70   0
  -2  -2   5  105.72    4.27   0
  -2  -2   5   82.86   26.61   0
   2  -2  -5  116.87   23.51   0
  -2  -2   5   94.90   16.38   0
  -2  -2   5  115.62   11.43   0
   2   2  -5  130.36   22.62   0
  -1  -2   5   49.14    9.86   0
  -1   2   5   41.02   17.26   0
   1   2  -5   62.26   12.45   0
   1   2  -5   44.56   15.02   0
  -1  -2   5   49.18    8.81   0
   1  -2  -5   68.36   22.61   0
  -1   2   5   37.50   19.47   0
  -1  -2   5   66.09   20.38   0
   1   2  -5   63.66   15.63   0
  -1  -2   5   50.49   16.79   0
   1   2  -5   60.44   15.06   0
   0   2   5   -2.92   14.17   0
   0  -2  -5   -1.52   21.50   0
   0  -2   5    8.63    7.86   0
   0   2   5   15.24   16.48   0
   0   2  -5   -9.74   13.99   0
   0   2  -5    0.92   12.35   0
   0   2  -5   13.71   24.61   0
   1   2   5    4.31   21.42   0
  -1  -2  -5   10.20   24.63   0
  -1   2  -5   26.12   21.56   0
  -1  -2  -5   19.37   29.78   0
  -1   2  -5   23.54   11.37   0
  -1  -2  -5   15.23   17.87   0
  -1   2  -5   15.27   18.14   0
   2  -2   5  112.72   10.45   0
  -2   2  -5  119.51   19.66   0
   2   2   5   98.23   24.83   0
  -2   2  -5  102.88   26.22   0
  -2  -2  -5  137.38   23.41   0
  -3  -2  -5   14.59   22.58   0
  -3   2  -5   14.99   26.08   0
  -3  -2  -5  -11.05   34.40   0
  -3  -2  -5   10.95   21.39   0
  -3   2  -5    2.25   22.75   0
  -4   2  -5   42.27   26.92   0
  -4   2  -5   60.10   27.78   0
  -4  -2  -5   47.78   23.35   0
   4   2   5   70.89   23.86   0
  -4   2  -5   36.91   26.14   0
  -4  -2  -5   67.97   35.11   0
  -4   2  -5   72.04   25.20   0
   4  -2   5   45.46   28.65   0
   4   2   5   43.36   22.53   0
   5   2   5   30.78   23.40   0
   5   2   5    0.60   18.48   0
  -5  -2  -5    7.36   24.97   0
   5   2   5   32.91   24.63   0
  -5   2  -5   24.98   29.48   0
  -5  -2  -5   18.69   32.42   0
  -5   2  -5   19.70   24.42   0
  -5   2  -5    3.28   29.41   0
  -5  -2  -5    9.98   27.31   0
   5  -2   5    5.41   32.65   0
   6  -2   5   35.38   27.98   0
   6   2   5   53.67   21.93   0
  -6   2  -5   33.01   35.26   0
  -6   2  -5   24.81   33.42   0
  -6  -2  -5   29.10   36.84   0
  -6  -2  -5   70.96   40.52   0
  -6  -2  -5   23.19   21.73   0
  -6   2  -5   37.48   36.26   0
   7  -2   5  216.45   49.67   0
  -7  -2  -5  264.72   49.66   0
  -7  -2  -5  162.31   51.08   0
  -7   2  -5  241.90   45.53   0
  -7   2  -5  243.59   40.23   0
  -7  -2  -5  204.35   32.97   0
  -8   2  -5  -10.00   44.37   0
  -8  -2  -5   23.27   29.34   0
 -11  -3   5   28.19   41.44   0
 -10   3   5    0.30   29.66   0
 -10   3   5   -8.01   38.49   0
  10   3  -5   30.81   45.15   0
  10  -3  -5   41.34   37.68   0
  10  -3  -5    1.63   28.76   0
 -10  -3   5   10.18   28.64   0
  -9   3   5   51.42   37.92   0
  -9   3   5    2.97   32.32   0
   9  -3  -5  -13.36   39.60   0
   9   3  -5   27.67   22.30   0
  -9  -3   5   34.99   26.05   0
   9  -3  -5    2.10   22.05   0
  -9   3   5   48.14   37.20   0
   9   3  -5   32.42   33.07   0
  -8  -3   5  151.88   27.50   0
  -8   3   5  142.37   28.32   0
   8  -3  -5  142.07   25.74   0
   8   3  -5  140.92   19.12   0
   8  -3  -5  149.63   25.58   0
  -8   3   5  181.90   28.07   0
   8   3  -5  171.23   34.72   0
  -7  -3   5   19.85   25.41   0
  -7   3   5   26.56   19.30   0
   7   3  -5   34.38   34.60   0
  -7   3   5   10.76   25.18   0
   7   3  -5    5.41   12.16   0
   7  -3  -5   -9.99   15.50   0
   7  -3  -5   -3.57   13.88   0
  -7  -3   5   32.28   29.17   0
  -7   3   5   14.62   19.93   0
  -6   3   5 1211.91   49.02   0
   6   3  -5 1250.93   57.82   0
  -6   3   5 1307.65   57.69   0
   6   3  -5 1251.75   35.81   0
  -6  -3   5 1329.45   53.63   0
   6   3  -5 1257.38   53.91   0
   5   3  -5  271.04   29.15   0
  -5  -3   5  298.17   24.11   0
  -5  -3   5  281.25   30.55   0
   5  -3  -5  279.22   27.27   0
  -5   3   5  267.74   33.33   0
   4  -3  -5 2527.00   51.07   0
   4   3  -5 2580.46   68.10   0
   4  -3  -5 2498.04   64.75   0
  -4   3   5 2609.66   75.38   0
   4   3  -5 2491.53   68.07   0
   4  -3  -5 2516.34   50.83   0
   3  -3  -5   23.59   27.43   0
   3   3  -5   10.78   19.73   0
  -3  -3   5   15.20    9.37   0
   3  -3  -5   19.73   11.70   0
   3   3  -5   37.14   16.66   0
  -3   3   5   41.58   23.48   0
   3   3  -5   22.23   20.92   0
  -3  -3   5    4.69   19.00   0
   2   3  -5 3919.90   71.65   0
   2   3  -5 3992.67   68.07   0
  -2   3   5 4048.80   81.26   0
  -2   3   5 4217.28   91.98   0
   2   3  -5 4073.16   75.47   0
   2   3  -5 4044.63   91.69   0
  -2   3   5 4082.56   95.36   0
  -1  -3   5   20.41    5.38   0
   1   3  -5   23.46   18.45   0
   1   3  -5   20.38    8.55   0
   1   3  -5   12.82   10.66   0
   1  -3  -5   40.76   22.57   0
  -1  -3   5   20.87   17.13   0
  -1   3   5   36.77   33.08   0
   1  -3  -5   36.11   12.79   0
   1   3  -5   23.39   17.20   0
  -1   3   5   10.47   18.73   0
   0   3  -5 3786.68   73.34   0
   0  -3   5 3790.91   79.37   0
   0  -3  -5 3749.75   79.99   0
   0   3   5 3768.11   85.14   0
   0   3  -5 3621.98   88.72   0
   0   3  -5 3894.62   70.65   0
   0  -3  -5 3925.92   92.45   0
   0  -3   5 3926.76   64.94   0
   0   3  -5 3748.02   71.35   0
   1  -3   5    5.31   11.22   0
   1  -3   5   13.61   25.06   0
  -1   3  -5    2.92   17.58   0
  -1   3  -5    4.35   17.27   0
  -1   3  -5    3.09   11.01   0
  -1  -3  -5  -10.38   19.04   0
  -1   3  -5    7.64   16.46   0
  -1  -3  -5   -4.36   15.65   0
   1   3   5   21.00   27.23   0
  -2   3  -5 2598.96   69.69   0
  -2   3  -5 2604.31   38.50   0
  -2   3  -5 2705.29   62.99   0
   2  -3   5 2751.71   47.42   0
  -2   3  -5 2783.08   58.94   0
  -2  -3  -5 2704.02   63.64   0
  -3  -3  -5   21.04   21.18   0
   3  -3   5   -6.08   38.22   0
  -3  -3  -5    1.22   26.03   0
  -3   3  -5   31.92   23.33   0
  -3  -3  -5   18.44   21.23   0
  -3   3  -5    4.71   23.66   0
  -4   3  -5 1891.50   57.37   0
  -4  -3  -5 2022.12   71.93   0
   4  -3   5 1937.81   82.28   0
   4   3   5 1992.33   67.71   0
  -4  -3  -5 1977.31   78.29   0
  -4   3  -5 1915.46   62.67   0
  -4   3  -5 1975.73   72.76   0
   4  -3   5 2033.35   73.53   0
   4   3   5 2032.32   52.79   0
   5   3   5   82.10   19.08   0
   5   3   5   59.58   28.46   0
  -5  -3  -5   60.01   26.38   0
   5   3   5   57.28   27.93   0
  -5  -3  -5   84.90   30.76   0
  -5   3  -5   29.26   24.00   0
  -5  -3  -5   59.56   24.81   0
  -5   3  -5   68.92   36.78   0
   5  -3   5   88.08   27.67   0
   6  -3   5  997.86   58.57   0
   6   3   5  983.30   51.11   0
  -6  -3  -5 1085.52   66.73   0
  -6  -3  -5 1050.55   62.14   0
  -6   3  -5 1015.39   58.28   0
  -6   3  -5 1084.42   62.73   0
  -6  -3  -5 1001.72   51.61   0
  -7  -3  -5   16.40   41.71   0
   7   3   5   21.50   31.44   0
  -7  -3  -5   -0.23   32.84   0
  -7   3  -5  -29.65   38.92   0
  -7   3  -5    4.73   31.40   0
  -8   3  -5  414.86   58.13   0
 -10   4   5  149.95   46.31   0
 -10   4   5  200.13   42.29   0
  10   4  -5  136.82   52.49   0
  10  -4  -5  165.73   34.41   0
  10   4  -5  181.03   51.40   0
 -10  -4   5  159.94   35.77   0
  -9   4   5   -1.20   34.95   0
  -9   4   5   -7.03   32.33   0
   9   4  -5   20.58   33.99   0
   9  -4  -5   -6.12   36.93   0
   9  -4  -5   14.51   18.65   0
   9   4  -5    7.50   25.83   0
  -9   4   5    3.06   36.28   0
   9   4  -5    1.63   39.16   0
  -9  -4   5  -17.19   32.96   0
  -8  -4   5  383.04   35.87   0
  -8   4   5  362.66   34.70   0
   8   4  -5  428.43   45.22   0
   8   4  -5  396.90   44.65   0
  -8   4   5  398.04   37.17   0
  -7   4   5  141.62   25.81   0
  -7   4   5  135.00   24.36   0
  -7   4   5  148.29   31.46   0
   7  -4  -5  150.32   26.61   0
   7   4  -5  103.47   25.37   0
  -7   4   5  135.91   25.08   0
   6   4  -5  298.99   35.83   0
   6  -4  -5  293.36   26.71   0
  -6   4   5  301.44   35.31   0
   6   4  -5  294.95   56.30   0
  -5  -4   5   14.13   17.98   0
   5   4  -5  -16.13   23.85   0
   5  -4  -5    5.97   20.61   0
  -5   4   5    6.65   25.94   0
   5  -4  -5   -0.04   14.46   0
  -5   4   5  -13.28   25.78   0
   5   4  -5  -21.65   35.31   0
   5   4  -5    5.43   29.35   0
   4  -4  -5  451.00   24.47   0
   4   4  -5  426.84   33.02   0
  -4   4   5  442.48   37.11   0
   3   4  -5   59.01   24.96   0
   3   4  -5   65.94   17.11   0
   3   4  -5   79.19   25.54   0
  -3  -4   5   48.61   28.58   0
   3  -4  -5   52.16   21.71   0
  -3   4   5   53.72   21.94   0
   3   4  -5   43.56   31.78   0
  -2   4   5  254.72   35.34   0
   2  -4  -5  239.59   29.40   0
   2  -4  -5  246.60   29.92   0
  -2   4   5  260.85   45.82   0
  -2  -4   5  194.92   12.64   0
   2  -4  -5  190.19   35.07   0
   2   4  -5  226.28   21.63   0
   2   4  -5  241.79   35.35   0
   1   4  -5   18.58   18.55   0
   1   4  -5   15.11   10.09   0
  -1  -4   5    8.44   11.30   0
   1  -4  -5   22.67   22.86   0
  -1   4   5   11.78   29.76   0
   1   4  -5    5.05   11.90   0
  -1  -4   5   27.23   22.19   0
   1  -4  -5   10.99   15.85   0
  -1  -4   5   -2.23   16.94   0
  -1   4   5   21.10   27.45   0
   1  -4  -5    0.16   34.60   0
   1   4  -5   20.74   29.46   0
   0   4  -5  180.40   16.17   0
   0   4  -5  222.91   14.16   0
   0   4  -5  199.95   20.17   0
   0  -4   5  182.33   26.38   0
   0  -4   5  191.12    5.29   0
   0   4  -5  211.93   21.94   0
   0  -4  -5  187.26   23.43   0
   0  -4   5  206.05   19.99   0
   0  -4   5  198.47   28.08   0
   0   4  -5  186.38   23.32   0
   0  -4   5  228.89    7.57   0
   0   4  -5  227.88   32.44   0
  -1   4  -5   40.28   13.31   0
  -1   4  -5   46.27   15.36   0
   1  -4   5   41.67   27.56   0
  -1   4  -5   42.02   18.29   0
   1  -4   5   41.27   20.00   0
  -1   4  -5   35.37   24.00   0
  -2  -4  -5   22.13   22.45   0
   2  -4   5   -8.64   22.05   0
  -2   4  -5    1.90   20.56   0
   2  -4   5   -0.34   21.19   0
   2  -4   5  -18.82   26.23   0
  -2   4  -5    1.55   16.27   0
  -2   4  -5    2.53   22.20   0
   2  -4   5   18.28   16.94   0
   2   4   5   15.40   24.71   0
   2   4   5   -4.28   11.69   0
  -2   4  -5    9.45   21.66   0
  -2  -4  -5   -5.21   27.48   0
  -2  -4  -5   -4.93   14.86   0
   3   4   5   -5.11   25.04   0
  -3  -4  -5   34.49   19.16   0
  -3   4  -5    3.39   23.69   0
  -3  -4  -5   11.80   28.38   0
   3  -4   5   10.59   28.73   0
   3   4   5  -11.64   31.10   0
  -3  -4  -5   48.97   34.49   0
  -3   4  -5   23.44   25.44   0
  -3   4  -5   24.22   25.12   0
   3   4   5   23.15   13.67   0
   4   4   5    0.69   26.74   0
   4  -4   5   -4.92   31.08   0
  -4  -4  -5   23.00   23.73   0
  -4  -4  -5   23.79   27.36   0
  -4   4  -5   11.16   25.48   0
  -4   4  -5   -8.67   23.25   0
   4  -4   5   -5.74   28.55   0
   5   4   5   25.62   24.30   0
   5   4   5   13.91   35.07   0
  -5   4  -5   19.25   20.30   0
  -5  -4  -5   10.92   36.64   0
  -5  -4  -5   36.77   30.96   0
   5  -4   5    8.77   33.63   0
   6   4   5   51.05   25.23   0
  -6  -4  -5   62.56   32.20   0
   6   4   5   42.19   40.10   0
  -6   4  -5   48.21   25.75   0
   7   4   5   47.52   35.94   0
   7   4   5   56.22   44.76   0
  -7  -4  -5   64.11   40.58   0
  -7   4  -5   57.20   30.59   0
  -7   4  -5   63.50   48.78   0
 -10   5   5    1.68   35.81   0
 -10   5   5   27.52   40.84   0
  10   5  -5  -28.60   52.61   0
  10   5  -5   40.26   49.62   0
  -9   5   5   86.01   39.21   0
  -9   5   5   65.69   34.86   0
   9   5  -5   68.69   48.56   0
   9  -5  -5   70.17   28.33   0
  -9  -5   5   78.27   28.39   0
  -8   5   5  121.60   30.49   0
  -8   5   5  119.94   26.61   0
   8   5  -5  131.42   38.10   0
  -8   5   5   82.74   33.84   0
   8  -5  -5   80.34   22.40   0
  -8  -5   5   97.41   35.17   0
   8   5  -5   98.18   38.85   0
   8   5  -5   94.24   45.17   0
  -8   5   5  108.88   34.49   0
  -8  -5   5   95.72   26.05   0
  -7  -5   5   44.61   25.76   0
  -7   5   5   57.48   32.40   0
  -7   5   5   36.72   30.78   0
  -7   5   5   88.27   30.00   0
   7   5  -5   34.17   28.50   0
  -7   5   5   27.72   34.55   0
   7  -5  -5   69.66   25.87   0
  -7  -5   5   16.51   34.30   0
   7   5  -5   54.96   23.39   0
   7   5  -5   84.89   48.58   0
  -6   5   5  511.93   40.19   0
   6   5  -5  478.65   48.11   0
  -6   5   5  519.90   41.30   0
  -6   5   5  532.48   48.68   0
   6  -5  -5  479.51   26.94   0
   6  -5  -5  505.47   31.70   0
  -6  -5   5  523.62   50.98   0
  -5  -5   5  -14.29   12.83   0
   5  -5  -5    0.64   20.48   0
   5   5  -5  -27.67   30.45   0
  -5   5   5    7.53   25.14   0
  -5  -5   5    0.63   34.94   0
   5  -5  -5   14.91   14.59   0
  -5   5   5   -0.55   26.72   0
   5   5  -5  -27.98   47.64   0
   5   5  -5  -17.23   25.52   0
  -4  -5   5 2034.90   71.80   0
   4  -5  -5 2025.54   54.63   0
   4  -5  -5 2171.96   63.63   0
   4   5  -5 2120.45   92.18   0
   4   5  -5 2182.61   64.64   0
  -4   5   5 2109.81   63.76   0
  -3  -5   5   13.53   12.20   0
   3   5  -5   -1.22   17.02   0
   3  -5  -5   12.71   16.25   0
   3   5  -5   19.88   19.41   0
   2  -5  -5 1661.95   55.40   0
   2  -5  -5 1598.68   59.07   0
   2  -5  -5 1610.38   67.33   0
   2   5  -5 1646.90   52.24   0
   1   5  -5   57.25   13.40   0
  -1  -5   5   80.33   22.38   0
   1  -5  -5   49.72   23.67   0
  -1  -5   5   92.72   16.76   0
   1   5  -5   63.47   20.86   0
  -1  -5   5   77.84   24.34   0
   1  -5  -5  110.40   30.15   0
   1   5  -5   66.17   13.91   0
   0   5  -5 3223.41   65.53   0
   0   5  -5 3256.28   59.13   0
   0   5   5 3247.63   97.79   0
   0  -5  -5 3190.96   74.48   0
   0   5  -5 3133.20   53.25   0
   0  -5   5 3108.68   69.10   0
   0  -5   5 3187.42   78.20   0
   1  -5   5   66.28   16.84   0
  -1   5  -5   65.35   16.98   0
   1   5   5   52.54   39.84   0
  -1   5  -5   45.99   14.98   0
   1   5   5   41.81   40.35   0
   1   5   5   41.78   21.27   0
  -1   5  -5   44.19   23.40   0
   1  -5   5   37.49   30.05   0
  -1   5  -5   56.30   11.24   0
  -2   5  -5 3244.43   68.53   0
   2  -5   5 3224.36   95.65   0
   2   5   5 3328.17   92.55   0
  -2  -5  -5 3386.93   83.43   0
   2  -5   5 3336.49   88.32   0
   3   5   5   64.97   22.65   0
  -3  -5  -5   91.04   25.08   0
  -3   5  -5   72.30   23.64   0
   3   5   5   66.48   27.49   0
  -3  -5  -5   58.72   38.35   0
  -3   5  -5   87.43   22.97   0
   3  -5   5   52.88   22.96   0
  -3   5  -5   85.31   36.80   0
   4   5   5 1217.78   55.53   0
   4   5   5 1300.82   67.10   0
  -4  -5  -5 1268.03   65.36   0
  -4   5  -5 1373.78   71.05   0
   4  -5   5 1291.85   78.68   0
   5   5   5   15.85   26.03   0
  -5  -5  -5   -3.27   35.81   0
   5   5   5  -10.85   29.14   0
  -5  -5  -5   29.94   32.26   0
  -5   5  -5    1.47   42.70   0
   5  -5   5   16.76   27.97   0
   6  -5   5 1018.53   71.25   0
  -6  -5  -5  943.81   65.80   0
   6   5   5  903.57   60.59   0
  -6  -5  -5  951.45   63.39   0
  -6   5  -5  994.21   70.15   0
   7   5   5   23.69   40.24   0
   7   5   5   55.68   48.54   0
  -7  -5  -5  -15.44   47.69   0
 -10   6   5  471.65   51.06   0
 -10   6   5  486.05   55.73   0
  -9   6   5   65.44   32.65   0
  -9   6   5   79.37   33.67   0
   9   6  -5   70.85   50.91   0
  -9  -6   5   73.27   36.50   0
  -8   6   5  388.67   41.63   0
  -8   6   5  417.79   39.23   0
   8   6  -5  366.93   49.14   0
  -8  -6   5  418.87   46.61   0
   8  -6  -5  356.06   33.63   0
   8   6  -5  394.59   56.64   0
  -8   6   5  442.60   40.54   0
  -8  -6   5  399.90   40.67   0
  -7   6   5   39.79   25.17   0
  -7   6   5   47.20   30.71   0
  -7   6   5    8.09   20.13   0
  -7   6   5  -30.12   28.68   0
   7   6  -5    1.71   34.94   0
   7  -6  -5    9.77   19.46   0
  -7  -6   5   28.13   34.20   0
   7   6  -5   10.25   40.10   0
  -7  -6   5   22.84   19.85   0
  -6   6   5  556.97   43.25   0
   6   6  -5  575.85   51.99   0
  -6   6   5  591.89   39.96   0
  -6   6   5  554.40   45.18   0
   6  -6  -5  510.54   39.75   0
  -5  -6   5   16.65   17.02   0
   5   6  -5   26.48   31.45   0
  -5   6   5   47.29   34.94   0
  -5  -6   5   70.13   30.60   0
   5  -6  -5   54.54   26.41   0
  -5   6   5   38.10   26.29   0
   5   6  -5   60.08   48.30   0
  -4  -6   5  275.94   20.03   0
  -4   6   5  293.67   24.66   0
   4   6  -5  281.35   30.39   0
  -4  -6   5  307.49   43.63   0
   4  -6  -5  270.76   31.29   0
   4  -6  -5  283.20   30.29   0
   4   6  -5  286.80   44.81   0
  -4   6   5  249.56   28.97   0
  -3   6   5   -2.78   11.59   0
   3  -6  -5   13.20   13.22   0
  -3  -6   5   -7.94   24.71   0
  -3   6   5  -21.06   19.86   0
  -3   6   5    6.76   27.94   0
  -3  -6   5  -38.77   36.37   0
   3   6  -5  -25.17   45.04   0
   3   6  -5  -39.44   22.73   0
   2   6  -5  197.43   26.66   0
   2  -6  -5  211.33   26.97   0
   2  -6  -5  248.27   36.15   0
  -2   6   5  232.96   47.75   0
   2   6  -5  181.74   36.83   0
  -2  -6   5  188.29   39.85   0
   2   6  -5  228.55   28.78   0
   1   6  -5   47.74   17.52   0
   1  -6  -5   53.09   27.78   0
  -1  -6   5   74.47   15.26   0
  -1  -6   5   35.35   28.61   0
  -1   6   5   79.61   36.28   0
  -1  -6   5   90.00   25.31   0
   1   6  -5   39.27   20.07   0
   0  -6   5  530.48   40.27   0
   0   6   5  505.44   36.26   0
   0   6   5  507.34   46.64   0
   0  -6  -5  431.87   37.57   0
   0  -6   5  477.55   38.03   0
   0  -6   5  430.15   34.31   0
   0   6   5  434.45   55.67   0
   0  -6  -5  489.44   41.84   0
   0   6  -5  451.03   38.64   0
  -1   6  -5   41.73   16.55   0
   1  -6   5   42.60   18.06   0
   1  -6   5   14.65   20.10   0
   1  -6   5   33.53   16.82   0
   1  -6   5   57.26   29.80   0
   1   6   5   43.11   30.47   0
  -1  -6  -5   26.93   28.63   0
   1  -6   5   46.64   21.68   0
   1   6   5   20.09   17.44   0
   1  -6   5   18.73   24.56   0
   1   6   5   30.65   39.63   0
  -1  -6  -5   52.36   35.78   0
  -2  -6  -5   -8.37   21.19   0
   2   6   5   13.89   28.67   0
   2  -6   5  -20.59   25.49   0
   2  -6   5    2.05   25.37   0
   2   6   5   30.98   29.75   0
   2   6   5    8.91   20.50   0
   2  -6   5    2.28   28.42   0
  -2   6  -5   27.97   33.80   0
   3  -6   5   44.29   23.15   0
   3   6   5   24.97   28.53   0
   3  -6   5   20.58   32.55   0
  -3  -6  -5   72.54   34.87   0
  -3  -6  -5   35.89   29.21   0
  -3   6  -5   36.86   30.76   0
   3  -6   5   52.85   31.28   0
   4   6   5   71.99   35.84   0
  -4  -6  -5  111.99   30.76   0
   4   6   5   99.12   43.52   0
  -4  -6  -5  119.56   45.52   0
  -4   6  -5  135.00   35.63   0
   4  -6   5  142.06   39.98   0
   5   6   5   47.81   36.77   0
  -5  -6  -5   13.50   37.85   0
   5   6   5   48.12   46.06   0
  -5  -6  -5   24.34   32.99   0
  -5   6  -5    9.33   31.41   0
   5  -6   5   38.98   30.68   0
   6   6   5  153.43   34.76   0
   6  -6   5  132.43   36.46   0
  -6  -6  -5  160.21   40.86   0
   6   6   5  130.39   51.09   0
  -6  -6  -5  167.09   42.23   0
  -6   6  -5  164.78   45.47   0
   9   7  -5   -4.59   46.92   0
   9   7  -5   11.85   51.25   0
  -9   7   5   55.76   35.41   0
  -8   7   5   63.24   30.49   0
   8   7  -5   36.72   50.17   0
  -8  -7   5  117.31   41.02   0
  -8   7   5   69.42   46.56   0
   8  -7  -5   47.43   26.82   0
   8   7  -5   65.15   46.73   0
  -8   7   5   67.74   43.42   0
  -7   7   5   -3.64   33.38   0
  -7   7   5    8.55   33.44   0
  -7   7   5   17.72   19.47   0
   7   7  -5    8.39   33.38   0
   7  -7  -5   -1.51   29.56   0
  -7   7   5   20.14   31.06   0
   7   7  -5    2.19   28.63   0
  -7  -7   5  -13.70   50.59   0
   7   7  -5   27.07   43.55   0
  -6   7   5  579.28   39.20   0
  -6   7   5  524.35   36.32   0
   6   7  -5  510.89   54.35   0
  -6   7   5  519.75   56.21   0
  -6  -7   5  543.06   52.58   0
   6  -7  -5  567.62   39.26   0
   6   7  -5  549.83   44.35   0
   6   7  -5  576.30   60.80   0
   5   7  -5   45.39   27.98   0
  -5   7   5   84.93   32.58   0
   5  -7  -5   55.16   28.84   0
  -5  -7   5   45.54   31.07   0
  -5   7   5   92.94   31.83   0
   5   7  -5   83.81   27.90   0
   5   7  -5   84.36   48.34   0
   4   7  -5 1074.20   57.41   0
   4  -7  -5 1051.80   61.84   0
  -4   7   5 1074.52   65.63   0
  -4  -7   5 1025.05   63.76   0
   4   7  -5 1102.35   52.46   0
  -4   7   5 1013.28   50.03   0
   3   7  -5   39.03   30.90   0
  -3   7   5  111.30   43.17   0
   3  -7  -5   52.34   34.96   0
  -3  -7   5   66.82   39.92   0
  -3  -7   5   28.48   34.17   0
   3  -7  -5   84.18   40.08   0
   3   7  -5   26.50   27.72   0
   3   7  -5   76.23   45.44   0
  -3   7   5   79.29   30.53   0
   2   7  -5 1824.51   58.26   0
  -2   7   5 1970.01   86.10   0
   2   7  -5 1745.85   83.16   0
  -2  -7   5 1816.75   71.63   0
  -2   7   5 1959.17   69.90   0
  -2   7   5 1953.37   94.07   0
  -2  -7   5 1866.47   73.62   0
   2   7  -5 1988.62   61.37   0
   1   7  -5   10.24   18.57   0
  -1  -7   5    4.54   31.93   0
   1  -7  -5   11.11   22.84   0
  -1  -7   5    0.69   22.99   0
   1  -7  -5  -29.15   33.94   0
  -1   7   5  -26.76   32.48   0
   1  -7  -5    9.82   29.20   0
   1   7  -5    7.14   19.65   0
   1   7  -5   21.97   40.22   0
  -1   7   5   49.73   35.47   0
   0  -7   5 2082.57   68.51   0
   0  -7   5 1965.87   55.10   0
   0  -7   5 2005.04   71.18   0
   0   7  -5 2040.07   50.69   0
   0  -7  -5 2024.01   81.13   0
   1  -7   5   25.84   32.10   0
   1  -7   5   31.93   23.03   0
   1   7   5   -1.42   28.83   0
  -1  -7  -5   10.78   26.61   0
  -1   7  -5   -5.92   32.39   0
   1  -7   5   -4.37   28.37   0
   1   7   5   14.10   41.79   0
  -1  -7  -5   39.00   29.71   0
   2  -7   5  991.85   48.54   0
  -2  -7  -5 1014.49   54.62   0
   2   7   5  956.47   66.55   0
   2  -7   5  917.92   50.12   0
   2  -7   5  872.46   64.24   0
   2  -7   5 1011.93   50.70   0
   2   7   5  902.18   68.73   0
  -2   7  -5  877.45   53.45   0
   2  -7   5  985.08   56.74   0
  -2   7  -5  939.56   64.39   0
   3   7   5   11.38   32.91   0
  -3   7  -5   10.03   29.85   0
  -3  -7  -5   35.47   35.25   0
   3  -7   5    8.22   33.89   0
   3  -7   5   -7.18   27.58   0
   3   7   5  -18.44   31.94   0
   3  -7   5   -0.95   31.07   0
   3  -7   5    3.85   31.53   0
  -4  -7  -5  742.27   51.08   0
   4  -7   5  735.61   71.40   0
   4   7   5  766.26   59.04   0
  -4   7  -5  814.02   60.08   0
   5  -7   5   44.06   35.73   0
   5   7   5   24.21   28.89   0
  -5  -7  -5   23.68   39.53   0
   5   7   5   58.96   47.34   0
  -5  -7  -5   47.13   43.89   0
  -5   7  -5   50.59   34.45   0
   6   7   5  441.35   55.79   0
  -6  -7  -5  533.44   63.95   0
   8   8  -5  742.69   75.44   0
  -8   8   5  687.08   59.11   0
  -8  -8   5  685.45   67.72   0
   8   8  -5  658.56   80.91   0
   7   8  -5   15.06   50.91   0
  -7   8   5   54.03   33.06   0
   7  -8  -5   19.66   33.84   0
   7   8  -5   17.13   43.14   0
   6  -8  -5  701.59   49.40   0
   6   8  -5  745.89   64.11   0
  -6   8   5  765.27   51.95   0
  -6   8   5  796.08   62.59   0
  -6  -8   5  723.90   68.17   0
   6   8  -5  731.06   74.95   0
   5   8  -5    9.54   40.73   0
  -5   8   5   36.52   32.43   0
  -5   8   5    3.94   39.42   0
   5   8  -5   35.29   38.09   0
  -5  -8   5  -15.04   33.47   0
   5  -8  -5  -10.66   34.40   0
   5  -8  -5   -4.19   21.89   0
   5   8  -5  -11.23   51.36   0
   4   8  -5  554.20   50.92   0
  -4  -8   5  513.99   56.14   0
   4  -8  -5  564.97   66.88   0
   4   8  -5  569.07   57.46   0
  -4   8   5  583.83   41.61   0
   3   8  -5  101.10   26.52   0
   3   8  -5   78.48   31.77   0
  -3   8   5  120.90   43.95   0
  -3  -8   5   91.51   43.04   0
   3  -8  -5  131.89   37.72   0
  -3  -8   5   72.85   39.07   0
  -2   8   5  307.71   35.77   0
  -2   8   5  389.78   58.36   0
  -2  -8   5  349.74   46.10   0
   2   8  -5  364.35   35.23   0
  -2  -8   5  335.05   39.29   0
  -1  -8   5   81.24   30.00   0
  -1   8   5   40.79   38.99   0
  -1   8   5   66.01   47.34   0
   1  -8  -5   80.15   47.19   0
  -1   8   5   69.71   37.32   0
  -1  -8   5   51.27   28.81   0
   1  -8  -5   52.41   38.21   0
   1   8  -5   44.73   47.66   0
   0   8   5  -27.10   33.24   0
   0  -8   5   -9.45   23.32   0
   0   8   5   56.50   49.77   0
   0  -8   5   -0.88   30.78   0
   0  -8   5   -1.98   21.13   0
   0  -8   5   13.28   32.92   0
   0  -8  -5   16.52   29.44   0
   0   8   5   15.02   37.28   0
   0   8  -5   20.31   32.60   0
   1   8   5   64.79   49.60   0
  -1   8  -5   95.33   35.26   0
   1   8   5   71.43   45.87   0
   1  -8   5   56.94   24.53   0
  -1  -8  -5  117.82   32.38   0
   1  -8   5   83.64   24.45   0
   1  -8   5   97.46   28.30   0
   1   8   5  104.60   33.38   0
  -1  -8  -5   86.02   41.82   0
   1  -8   5   82.86   27.48   0
  -1   8  -5   89.46   36.11   0
   2  -8   5   76.98   26.35   0
   2  -8   5   96.59   28.88   0
   2   8   5   63.74   36.69   0
  -2  -8  -5   57.37   25.09   0
   2  -8   5  113.35   28.94   0
   2   8   5   79.12   39.68   0
   2  -8   5  106.52   32.60   0
   2  -8   5   52.73   34.03   0
  -2   8  -5   82.81   41.54   0
   2  -8   5   43.52   32.84   0
  -2   8  -5   87.73   32.40   0
   2  -8   5   79.46   25.20   0
   3  -8   5   33.11   45.55   0
   3  -8   5    6.16   31.51   0
   3   8   5   27.25   34.66   0
  -3  -8  -5    5.76   25.94   0
   3  -8   5    7.76   32.68   0
   3   8   5   45.26   54.11   0
   3  -8   5   -8.20   23.36   0
  -3   8  -5   30.80   43.84   0
   3  -8   5   36.47   25.69   0
   4  -8   5   12.65   28.58   0
  -4  -8  -5   22.98   35.71   0
   4  -8   5  -13.23   36.66   0
   4  -8   5  -13.07   38.66   0
   4   8   5  -34.16   47.15   0
   4   8   5    0.04   37.65   0
  -4   8  -5   46.59   45.08   0
  -5  -8  -5    8.52   33.98   0
   5   8   5   47.44   43.69   0
  -5   8  -5   10.44   39.62   0
   7   9  -5   17.79   41.65   0
  -7   9   5   -0.60   34.98   0
  -7  -9   5    6.51   46.54   0
   6   9  -5  168.29   49.55   0
   6  -9  -5  167.40   44.20   0
  -6   9   5  183.86   37.89   0
  -6   9   5  141.94   47.26   0
  -6  -9   5  156.79   45.25   0
   6  -9  -5  138.86   34.07   0
   6   9  -5  147.80   49.13   0
   5   9  -5   50.16   43.58   0
   5   9  -5   47.06   55.85   0
  -5   9   5   37.78   33.68   0
  -5   9   5   78.08   25.90   0
  -5  -9   5   96.42   40.54   0
   5  -9  -5   52.98   54.24   0
   4   9  -5  619.09   47.42   0
  -4   9   5  643.56   53.92   0
  -4  -9   5  558.21   54.20   0
   4   9  -5  593.02   62.21   0
  -4   9   5  602.71   42.27   0
   3   9  -5   10.81   24.18   0
  -3   9   5   -0.57   23.21   0
   3  -9  -5   -7.43   48.18   0
  -3  -9   5   31.92   33.10   0
  -3  -9   5   32.29   32.88   0
   3   9  -5   10.88   50.70   0
  -2   9   5  717.25   68.81   0
  -2  -9   5  648.56   51.80   0
  -2  -9   5  588.13   50.35   0
  -2   9   5  677.78   68.43   0
  -2   9   5  630.50   49.68   0
   1  -9  -5   14.27   36.69   0
  -1  -9   5   57.91   40.79   0
  -1   9   5  -25.08   47.54   0
  -1   9   5  -35.99   53.17   0
  -1  -9   5    1.73   36.79   0
  -1   9   5   38.86   28.51   0
   1   9  -5   49.50   47.54   0
   0  -9   5  741.39   41.42   0
   0  -9   5  740.16   51.27   0
   0   9   5  730.90   66.00   0
   0  -9  -5  701.40   52.21   0
   0   9  -5  691.31   59.65   0
   0   9   5  782.61   59.55   0
   1  -9   5   52.62   31.70   0
   1   9   5   38.70   41.69   0
   1   9   5  -14.19   45.29   0
   1  -9   5   15.75   27.15   0
   1  -9   5   15.76   29.50   0
   1  -9   5   38.92   34.67   0
   1   9   5   20.41   26.49   0
  -1  -9  -5   23.62   40.20   0
  -1   9  -5   40.73   36.49   0
   1  -9   5   33.06   25.99   0
   2   9   5 1151.22   70.00   0
   2  -9   5 1192.45   53.65   0
   2   9   5 1107.69   75.93   0
   2  -9   5 1099.49   72.67   0
   2  -9   5 1173.40   57.63   0
  -2   9  -5 1158.74   68.59   0
  -2  -9  -5 1077.47   65.52   0
   2  -9   5 1145.77   62.03   0
   3   9   5   48.57   57.50   0
   3  -9   5   33.80   32.76   0
   3   9   5   27.75   47.73   0
   3  -9   5   12.93   52.02   0
   3  -9   5   13.05   35.17   0
  -3   9  -5   26.26   42.46   0
   3  -9   5   18.62   26.37   0
   4   9   5  511.10   65.51   0
  -4  -9  -5  569.19   53.59   0
   4  -9   5  549.14   63.53   0
   4   9   5  543.89   65.42   0
  -4   9  -5  571.34   57.27   0
  -7  10   5    7.11   39.46   0
   6  10  -5  649.31   67.35   0
  -6  10   5  610.47   62.62   0
  -6 -10   5  651.68   76.45   0
   6 -10  -5  682.13   80.07   0
   5  10  -5   -6.30   46.37   0
  -5  10   5  -17.31   43.53   0
   5 -10  -5   16.54   58.94   0
  -5 -10   5    5.48   39.40   0
   5  10  -5   33.09   44.94   0
   4  10  -5  307.51   48.11   0
  -4  10   5  368.75   54.44   0
  -4  10   5  336.65   41.96   0
   4 -10  -5  351.29   67.87   0
  -3  10   5   75.16   35.11   0
  -3  10   5   96.39   47.01   0
  -3 -10   5   76.73   38.19   0
   3 -10  -5   66.71   40.54   0
  -3 -10   5   71.28   37.58   0
  -2  10   5  136.43   29.93   0
  -2  10   5  131.41   51.60   0
  -2  10   5  167.06   43.71   0
   2 -10  -5  120.84   44.97   0
  -2 -10   5  160.93   39.22   0
   2  10  -5   99.41   59.96   0
  -2 -10   5  132.01   47.06   0
  -1 -10   5   93.27   34.72   0
  -1  10   5   86.02   42.61   0
  -1 -10   5   74.72   40.58   0
  -1  10   5   47.96   58.75   0
   1  10  -5   89.32   41.64   0
   0  10   5  305.02   52.94   0
   0 -10   5  303.48   40.65   0
   0  10  -5  262.12   49.38   0
   0 -10   5  267.08   46.78   0
   1 -10   5  109.71   44.67   0
   1  10   5  131.72   65.72   0
   1  10   5   79.54   52.05   0
   1 -10   5   78.92   35.42   0
   1 -10   5   59.68   28.14   0
  -1 -10  -5   93.21   36.37   0
  -1  10  -5   66.24   55.46   0
   1 -10   5   79.83   37.11   0
   1  10   5  121.65   48.47   0
   2  10   5  -33.67   48.76   0
   2  10   5  -47.13   59.62   0
   2 -10   5   10.96   34.73   0
   2 -10   5    6.58   33.08   0
   2 -10   5   54.24   39.24   0
  -2  10  -5   16.62   56.31   0
   2 -10   5   -6.39   37.53   0
  -2 -10  -5    4.83   43.73   0
  -3 -10  -5   41.19   52.39   0
  -3  10  -5   14.77   45.60   0
  -4  10  -5   93.01   43.84   0
   5  11  -5   12.82   49.06   0
  -5  11   5   18.55   39.55   0
  -4  11   5   91.35   50.86   0
  -4 -11   5  139.53   58.96   0
   4 -11  -5  100.92   61.45   0
  -3  11   5   -7.56   47.07   0
  -3 -11   5   41.31   52.17   0
   3 -11  -5   27.56   57.04   0
   3  11  -5   21.27   49.18   0
   2  11  -5  618.07   78.61   0
  -2  11   5  654.34   68.52   0
  -2 -11   5  650.89   64.98   0
   2 -11  -5  570.70   71.18   0
  -2  11   5  696.13   87.18   0
  -1  11   5   10.72   56.77   0
  -1 -11   5    2.05   48.07   0
  -1  11   5  -17.52   49.86   0
   1  11  -5    8.05   59.95   0
   0  11   5  421.87   70.24   0
   0 -11   5  325.84   44.45   0
   0  11   5  352.49   63.93   0
   0  11  -5  397.60   60.36   0
   1  11   5   15.54   44.80   0
   1  11   5   19.49   49.15   0
  -1  11  -5  -20.11   45.66   0
 -10   0   6 1831.34   79.23   0
  10   0  -6 1927.51   88.75   0
  10   0  -6 1821.89   62.29   0
   8   0  -6 2405.79   74.53   0
  -8   0   6 2312.29   75.61   0
  -6   0   6 1936.73   47.27   0
  -6   0   6 2019.45   61.60   0
   4   0  -6  717.15   34.95   0
   4   0  -6  725.22   41.05   0
  -4   0   6  760.09   35.74   0
  -4   0   6  743.11   35.25   0
  -2   0   6   20.03   12.53   0
  -2   0   6    9.47   17.23   0
   0   0   6   50.41   17.57   0
   0   0  -6   64.59   22.85   0
   0   0   6   46.33   17.35   0
   0   0  -6   61.23   21.05   0
   0   0  -6   72.60   19.11   0
   0   0  -6   52.35    8.64   0
   2   0   6   79.89   16.45   0
   4   0   6  921.31   39.74   0
  -4   0  -6  983.15   57.45   0
   4   0   6  979.74   49.60   0
   6   0   6  879.42   52.27   0
  -6   0  -6  928.09   59.78   0
  -6   0  -6  928.51   65.11   0
  -6   0  -6  957.71   62.94   0
 -11  -1   6   -7.19   45.23   0
 -11   1   6   28.79   46.24   0
 -11   1   6    4.48   45.59   0
 -11  -1   6    1.45   33.91   0
  11   1  -6   33.90   51.66   0
 -10   1   6  -14.33   28.21   0
  10   1  -6  -27.10   46.54   0
  10  -1  -6   18.45   32.41   0
  10   1  -6   -5.19   24.56   0
  10   1  -6    6.07   33.06   0
   9  -1  -6   12.98   20.12   0
  -9  -1   6   29.84   37.13   0
  -9   1   6    0.41   25.36   0
   9   1  -6   46.70   43.63   0
   9  -1  -6    2.37   32.15   0
   9   1  -6    7.69   23.93   0
  -9   1   6   21.66   26.28   0
   9   1  -6   23.80   23.68   0
   8   1  -6   16.71   30.01   0
  -8   1   6   27.61   29.11   0
   8  -1  -6   -7.72   19.85   0
   8   1  -6   22.83   37.88   0
   8  -1  -6   42.22   31.35   0
  -8   1   6   48.30   28.70   0
   7   1  -6   53.38   27.31   0
  -7   1   6   20.40   21.37   0
   7   1  -6   22.24   36.84   0
   7  -1  -6   26.90   19.11   0
  -7   1   6   12.56   24.45   0
  -7  -1   6   29.66   24.65   0
  -7   1   6   19.43   26.08   0
  -6   1   6   79.22   27.98   0
   6   1  -6   62.08   39.49   0
  -6   1   6   68.81   34.11   0
   6  -1  -6   43.64   22.29   0
   6  -1  -6   70.09   13.45   0
   6   1  -6   94.48   33.64   0
  -6  -1   6   63.79   24.51   0
  -5  -1   6   10.23   16.02   0
  -5  -1   6    4.72   24.64   0
   5   1  -6   19.83   22.15   0
  -5   1   6    0.91   24.58   0
   5  -1  -6   28.93   28.76   0
   5  -1  -6   11.15   10.70   0
  -5   1   6   -7.95   16.85   0
   4  -1  -6  327.29   25.99   0
  -4  -1   6  329.55   23.54   0
  -4   1   6  292.20   29.39   0
   4   1  -6  319.12   26.77   0
   4  -1  -6  335.36   32.20   0
  -4  -1   6  346.53   26.88   0
  -4   1   6  327.29   29.09   0
   3  -1  -6   18.73   15.59   0
  -3  -1   6   30.32   14.88   0
  -3   1   6   12.51   15.68   0
   3   1  -6   22.03   15.10   0
   3   1  -6    3.02   27.42   0
   3  -1  -6   16.62   22.81   0
  -3  -1   6   19.53   14.32   0
  -3  -1   6   23.34   14.32   0
   2   1  -6   74.83   26.08   0
   2  -1  -6   65.15   25.30   0
  -2  -1   6   49.84   13.82   0
  -2   1   6   48.09   17.31   0
   2   1  -6   58.25   25.85   0
   2  -1  -6   67.12   30.80   0
  -2  -1   6   61.23   17.09   0
   1   1  -6  132.59   27.36   0
   1  -1  -6  104.06   23.57   0
  -1  -1   6  121.24   15.89   0
  -1   1   6  121.18   19.75   0
   1   1  -6  116.42   23.22   0
  -1   1   6  126.75   18.52   0
   1   1  -6  140.08   17.64   0
   0   1  -6  129.20   25.25   0
   0  -1   6  138.04   16.31   0
   0   1   6  147.29   20.19   0
   0   1  -6  176.32   31.97   0
   0   1   6  147.22   18.44   0
   0   1  -6  162.09   14.48   0
   0   1  -6  186.14   27.24   0
  -1  -1  -6  119.59   22.75   0
   1  -1   6  116.20   14.49   0
   1   1   6   88.10   16.22   0
  -2  -1  -6   23.44   23.69   0
   2  -1   6    1.88   27.35   0
   2  -1   6    8.88   11.98   0
   2   1   6   18.74   20.40   0
  -2  -1  -6  -10.17   26.93   0
  -3   1  -6  116.48   25.19   0
  -3  -1  -6  135.86   27.36   0
   3  -1   6  102.98   31.86   0
   3   1   6  140.31   25.73   0
  -3  -1  -6  151.03   28.61   0
  -3  -1  -6  114.04   39.11   0
  -3  -1  -6  137.46   25.75   0
  -3   1  -6  173.32   36.14   0
  -4   1  -6   21.73   32.53   0
  -4  -1  -6   49.99   24.45   0
  -4   1  -6   37.41   23.64   0
  -4  -1  -6   27.80   26.16   0
  -4   1  -6   35.08   24.89   0
  -4  -1  -6   15.54   34.25   0
  -4  -1  -6   26.05   29.51   0
   4  -1   6   40.75   29.55   0
   4   1   6   27.54   21.55   0
  -5   1  -6   70.43   27.20   0
  -5  -1  -6   96.24   30.14   0
   5   1   6   73.28   27.15   0
  -5   1  -6   87.10   34.74   0
  -5  -1  -6   79.06   30.69   0
  -5  -1  -6   42.49   30.36   0
  -5   1  -6   72.12   36.98   0
  -5  -1  -6   73.59   26.67   0
  -5   1  -6  106.40   30.42   0
   5  -1   6   83.52   38.45   0
   5   1   6   80.58   30.67   0
   6  -1   6    0.51   27.37   0
   6   1   6  -10.43   29.58   0
  -6   1  -6   -7.62   35.88   0
  -6  -1  -6   10.16   27.98   0
  -6   1  -6    4.80   24.71   0
  -6  -1  -6   24.40   29.74   0
  -6  -1  -6   20.85   41.38   0
  -6   1  -6    5.81   38.39   0
  -6  -1  -6   16.27   24.96   0
  -6   1  -6  -10.37   38.54   0
   7   1   6   90.21   30.84   0
  -7   1  -6   67.13   36.01   0
  -7   1  -6   31.75   32.29   0
  -7  -1  -6   64.14   42.85   0
  -7  -1  -6   71.84   49.49   0
  -7  -1  -6   44.18   44.05   0
  -7  -1  -6   62.83   32.39   0
  -7   1  -6  107.43   47.69   0
  11  -2  -6   78.05   38.29   0
  11   2  -6   64.65   29.25   0
 -11  -2   6   61.87   47.24   0
 -10  -2   6 1430.57   74.13   0
 -10   2   6 1309.21   70.82   0
 -10   2   6 1396.58   66.96   0
  10   2  -6 1326.13   82.12   0
  10  -2  -6 1470.01   79.01   0
  10   2  -6 1317.47   50.64   0
  10   2  -6 1471.02   68.93   0
  -9  -2   6  -30.46   23.38   0
   9  -2  -6   -4.11   17.77   0
  -9   2   6   -2.34   25.06   0
   9   2  -6   27.66   33.34   0
   9  -2  -6   15.49   33.83   0
   9   2  -6   -3.53   23.43   0
   9  -2  -6  -10.04   13.46   0
  -9   2   6   -7.54   25.00   0
   9   2  -6    4.38   31.65   0
  -8  -2   6 1787.41   66.79   0
  -8   2   6 1688.12   62.97   0
   8  -2  -6 1751.33   58.22   0
   8   2  -6 1710.78   73.95   0
   8   2  -6 1697.44   64.06   0
   7   2  -6   57.07   30.27   0
  -7  -2   6   30.77   25.93   0
   7   2  -6   45.08   36.83   0
  -7   2   6   31.17   36.22   0
   7  -2  -6   46.04   25.62   0
   7  -2  -6    2.12   14.83   0
   7  -2  -6   23.39   27.04   0
  -7  -2   6    5.87   26.72   0
  -7   2   6   46.18   22.09   0
   6   2  -6 2154.31   67.15   0
  -6  -2   6 2111.19   63.03   0
  -6   2   6 2121.14   63.63   0
   6  -2  -6 2056.85   62.14   0
  -6  -2   6 2081.27   59.12   0
   5   2  -6  253.09   29.90   0
   5  -2  -6  239.10   19.45   0
   5  -2  -6  233.65   33.84   0
  -5  -2   6  237.24   23.85   0
   4  -2  -6  964.53   38.80   0
   4   2  -6  996.11   46.44   0
  -4   2   6  963.15   46.15   0
   4  -2  -6  947.27   47.74   0
  -4   2   6  972.49   42.56   0
   3   2  -6   35.54   19.55   0
   3  -2  -6   28.94   16.24   0
  -3  -2   6   24.13   10.88   0
  -3   2   6   16.07   22.87   0
   3   2  -6   13.79   20.38   0
  -3  -2   6    4.60   11.39   0
   3   2  -6   12.32   24.11   0
   3  -2  -6   18.17   24.81   0
  -3   2   6   -1.34   15.76   0
  -2  -2   6  883.51   27.49   0
   2  -2  -6  868.37   41.47   0
  -2  -2   6  860.28   25.31   0
  -2   2   6  899.89   44.04   0
   2   2  -6  851.71   40.63   0
  -2   2   6  872.05   41.45   0
   2  -2  -6  895.98   49.71   0
   2   2  -6  916.79   38.69   0
   1   2  -6   18.10   22.91   0
  -1  -2   6   -0.90    9.59   0
  -1  -2   6   26.53   13.40   0
  -1   2   6   32.73   25.24   0
  -1   2   6   37.59   16.14   0
   1   2  -6   23.23   17.83   0
  -1   2   6   17.76   25.16   0
   1  -2  -6    9.60   24.44   0
   1   2  -6    5.28   12.41   0
   0   2  -6   50.14   21.73   0
   0   2   6   12.85   20.70   0
   0   2  -6   33.50   21.64   0
   0  -2  -6   22.58   22.09   0
   0  -2   6   13.36   10.40   0
   0   2   6   -1.20   26.83   0
   0   2   6   25.93   16.66   0
   0  -2  -6   23.71   30.78   0
   0   2  -6   21.79   14.27   0
   0   2  -6   19.44   19.59   0
  -1   2  -6   16.45   22.07   0
   1   2   6   18.20   23.91   0
   1   2   6   14.13   26.02   0
  -1   2  -6   16.91   24.54   0
   1   2   6   26.01   19.44   0
  -1   2  -6   24.67   10.76   0
  -1  -2  -6   25.64   14.47   0
  -2   2  -6  952.65   47.95   0
  -2  -2  -6  857.91   50.90   0
  -2  -2  -6  888.49   55.86   0
  -2  -2  -6  942.15   54.06   0
  -2  -2  -6  938.28   46.32   0
  -3   2  -6   18.38   20.53   0
  -3  -2  -6   15.68   31.54   0
   3  -2   6    4.22   36.50   0
  -3  -2  -6  -19.76   33.56   0
  -3   2  -6   31.90   21.67   0
  -3  -2  -6   50.50   36.02   0
  -3   2  -6   46.73   26.23   0
  -4   2  -6  772.62   45.83   0
  -4  -2  -6  878.07   53.41   0
  -4   2  -6  795.65   46.86   0
  -4  -2  -6  843.03   54.46   0
  -4   2  -6  831.10   53.12   0
   4  -2   6  848.62   54.84   0
   4   2   6  821.09   43.86   0
  -5  -2  -6   16.90   27.34   0
  -5   2  -6    1.39   30.79   0
  -5   2  -6   27.60   28.56   0
   5   2   6   13.62   28.60   0
  -5  -2  -6   38.66   31.29   0
  -5   2  -6   -9.37   25.81   0
  -5  -2  -6   -3.96   27.82   0
   5  -2   6   -5.34   34.93   0
   5   2   6   12.85   19.78   0
   6   2   6  950.34   51.82   0
  -6  -2  -6  977.46   59.26   0
  -6  -2  -6  885.15   66.84   0
  -6   2  -6  957.46   57.40   0
  -6  -2  -6  907.43   55.17   0
  -6   2  -6 1007.08   62.16   0
  -7   2  -6    4.54   35.82   0
  -7  -2  -6    3.05   44.20   0
  -7  -2  -6   22.38   48.87   0
  -7   2  -6   -7.38   42.04   0
  -7  -2  -6    6.09   35.56   0
  -7   2  -6    4.40   35.48   0
  11  -3  -6  -26.50   44.69   0
 -10  -3   6   57.41   39.23   0
 -10   3   6   64.03   32.87   0
 -10   3   6   74.58   31.38   0
  10   3  -6   83.94   50.13   0
  10  -3  -6  110.24   48.39   0
  -9  -3   6  -20.33   32.27   0
  -9   3   6   22.39   27.39   0
  -9   3   6   39.98   36.85   0
   9   3  -6   11.50   33.09   0
   9  -3  -6   -2.07   45.95   0
   9   3  -6   14.67   16.61   0
   9  -3  -6    9.12   15.77   0
  -9   3   6   -9.60   37.74   0
   9   3  -6   -4.28   34.73   0
  -8  -3   6   14.38   22.78   0
   8   3  -6    9.86   27.41   0
   8  -3  -6   31.04   26.43   0
  -8   3   6   25.67   27.33   0
   8  -3  -6  -15.63   18.45   0
  -8   3   6  -20.70   20.18   0
   8   3  -6   12.52   33.24   0
  -7   3   6   93.98   31.56   0
  -7  -3   6   52.28   25.62   0
   7   3  -6   66.43   36.67   0
  -7   3   6   72.17   28.86   0
   7  -3  -6   81.82   27.35   0
   7  -3  -6   73.67   16.52   0
   7  -3  -6   82.04   27.63   0
   7   3  -6   60.63   29.79   0
   6   3  -6  136.35   26.82   0
  -6  -3   6  165.97   23.38   0
  -6   3   6  156.33   25.70   0
  -6   3   6  172.87   32.26   0
   6  -3  -6  166.99   21.53   0
   5   3  -6   12.75   23.23   0
   5  -3  -6   47.30   27.89   0
  -5   3   6   33.91   28.14   0
  -4   3   6   91.96   25.25   0
   4   3  -6  101.40   30.14   0
   4  -3  -6   80.23   22.93   0
   4   3  -6   66.45   25.07   0
   4  -3  -6   85.42   33.57   0
  -4  -3   6   70.81   15.23   0
   3   3  -6   80.63   20.70   0
   3   3  -6   81.38   23.96   0
   3  -3  -6   68.88   18.09   0
   3   3  -6   78.83   23.33   0
   3  -3  -6   93.56   37.32   0
   3   3  -6   70.13   34.64   0
  -3  -3   6   60.47   11.43   0
  -2   3   6  161.32   34.41   0
   2   3  -6  129.03   29.01   0
   2   3  -6  143.78   21.85   0
   2   3  -6  125.65   23.21   0
  -2   3   6  114.27   30.66   0
  -2  -3   6  136.22    8.77   0
  -2  -3   6  132.74   11.50   0
   2   3  -6  140.82   26.62   0
  -2   3   6  122.49   14.55   0
   2  -3  -6  149.13   16.49   0
  -2   3   6  121.64   29.39   0
  -1  -3   6    0.30   30.67   0
   1   3  -6   18.34   24.67   0
   1   3  -6    8.85   15.65   0
  -1  -3   6   30.69    5.31   0
  -1   3   6    0.60   23.60   0
   1  -3  -6    3.46   27.16   0
   1   3  -6   27.26   22.04   0
  -1   3   6   33.85   14.16   0
   1   3  -6   17.45   21.14   0
  -1  -3   6   26.35    9.88   0
   0   3  -6 1080.90   27.91   0
   0  -3   6 1139.04   19.34   0
   0   3  -6 1067.63   35.01   0
   0   3  -6 1128.47   45.55   0
   0   3  -6 1102.60   40.63   0
  -1   3  -6  133.41   30.00   0
  -1   3  -6  117.97   17.43   0
   1  -3   6  102.44   11.51   0
   1  -3   6  105.66   31.30   0
  -1   3  -6  133.26   23.53   0
  -1  -3  -6  138.71   32.54   0
  -1   3  -6   86.56   17.20   0
  -1   3  -6  102.10   30.41   0
  -2  -3  -6  382.76   35.33   0
  -2   3  -6  335.99   18.43   0
   2  -3   6  339.78   46.01   0
  -2  -3  -6  327.42   44.49   0
  -2  -3  -6  355.53   39.46   0
  -2  -3  -6  347.70   27.35   0
  -2   3  -6  375.88   39.53   0
  -3   3  -6   83.33   24.48   0
  -3  -3  -6  110.00   26.91   0
   3  -3   6   81.32   31.87   0
  -3   3  -6   72.63   24.13   0
   3   3   6   89.76   31.43   0
  -3   3  -6   62.79   24.24   0
   3   3   6   82.19   20.84   0
   4   3   6   84.91   26.58   0
  -4   3  -6   67.43   30.20   0
  -4  -3  -6  107.99   27.55   0
   4  -3   6  118.04   45.77   0
  -4   3  -6  102.96   33.23   0
  -4  -3  -6  106.91   30.62   0
  -4   3  -6   71.11   35.09   0
   4   3   6   70.22   24.61   0
   5   3   6   79.99   25.44   0
  -5  -3  -6   53.38   42.87   0
  -5   3  -6   66.35   32.54   0
   5   3   6   85.89   28.28   0
  -5   3  -6   58.86   27.04   0
  -5  -3  -6  103.78   31.10   0
  -5   3  -6   62.43   39.90   0
   5  -3   6   54.68   39.61   0
   6  -3   6   -2.14   42.41   0
  -6   3  -6   17.58   34.30   0
  -6  -3  -6   56.17   40.85   0
   6   3   6   11.70   27.52   0
  -6  -3  -6   29.05   34.53   0
  -6   3  -6   17.35   35.05   0
  -6   3  -6   10.05   31.74   0
  -7   3  -6   71.90   43.60   0
 -10   4   6 1460.48   77.65   0
 -10   4   6 1384.69   67.99   0
  10   4  -6 1402.83   81.88   0
  10  -4  -6 1313.53   54.46   0
 -10  -4   6 1474.64   73.56   0
  -9  -4   6  184.77   33.06   0
  -9   4   6  149.70   32.97   0
  -9   4   6  156.12   39.01   0
   9   4  -6  194.27   52.44   0
   9  -4  -6  144.04   22.94   0
   9   4  -6  155.68   41.89   0
  -8  -4   6 1661.17   62.11   0
   8   4  -6 1684.75   83.02   0
  -8  -4   6 1626.72   70.35   0
  -8   4   6 1672.38   81.42   0
   8   4  -6 1723.39   68.54   0
  -7  -4   6   68.83   29.52   0
  -7   4   6   59.64   31.72   0
   7   4  -6   22.79   27.40   0
  -7   4   6   16.73   26.42   0
   7  -4  -6   50.20   21.93   0
   7  -4  -6   30.21   27.61   0
  -7  -4   6   44.51   27.20   0
   7   4  -6   59.84   30.36   0
  -6  -4   6 1117.11   46.70   0
   6  -4  -6 1069.21   42.50   0
   6   4  -6 1120.66   56.31   0
  -6   4   6 1137.21   54.21   0
   6   4  -6 1111.10   69.29   0
   6   4  -6 1156.91   56.62   0
  -5  -4   6   -0.43   16.33   0
   5  -4  -6  -10.90   19.10   0
   5   4  -6   -6.54   22.69   0
  -5   4   6   16.76   36.62   0
  -5  -4   6  -14.04   21.81   0
   5  -4  -6   -2.45   26.34   0
  -5   4   6   14.47   29.32   0
   5   4  -6    8.85   21.27   0
   4   4  -6 1018.54   47.15   0
   4  -4  -6 1026.51   37.81   0
  -4   4   6 1060.08   53.21   0
   3   4  -6   73.21   29.55   0
   3   4  -6   15.55   15.83   0
   3  -4  -6   16.78   20.85   0
   3  -4  -6   54.73   26.28   0
   3  -4  -6   87.47   36.68   0
  -3   4   6   62.02   33.25   0
   2   4  -6   12.80   17.81   0
   2   4  -6   14.54   20.04   0
   2   4  -6    5.73   18.70   0
   2  -4  -6   39.72   26.78   0
  -2  -4   6   12.29    8.86   0
   2   4  -6    6.81   16.03   0
  -2   4   6   33.18   27.74   0
   2  -4  -6   19.95   24.05   0
   2  -4  -6   17.04   34.38   0
   2   4  -6    0.76   34.61   0
   1   4  -6   57.87   25.73   0
   1   4  -6   52.50   15.17   0
   1   4  -6   47.47   21.13   0
   1   4  -6   59.57   29.30   0
   0   4  -6   40.94    9.99   0
   0   4  -6   26.30   24.12   0
   0   4   6   59.42   29.90   0
   0  -4   6   51.20   15.00   0
   0  -4   6   54.48   24.16   0
   0   4  -6   49.85   19.30   0
   0  -4   6   44.27    9.50   0
   0   4  -6   41.11   22.20   0
  -1   4  -6   98.38   14.22   0
  -1   4  -6   26.74   23.99   0
  -1  -4  -6   70.75   24.16   0
   1   4   6   26.43   34.80   0
  -1   4  -6   51.25   21.13   0
   1  -4   6   60.26   19.57   0
  -1  -4  -6   92.28   41.41   0
  -1   4  -6   39.22   19.60   0
   1   4   6   98.23   35.15   0
   1  -4   6   89.56   27.59   0
  -1   4  -6   42.29   27.25   0
  -2  -4  -6  176.28   34.04   0
  -2   4  -6  168.55   24.60   0
   2  -4   6  117.06   40.27   0
   2   4   6  148.60   29.53   0
   2  -4   6  129.89   18.07   0
  -2   4  -6  150.30   19.45   0
  -2  -4  -6  150.89   20.28   0
  -2   4  -6  130.26   39.80   0
   3  -4   6  136.80   33.32   0
  -3   4  -6  116.71   29.51   0
  -3  -4  -6  108.17   27.68   0
   3   4   6   89.93   37.27   0
  -3   4  -6  136.70   41.01   0
  -4   4  -6  680.67   43.32   0
  -4  -4  -6  664.83   53.96   0
   4  -4   6  597.91   63.85   0
   4   4   6  607.80   52.45   0
  -4  -4  -6  607.94   56.58   0
  -4   4  -6  640.54   45.50   0
  -4   4  -6  697.98   52.60   0
  -5   4  -6  -18.36   25.79   0
  -5  -4  -6   14.58   28.86   0
   5   4   6   18.77   35.61   0
  -5  -4  -6   13.59   31.68   0
  -5   4  -6    8.86   29.61   0
  -5   4  -6   13.20   31.54   0
   6   4   6  804.32   59.43   0
  -6  -4  -6  882.05   63.04   0
  -6   4  -6  853.06   52.45   0
  -6   4  -6  896.37   69.54   0
   7   4   6   19.78   44.75   0
 -10   5   6   19.89   35.71   0
 -10   5   6    4.15   40.17   0
  10  -5  -6   20.79   31.50   0
  10   5  -6   13.17   50.11   0
 -10  -5   6   16.26   39.24   0
  -9   5   6   80.41   39.91   0
  -9   5   6   69.63   34.86   0
   9   5  -6   38.61   51.94   0
   9  -5  -6   48.70   28.54   0
   9   5  -6   58.30   66.62   0
  -9  -5   6   61.85   33.59   0
  -8  -5   6   90.46   25.88   0
  -8   5   6  111.49   36.67   0
  -8   5   6  126.52   34.75   0
   8   5  -6  145.81   38.92   0
  -8  -5   6   81.68   36.07   0
   8  -5  -6   92.62   22.70   0
   8   5  -6  103.50   30.71   0
   8   5  -6  123.09   63.46   0
  -8   5   6  106.94   38.52   0
  -7  -5   6   71.56   22.04   0
  -7   5   6   73.09   26.23   0
   7   5  -6   68.77   30.72   0
  -7  -5   6   21.92   35.00   0
  -7   5   6   41.28   30.11   0
   7  -5  -6   44.14   20.18   0
   7   5  -6   24.33   30.42   0
   7   5  -6   74.45   39.50   0
   7  -5  -6   41.41   19.89   0
  -6  -5   6  362.51   30.99   0
   6  -5  -6  341.60   28.31   0
  -6  -5   6  306.15   42.29   0
   6   5  -6  302.01   37.53   0
  -6   5   6  338.83   40.10   0
  -6   5   6  305.57   32.65   0
   6   5  -6  361.75   50.51   0
   6   5  -6  320.24   39.33   0
  -5  -5   6   21.04   18.60   0
   5   5  -6   34.52   23.89   0
  -5   5   6   51.09   36.93   0
  -5  -5   6   33.80   33.68   0
   5  -5  -6   50.36   21.62   0
  -5  -5   6   54.51   28.00   0
  -5   5   6   13.41   29.75   0
   5   5  -6   57.66   23.28   0
  -4  -5   6  768.67   31.65   0
   4  -5  -6  827.82   34.11   0
  -4   5   6  862.08   49.71   0
  -4   5   6  800.38   60.02   0
  -4  -5   6  762.34   52.90   0
  -4  -5   6  758.67   52.88   0
   4  -5  -6  877.29   52.50   0
   3   5  -6  -12.84   23.06   0
   3  -5  -6    2.57   21.26   0
  -3  -5   6  -21.99   31.12   0
  -3   5   6   17.88   31.05   0
  -3  -5   6  -18.11   31.60   0
  -3   5   6  -14.84   30.88   0
   3   5  -6    4.17   24.85   0
  -2   5   6  876.32   50.65   0
   2  -5  -6  842.35   47.17   0
   2   5  -6  850.90   40.37   0
   2  -5  -6  809.83   45.23   0
  -2  -5   6  859.88   26.57   0
  -2  -5   6  861.09   53.29   0
   1   5  -6   45.48   20.42   0
   1   5  -6   51.32   23.83   0
   1   5  -6   45.40   17.98   0
   1   5  -6   53.65   14.52   0
  -1  -5   6   73.37   33.40   0
   1  -5  -6   60.11   21.29   0
  -1  -5   6   62.35   15.89   0
  -1  -5   6   47.04   24.87   0
  -1   5   6   80.84   41.46   0
  -1  -5   6   30.68   27.03   0
  -1  -5   6   44.84   22.92   0
   0   5  -6  303.25   26.34   0
   0  -5   6  278.16   37.92   0
   0   5   6  283.59   45.07   0
   0   5  -6  344.67   26.89   0
   0  -5   6  293.74   23.47   0
   0  -5   6  323.03   29.16   0
   0  -5  -6  295.21   38.05   0
   0  -5   6  280.94   39.53   0
   0   5  -6  297.65   42.36   0
   1   5   6   39.40   27.19   0
  -1   5  -6   56.15   16.75   0
   1  -5   6   51.01   22.84   0
   1   5   6   29.71   27.51   0
  -1  -5  -6   52.09   36.86   0
  -1   5  -6   59.94   20.17   0
   1  -5   6   50.72   24.53   0
  -1   5  -6   51.35   33.19   0
   2   5   6  385.52   46.46   0
  -2  -5  -6  422.90   41.65   0
   2  -5   6  343.50   45.73   0
   2  -5   6  437.11   44.86   0
   2   5   6  381.43   40.10   0
  -2   5  -6  350.99   29.15   0
  -2  -5  -6  372.05   41.85   0
  -3   5  -6  178.71   29.82   0
   3  -5   6  189.46   47.92   0
   3   5   6  148.62   40.11   0
   3  -5   6  179.79   30.89   0
  -4  -5  -6  321.88   39.53   0
   4  -5   6  313.77   47.03   0
   4   5   6  363.97   49.98   0
  -4  -5  -6  353.28   44.03   0
  -5  -5  -6  144.28   43.76   0
  -5  -5  -6  132.03   47.83   0
   5  -5   6  148.41   36.63   0
  -6  -5  -6   83.02   39.08   0
   6   5   6   40.47   44.19   0
  -6  -5  -6   79.61   41.42   0
  -6   5  -6  111.88   43.75   0
 -10   6   6  930.71   73.21   0
 -10   6   6  953.68   63.06   0
 -10  -6   6  877.68   58.62   0
  -9   6   6   -9.32   28.91   0
  -9   6   6   34.43   37.16   0
   9   6  -6   25.03   51.83   0
  -9   6   6   -2.75   35.58   0
   9  -6  -6  -22.00   29.32   0
   9   6  -6  -15.14   61.40   0
  -8   6   6  980.87   53.96   0
   8   6  -6  981.56   71.78   0
  -8   6   6 1047.52   65.88   0
   8  -6  -6  893.65   49.27   0
  -8  -6   6  991.38   65.26   0
  -7  -6   6   35.89   26.81   0
  -7   6   6   23.71   32.49   0
  -7   6   6   34.05   22.89   0
  -7   6   6   47.03   35.52   0
   7   6  -6   62.26   42.82   0
  -7   6   6   56.18   43.66   0
   7  -6  -6   19.08   28.82   0
  -7  -6   6   37.78   37.15   0
   7   6  -6   30.38   38.87   0
   7   6  -6   49.04   60.98   0
  -6  -6   6  767.79   39.23   0
  -6   6   6  777.56   46.00   0
   6   6  -6  749.73   58.96   0
  -6   6   6  767.35   54.53   0
  -6   6   6  766.24   47.31   0
  -6  -6   6  708.21   50.51   0
  -6  -6   6  711.65   58.88   0
   6  -6  -6  738.25   44.22   0
   6   6  -6  746.47   52.42   0
   6   6  -6  812.34   76.35   0
  -5   6   6  259.60   45.19   0
  -5  -6   6  242.08   36.77   0
   5  -6  -6  248.94   26.73   0
  -5   6   6  224.07   37.32   0
   5   6  -6  264.19   56.63   0
   5   6  -6  235.50   36.40   0
   4   6  -6  532.95   38.38   0
  -4  -6   6  537.67   44.36   0
  -4   6   6  566.65   48.18   0
   4  -6  -6  523.62   42.19   0
   4   6  -6  580.65   44.34   0
   3  -6  -6   63.17   16.53   0
  -3   6   6   77.71   33.08   0
  -3  -6   6   99.52   28.82   0
   3  -6  -6   26.82   33.84   0
   3   6  -6   69.99   34.17   0
  -3   6   6   48.02   33.73   0
   3   6  -6   27.36   26.78   0
  -2   6   6  121.50   38.40   0
   2   6  -6  114.77   22.69   0
   2  -6  -6  137.60   24.68   0
  -2   6   6  147.65   49.60   0
  -2  -6   6  161.00   34.63   0
   2  -6  -6  125.17   26.38   0
  -2  -6   6  143.49   28.10   0
   2   6  -6  147.41   33.41   0
   2   6  -6   91.61   21.06   0
   1   6  -6   67.79   17.90   0
  -1  -6   6   56.83   13.29   0
  -1  -6   6   46.08   25.18   0
  -1   6   6   47.07   42.12   0
   1  -6  -6   28.69   36.48   0
  -1  -6   6   29.37   29.10   0
  -1  -6   6   19.50   21.42   0
   1   6  -6   45.96   34.84   0
   1   6  -6   52.25   20.09   0
   0  -6   6   27.01   23.24   0
   0  -6  -6   38.80   29.43   0
   0   6   6   32.55   30.85   0
   0   6  -6   29.02   17.75   0
   0   6   6   15.48   29.24   0
   0  -6   6   -3.29   19.27   0
   0  -6   6   26.67   22.35   0
   0  -6  -6   24.62   27.10   0
   0   6  -6   15.72   24.73   0
   1   6   6   53.00   40.46   0
   1  -6   6   50.22   33.30   0
   1  -6   6    1.93   22.10   0
   1  -6   6   26.11   27.63   0
   1   6   6  -10.02   39.38   0
  -1  -6  -6   38.05   28.17   0
  -1   6  -6   26.28   22.28   0
   1  -6   6   59.67   25.45   0
  -1   6  -6   19.12   24.92   0
   2  -6   6  383.18   37.38   0
   2  -6   6  361.86   42.65   0
   2   6   6  367.83   47.73   0
  -2  -6  -6  355.36   44.07   0
   2  -6   6  427.58   33.93   0
   2   6   6  372.06   44.41   0
  -2   6  -6  365.91   33.21   0
  -2  -6  -6  394.55   44.53   0
   2  -6   6  375.54   39.17   0
  -3  -6  -6   27.59   27.05   0
   3  -6   6   26.48   33.03   0
   3   6   6  -19.23   30.75   0
  -3   6  -6   11.40   39.78   0
   3  -6   6   55.75   34.21   0
   4  -6   6  403.71   59.14   0
   4   6   6  394.62   53.31   0
  -4   6  -6  332.15   44.87   0
   4  -6   6  360.80   42.51   0
  -5  -6  -6  182.18   37.62   0
  -5  -6  -6  156.18   41.12   0
   5   6   6  136.81   38.51   0
  -5   6  -6  134.92   40.04   0
   6   6   6  483.79   54.59   0
  -9   7   6   50.14   45.72   0
  -9   7   6   56.85   37.75   0
  -9   7   6   65.54   42.08   0
  -8   7   6  233.92   47.05   0
  -8   7   6  216.26   38.60   0
   8   7  -6  200.04   58.18   0
  -8  -7   6  183.79   46.67   0
  -8   7   6  264.60   45.40   0
   8  -7  -6  224.54   32.42   0
  -7   7   6  116.98   35.31   0
  -7   7   6  150.92   26.31   0
   7   7  -6   97.49   49.88   0
  -7   7   6  140.90   39.60   0
  -7   7   6  166.31   40.12   0
  -7  -7   6  132.96   43.37   0
  -7  -7   6   98.78   40.38   0
   7  -7  -6  140.95   28.34   0
   7   7  -6  136.49   62.90   0
   6   7  -6  354.41   42.16   0
  -6   7   6  354.51   38.28   0
  -6  -7   6  349.57   46.84   0
   6  -7  -6  313.50   37.22   0
   5   7  -6   50.07   35.70   0
  -5   7   6   70.28   42.27   0
  -5   7   6   29.34   25.55   0
   5   7  -6   64.95   34.80   0
  -4   7   6  634.53   51.03   0
  -4   7   6  646.35   51.87   0
  -4  -7   6  651.85   54.58   0
   4  -7  -6  647.37   52.07   0
   4   7  -6  672.99   67.50   0
   3   7  -6   37.24   21.66   0
  -3  -7   6   52.25   37.53   0
   3  -7  -6   96.66   38.90   0
  -3   7   6   51.33   26.76   0
   3   7  -6  111.62   30.78   0
  -2   7   6  935.02   63.94   0
   2  -7  -6  879.64   51.08   0
  -2   7   6  878.81   63.32   0
   2  -7  -6  974.00   57.38   0
  -2  -7   6  859.38   50.69   0
   2   7  -6  914.80   44.52   0
   2   7  -6  896.69   58.99   0
  -1   7   6   38.34   35.91   0
  -1   7   6   -8.76   32.32   0
  -1  -7   6    2.31   31.68   0
  -1   7   6   -7.70   42.36   0
   1  -7  -6  -18.98   37.30   0
  -1  -7   6    0.82   33.80   0
   1   7  -6   -3.90   20.39   0
   1   7  -6   16.63   41.64   0
   0  -7  -6  962.94   53.39   0
   0   7   6  902.21   64.59   0
   0  -7   6 1027.85   42.76   0
   0  -7   6 1028.78   51.66   0
   0   7   6  977.27   63.04   0
   0  -7   6 1055.85   57.03   0
   0  -7  -6  992.65   64.86   0
   0   7  -6  880.96   52.99   0
   1  -7   6   89.09   24.98   0
   1  -7   6  105.30   26.15   0
   1   7   6   66.17   44.48   0
  -1  -7  -6   57.10   34.47   0
   1   7   6   56.49   34.57   0
  -1  -7  -6   62.31   44.34   0
  -1   7  -6   58.14   35.66   0
   1  -7   6   54.93   27.87   0
   1  -7   6   76.22   29.16   0
   2  -7   6  548.78   49.74   0
   2   7   6  491.87   58.47   0
  -2  -7  -6  536.02   49.44   0
   2  -7   6  535.41   49.84   0
   2  -7   6  601.27   43.55   0
  -2   7  -6  591.35   46.30   0
  -2  -7  -6  598.50   53.38   0
   2   7   6  542.63   53.23   0
   2  -7   6  562.67   50.49   0
  -2   7  -6  498.12   52.79   0
   3   7   6    0.46   47.01   0
  -3  -7  -6   57.88   36.51   0
   3  -7   6  -16.50   43.67   0
   3   7   6   42.60   46.82   0
  -3   7  -6   27.81   44.79   0
   3  -7   6   58.51   29.46   0
   4   7   6  250.83   45.84   0
   4   7   6  238.36   53.12   0
  -4  -7  -6  374.46   49.50   0
   4  -7   6  231.40   47.17   0
  -4   7  -6  373.14   55.39   0
   4  -7   6  367.88   52.70   0
  -5  -7  -6  108.91   45.77   0
   5   7   6  107.95   52.87   0
  -5   7  -6  110.95   52.47   0
   8   8  -6  661.10   72.49   0
  -8   8   6  656.50   68.05   0
   8   8  -6  655.80   74.72   0
   7   8  -6  128.40   40.74   0
  -7   8   6  158.14   51.74   0
   7  -8  -6  104.97   29.33   0
   7   8  -6  129.34   63.58   0
   6   8  -6  457.47   47.08   0
  -6   8   6  575.92   60.62   0
  -6   8   6  488.25   47.58   0
  -6  -8   6  537.61   68.16   0
   6  -8  -6  450.93   41.93   0
   6   8  -6  587.65   74.72   0
   5   8  -6   41.19   28.78   0
  -5   8   6   75.24   45.18   0
  -5  -8   6   17.36   36.02   0
   5  -8  -6   21.98   36.27   0
  -5   8   6   33.56   26.97   0
   5   8  -6   38.56   28.69   0
   5   8  -6   25.72   41.44   0
  -4   8   6  309.74   36.25   0
   4   8  -6  319.60   41.13   0
  -4  -8   6  362.26   46.03   0
  -4   8   6  352.77   47.58   0
   4  -8  -6  388.42   48.06   0
   4   8  -6  333.60   44.21   0
   4   8  -6  301.18   51.39   0
   3   8  -6   73.51   23.58   0
  -3  -8   6  106.72   33.83   0
  -3   8   6   89.69   38.76   0
  -3   8   6   99.68   29.42   0
   3  -8  -6   72.89   32.81   0
   3   8  -6   92.88   30.39   0
  -3  -8   6  127.24   36.05   0
   3   8  -6   84.19   41.45   0
  -2   8   6   49.42   29.85   0
  -2   8   6   52.38   52.60   0
  -2  -8   6   50.79   40.45   0
   2  -8  -6   51.59   40.37   0
  -2   8   6   27.50   50.54   0
   2  -8  -6   49.12   30.49   0
   2   8  -6   20.84   19.13   0
  -2  -8   6   48.29   30.56   0
   2   8  -6   21.51   48.28   0
  -1   8   6   74.21   52.14   0
  -1  -8   6  102.11   37.44   0
  -1  -8   6   49.11   36.56   0
   1  -8  -6  116.04   41.72   0
   1   8  -6  130.23   46.76   0
  -1   8   6  115.09   44.09   0
   0  -8  -6  -19.70   30.47   0
   0  -8   6   24.55   24.17   0
   0   8   6    2.24   36.46   0
   0  -8   6   -8.35   15.30   0
   0  -8   6  -21.15   25.01   0
   0  -8   6    5.79   25.43   0
   0   8  -6    7.50   29.98   0
   1  -8   6   97.41   32.18   0
  -1   8  -6   84.76   37.50   0
   1   8   6   56.80   49.34   0
  -1  -8  -6  105.98   26.79   0
   1  -8   6  112.60   28.29   0
   1   8   6   80.43   40.60   0
   1  -8   6  102.91   33.90   0
  -1  -8  -6   79.06   47.77   0
   1  -8   6   78.50   36.62   0
  -1   8  -6   68.92   38.55   0
   2  -8   6  131.80   33.26   0
   2  -8   6  118.99   24.34   0
   2   8   6  140.23   38.95   0
  -2  -8  -6  124.03   29.72   0
   2  -8   6  152.28   38.84   0
   2  -8   6  122.97   47.88   0
   2   8   6  152.29   43.71   0
  -2   8  -6  111.05   41.18   0
  -2  -8  -6  111.33   39.72   0
   2  -8   6  136.87   32.45   0
  -2   8  -6  128.81   44.20   0
   2  -8   6  166.22   36.56   0
   3  -8   6  107.08   47.98   0
   3  -8   6   84.01   32.12   0
   3   8   6  106.65   39.48   0
  -3  -8  -6   70.30   29.85   0
   3   8   6   93.91   41.63   0
  -3  -8  -6  107.98   39.38   0
  -3   8  -6   68.82   46.32   0
   3  -8   6  141.29   41.57   0
   4  -8   6  322.90   45.43   0
   4   8   6  344.12   51.96   0
  -4  -8  -6  404.91   53.14   0
   4   8   6  350.98   63.36   0
  -4   8  -6  291.93   54.18   0
  -8  -9   6  138.75   55.94   0
   7   9  -6   48.52   53.69   0
  -7   9   6   44.23   42.68   0
  -7  -9   6   -0.88   57.77   0
   7   9  -6  -32.90   65.07   0
   6   9  -6  348.01   45.90   0
  -6   9   6  375.42   57.62   0
   6   9  -6  320.62   67.55   0
   5   9  -6   76.34   42.90   0
  -5  -9   6   25.59   37.58   0
  -5   9   6   35.12   38.79   0
   5  -9  -6   11.10   53.96   0
   5   9  -6   11.90   59.89   0
   4   9  -6  665.81   52.27   0
  -4   9   6  785.94   61.57   0
  -4  -9   6  646.95   67.19   0
   4  -9  -6  746.16   61.01   0
   4   9  -6  691.55   66.19   0
  -4   9   6  759.39   49.48   0
  -3   9   6   62.91   49.51   0
  -3   9   6   59.08   35.93   0
  -3  -9   6   68.29   35.02   0
  -3  -9   6   54.42   33.37   0
   3   9  -6   29.21   55.65   0
  -2   9   6 1052.68   58.74   0
  -2  -9   6 1162.88   70.18   0
  -2   9   6 1223.16   81.32   0
  -2  -9   6 1068.03   67.06   0
   2   9  -6  935.18   67.48   0
   2  -9  -6  948.10   72.52   0
  -1   9   6    1.79   39.33   0
  -1  -9   6   68.44   30.71   0
  -1   9   6   41.86   41.79   0
   1  -9  -6   28.27   42.73   0
  -1  -9   6   70.86   43.25   0
   1   9  -6   19.21   34.60   0
   0  -9   6  923.01   53.12   0
   0   9   6  881.33   79.01   0
   0   9   6  983.97   66.55   0
   0  -9  -6  954.64   60.66   0
   0   9  -6  871.70   60.94   0
   1   9   6   17.52   47.12   0
   1  -9   6    5.92   38.16   0
   1  -9   6   70.04   34.22   0
   1  -9   6   60.82   28.43   0
   1   9   6   68.64   41.49   0
  -1  -9  -6   54.43   43.35   0
  -1   9  -6   39.86   39.51   0
   1  -9   6   48.74   28.56   0
   1  -9   6   60.47   32.95   0
   2   9   6  630.69   57.43   0
   2  -9   6  733.72   63.34   0
   2  -9   6  832.60   60.04   0
   2   9   6  700.21   72.44   0
  -2   9  -6  818.22   65.44   0
   2  -9   6  727.06   56.95   0
  -2   9  -6  652.29   51.68   0
   3  -9   6   94.96   37.28   0
   3   9   6  101.62   53.63   0
  -3  -9  -6   78.12   32.87   0
   3  -9   6   77.92   49.68   0
   3   9   6   95.82   59.73   0
  -3  -9  -6   96.12   55.27   0
  -3   9  -6  101.66   38.75   0
  -4  -9  -6  425.67   53.91   0
   4  -9   6  404.51   68.09   0
   6  10  -6  243.86   47.14   0
  -6  10   6  255.11   58.96   0
   5  10  -6   85.29   34.81   0
  -5  10   6  109.76   52.83   0
  -5 -10   6  114.36   48.16   0
   5  10  -6  105.19   66.27   0
  -4  10   6   57.15   50.12   0
  -4 -10   6   66.69   40.18   0
   4 -10  -6  105.31   56.39   0
   4  10  -6   14.87   44.38   0
  -3  10   6  128.67   54.00   0
  -3 -10   6   94.47   40.14   0
   3  10  -6  114.74   46.44   0
  -2  10   6   25.64   41.59   0
  -2 -10   6  -13.71   44.91   0
   2 -10  -6    1.74   44.24   0
  -2  10   6   13.41   59.05   0
  -2 -10   6   24.20   36.99   0
   2  10  -6   24.02   39.21   0
  -1  10   6  106.61   57.94   0
  -1 -10   6   52.80   41.77   0
  -1  10   6   98.06   62.17   0
  -1 -10   6   43.69   34.26   0
   1  10  -6   42.65   54.59   0
   0  10   6   21.13   40.50   0
   0  10   6  -12.52   57.06   0
   0 -10   6   20.38   43.99   0
   0  10  -6   58.58   47.08   0
   0 -10   6    7.71   41.00   0
   1  10   6   37.41   43.98   0
   1 -10   6   34.21   41.06   0
   1 -10   6   43.35   34.01   0
   1 -10   6   31.19   32.81   0
   1  10   6   44.09   62.45   0
  -1 -10  -6   53.40   48.95   0
   1 -10   6   58.96   34.07   0
   2 -10   6   62.74   38.99   0
   2 -10   6   67.68   49.62   0
  -2  10  -6   66.51   40.42   0
  -2 -10  -6   51.92   40.98   0
  -3  10  -6   54.73   46.08   0
  -4  11   6  867.00   75.84   0
  -3  11   6    0.38   43.56   0
   3 -11  -6    1.48   48.28   0
  -2 -11   6  830.50   64.68   0
  -2  11   6  749.42   76.86   0
   2  11  -6  833.58   82.48   0
  -1  11   6   32.76   60.23   0
  -1 -11   6   23.82   37.84   0
   1  11  -6   51.06   47.47   0
   0  11  -6  551.56   71.58   0
 -11   0   7   27.06   38.32   0
  11   0  -7   17.81   53.35   0
   9   0  -7   74.75   32.94   0
  -9   0   7   80.49   29.43   0
   9   0  -7   59.26   38.20   0
  -9   0   7   63.12   35.35   0
   7   0  -7   42.71   23.18   0
  -7   0   7   59.31   27.31   0
  -5   0   7   32.48   19.47   0
   5   0  -7   30.41   23.37   0
  -5   0   7   52.07   23.44   0
  -3   0   7   35.52   21.22   0
  -3   0   7   29.26   15.52   0
  -1   0   7    3.30   16.88   0
   1   0   7    9.73   13.93   0
   1   0   7    5.60   17.69   0
  -3   0  -7   24.23   34.47   0
  -3   0  -7   22.95   22.80   0
  -3   0  -7   41.39   25.83   0
  -3   0  -7   13.57   25.19   0
  -5   0  -7  109.78   31.04   0
  -5   0  -7  134.70   43.38   0
  -5   0  -7  133.62   40.09   0
   5   0   7  127.67   39.44   0
  -7   0  -7  359.95   48.70   0
  11   1  -7    8.51   42.77   0
  11  -1  -7   31.03   51.98   0
 -10  -1   7  414.09   44.53   0
 -10   1   7  383.22   49.60   0
  10   1  -7  399.13   51.62   0
  10  -1  -7  493.83   63.09   0
  10   1  -7  463.78   47.11   0
  10  -1  -7  461.52   42.47   0
  -9  -1   7   21.26   27.06   0
   9  -1  -7   45.13   24.10   0
   9   1  -7   20.25   44.61   0
   9  -1  -7    6.13   47.00   0
  -9  -1   7   34.91   27.15   0
  -9   1   7   37.64   26.98   0
   9   1  -7   61.79   36.49   0
   8   1  -7 1337.13   63.23   0
  -8  -1   7 1263.53   60.70   0
  -8   1   7 1255.72   61.95   0
   8  -1  -7 1312.96   60.95   0
  -8  -1   7 1317.14   60.06   0
   7   1  -7   47.41   23.81   0
  -7   1   7   80.79   37.46   0
   7  -1  -7   51.70   22.81   0
   7  -1  -7   56.58   13.56   0
   7  -1  -7   80.06   25.33   0
  -7  -1   7   71.94   23.63   0
  -7   1   7   59.73   29.67   0
  -6   1   7 3280.75   80.33   0
   6   1  -7 3137.87   81.88   0
  -6   1   7 3158.92   84.78   0
   6  -1  -7 3172.73   83.01   0
   6   1  -7 3169.84   86.03   0
   6  -1  -7 3247.08   48.72   0
  -5  -1   7  261.74   24.64   0
   5   1  -7  280.24   36.97   0
   5   1  -7  267.99   34.99   0
  -5   1   7  251.82   28.16   0
  -4  -1   7 3411.36   69.23   0
  -4   1   7 3485.99   83.54   0
   4   1  -7 3319.11   79.29   0
   3  -1  -7   75.59   32.08   0
  -3  -1   7   52.63   17.55   0
  -3   1   7   62.76   26.43   0
  -2  -1   7 3904.68   66.25   0
   2   1  -7 3895.93   93.97   0
  -1  -1   7   34.59   17.65   0
  -1   1   7   43.98   23.85   0
  -1   1   7   66.04   23.35   0
   1   1  -7   69.91   27.27   0
   1   1  -7   54.67   16.77   0
   0  -1   7 3361.63   57.31   0
   0   1   7 3520.44   74.66   0
   0   1   7 3839.27   74.19   0
   0   1  -7 3611.94   42.76   0
  -1   1  -7   30.98   23.15   0
  -1  -1  -7   58.09   32.06   0
   1  -1   7   34.03   18.07   0
   1  -1   7   33.75   24.54   0
   1  -1   7   41.55   12.28   0
  -1  -1  -7   38.06   27.18   0
   1   1   7   55.51   18.35   0
  -1   1  -7   27.73   33.43   0
  -2   1  -7 1319.83   56.20   0
  -2  -1  -7 1316.07   57.54   0
   2  -1   7 1335.13   60.98   0
   2   1   7 1442.38   61.81   0
  -2   1  -7 1411.11   60.25   0
  -2  -1  -7 1397.37   65.90   0
  -2  -1  -7 1382.56   59.22   0
  -3   1  -7   53.39   31.57   0
  -3  -1  -7   23.69   23.25   0
   3  -1   7    6.93   34.93   0
  -3   1  -7    8.77   23.01   0
  -3  -1  -7    1.95   33.36   0
  -3   1  -7   52.38   36.07   0
  -3  -1  -7   56.03   38.67   0
  -3  -1  -7   31.20   23.25   0
  -3   1  -7   -0.30   23.93   0
  -4   1  -7  856.24   60.63   0
  -4   1  -7  806.92   51.81   0
  -4  -1  -7  852.70   60.00   0
  -4  -1  -7  858.94   61.38   0
  -4  -1  -7  897.71   58.28   0
   4   1   7  836.41   50.49   0
  -5   1  -7   55.51   28.32   0
  -5  -1  -7    0.98   27.09   0
  -5   1  -7   13.37   24.32   0
  -5  -1  -7   18.52   37.84   0
  -5   1  -7   59.49   30.43   0
  -5  -1  -7   29.03   31.71   0
  -5  -1  -7   -1.19   32.80   0
  -5   1  -7   21.52   40.23   0
   5  -1   7   22.43   35.60   0
   5   1   7   20.17   24.12   0
   6  -1   7  171.81   47.98   0
   6   1   7  205.01   35.42   0
  -6   1  -7  165.95   40.45   0
  -6  -1  -7  221.66   38.23   0
  -6  -1  -7  176.12   45.59   0
  -6   1  -7  200.31   41.49   0
  -6  -1  -7  202.70   51.10   0
  -6  -1  -7  254.80   46.37   0
  -6   1  -7  213.49   47.88   0
  -7   1  -7   17.38   41.56   0
  -7  -1  -7  -28.10   44.32   0
  -7  -1  -7    9.66   42.57   0
  11  -2  -7  -34.96   48.40   0
 -10  -2   7    7.30   38.22   0
 -10   2   7   33.05   39.47   0
  10   2  -7   28.80   49.65   0
  -9  -2   7   37.75   35.10   0
  -9   2   7   25.44   35.51   0
   9  -2  -7   24.51   27.66   0
   9   2  -7   21.84   34.46   0
   9  -2  -7    9.81   47.07   0
  -9   2   7   13.38   27.30   0
   9   2  -7   27.35   35.45   0
  -8  -2   7  121.01   34.05   0
  -8   2   7   79.88   33.71   0
   8   2  -7   75.07   31.57   0
  -8   2   7   94.51   32.18   0
  -8  -2   7   84.00   25.63   0
   8   2  -7   44.09   26.77   0
  -7   2   7   63.73   23.36   0
   7   2  -7   70.18   40.90   0
  -7   2   7   65.93   28.31   0
   7  -2  -7   28.54   29.65   0
   7  -2  -7   58.73   25.56   0
  -7  -2   7   61.96   22.21   0
   6  -2  -7   37.84   15.93   0
   6   2  -7   66.94   24.30   0
   6  -2  -7   54.18   31.57   0
   6   2  -7   79.78   37.10   0
  -6   2   7   52.79   22.54   0
   6   2  -7   28.60   33.67   0
   6  -2  -7   52.63   22.42   0
  -6  -2   7   42.92   23.05   0
   5   2  -7   47.26   28.29   0
   5   2  -7   32.81   29.93   0
  -5   2   7   35.00   27.28   0
   5   2  -7   41.21   26.80   0
  -5  -2   7   27.49   16.71   0
   4  -2  -7   29.64   27.45   0
  -4   2   7   22.34   29.69   0
  -4  -2   7    9.07   19.28   0
   4   2  -7   29.98   22.50   0
  -4  -2   7   21.57   18.89   0
   3  -2  -7   47.44   31.66   0
  -3  -2   7   37.51   16.18   0
  -3   2   7   12.11   33.72   0
   3   2  -7   50.33   27.23   0
   3  -2  -7   52.52   17.23   0
  -3  -2   7   42.39   16.12   0
  -3  -2   7   23.44   28.22   0
  -3   2   7   46.72   23.50   0
  -2   2   7   91.82   27.39   0
  -2  -2   7  126.21   15.63   0
  -2   2   7  109.51   34.93   0
   2   2  -7   90.18   26.29   0
  -2  -2   7   97.93   16.81   0
  -2  -2   7  136.89   27.98   0
   2   2  -7  141.96   24.46   0
   2   2  -7  118.88   34.69   0
  -1  -2   7    7.37   15.61   0
  -1  -2   7   13.10   12.25   0
  -1   2   7   -4.00   28.20   0
  -1   2   7   15.21   15.39   0
   1   2  -7   18.11   23.76   0
  -1   2   7   -0.25   20.23   0
   1   2  -7   18.60   14.60   0
   0   2   7  101.04   22.97   0
   0  -2   7  109.57   14.04   0
   0   2   7  157.83   22.41   0
   0  -2  -7  158.20   32.94   0
   0   2  -7  132.00   14.95   0
   0   2  -7  145.99   29.75   0
   1  -2   7   34.65   25.52   0
  -1   2  -7   24.09   21.99   0
  -1  -2  -7   49.71   31.73   0
   1  -2   7   -5.36   12.72   0
   1   2   7   32.74   26.15   0
  -1  -2  -7   13.37   35.32   0
  -1  -2  -7   20.97   19.00   0
  -1   2  -7   16.78   23.94   0
  -2   2  -7   53.34   22.51   0
  -2  -2  -7   69.13   34.47   0
   2  -2   7   34.08   26.84   0
  -2  -2  -7   64.78   35.21   0
  -2   2  -7   81.16   26.96   0
  -3   2  -7  144.28   28.35   0
  -3  -2  -7  118.67   36.36   0
   3   2   7  159.38   26.46   0
   3  -2   7  185.21   44.47   0
  -3   2  -7  127.31   26.20   0
  -3  -2  -7  141.25   31.33   0
  -3   2  -7  139.14   38.12   0
  -3  -2  -7  114.62   39.39   0
  -3  -2  -7  172.10   27.84   0
  -3   2  -7  163.88   33.05   0
  -4   2  -7   71.81   32.62   0
  -4  -2  -7   35.39   27.23   0
  -4   2  -7   55.83   22.28   0
   4   2   7    2.12   28.54   0
  -4  -2  -7   19.13   29.71   0
  -4   2  -7   51.85   34.43   0
  -4  -2  -7   57.77   40.14   0
  -4  -2  -7   13.85   31.63   0
  -4   2  -7   41.58   38.78   0
   4  -2   7    3.29   26.96   0
   4   2   7   36.03   26.31   0
  -5   2  -7   88.26   27.68   0
  -5  -2  -7   96.77   42.98   0
  -5  -2  -7   94.77   36.32   0
  -5   2  -7   84.90   41.25   0
  -5  -2  -7   91.19   33.97   0
  -5   2  -7  114.93   42.55   0
   5  -2   7  104.69   43.62   0
   5   2   7   94.23   24.72   0
  -6   2  -7   90.57   38.23   0
  -6  -2  -7   62.24   37.58   0
  -6  -2  -7   40.48   46.28   0
  -6  -2  -7   68.52   41.93   0
  -6   2  -7   94.32   41.48   0
  -6  -2  -7   28.89   34.04   0
  -6   2  -7   41.96   33.65   0
  -7   2  -7   21.33   39.90   0
  11  -3  -7   36.99   52.07   0
 -10  -3   7  450.90   46.19   0
 -10   3   7  457.78   47.29   0
  10  -3  -7  503.61   54.91   0
  -9  -3   7  168.24   33.05   0
  -9   3   7  140.27   31.66   0
  -9   3   7  174.00   35.69   0
   9   3  -7  138.47   40.04   0
  -8  -3   7 1399.60   59.06   0
  -8   3   7 1347.98   60.59   0
   8   3  -7 1368.25   68.97   0
   8  -3  -7 1438.30   56.88   0
   8  -3  -7 1365.28   46.48   0
   8   3  -7 1448.37   68.24   0
  -8   3   7 1392.65   63.17   0
   7   3  -7    7.91   32.34   0
  -7  -3   7    3.02   29.68   0
  -7   3   7   36.68   31.96   0
   7   3  -7   38.66   36.21   0
  -7   3   7   63.93   29.51   0
   7  -3  -7   37.67   15.32   0
   7  -3  -7   41.91   24.27   0
   7  -3  -7   56.91   29.96   0
   6   3  -7 2351.92   77.80   0
  -6   3   7 2435.09   81.30   0
  -6   3   7 2460.09   76.78   0
   6  -3  -7 2353.67   71.54   0
   6  -3  -7 2380.61   53.67   0
   5   3  -7   36.71   22.51   0
  -5   3   7   30.97   34.99   0
   5   3  -7   14.48   25.50   0
  -5  -3   7   46.83   27.78   0
  -5   3   7   15.61   30.88   0
   4   3  -7 3394.30   82.01   0
  -4   3   7 3479.23   84.49   0
  -4   3   7 3413.05   92.76   0
   4   3  -7 3393.98   87.35   0
  -4  -3   7 3512.53   57.60   0
  -3  -3   7   93.11   14.72   0
   3   3  -7  111.39   27.49   0
   3  -3  -7  128.27   32.31   0
  -3   3   7   93.53   34.99   0
   3  -3  -7   85.22   22.19   0
  -3  -3   7   81.71   24.10   0
   3   3  -7  105.94   35.29   0
   2   3  -7 2825.22   65.69   0
  -2  -3   7 2878.79   38.75   0
   2  -3  -7 2741.06   58.10   0
  -2   3   7 2886.69   84.80   0
  -2  -3   7 2815.61   77.39   0
  -2  -3   7 2756.44   42.93   0
   1   3  -7   52.13   20.63   0
   1   3  -7   82.91   19.94   0
   1   3  -7   87.77   23.29   0
  -1  -3   7   58.60   12.41   0
   1   3  -7   93.19   24.11   0
   0   3  -7 2524.57   45.04   0
   0  -3  -7 2390.51   74.76   0
   0   3   7 2209.74   72.49   0
   0   3  -7 2367.52   68.64   0
   0  -3  -7 2421.30   84.22   0
   0   3  -7 2202.82   74.02   0
   0  -3   7 2523.72   81.30   0
  -1   3  -7   65.83   21.45   0
  -1  -3  -7   27.28   29.86   0
   1   3   7   49.73   32.68   0
   1  -3   7   79.22   34.01   0
  -1   3  -7   55.34   22.57   0
  -1  -3  -7   43.55   36.27   0
  -1   3  -7   95.53   34.52   0
  -2   3  -7 1784.75   66.41   0
  -2  -3  -7 1875.96   71.98   0
  -2  -3  -7 1852.54   78.53   0
  -2   3  -7 1826.06   76.48   0
  -3   3  -7   14.57   30.76   0
   3  -3   7   20.41   28.02   0
   3   3   7   37.46   25.07   0
  -3  -3  -7   54.46   28.23   0
  -3  -3  -7   24.38   24.41   0
  -3   3  -7   30.25   37.47   0
   4   3   7  512.27   40.59   0
  -4  -3  -7  549.10   50.95   0
   4  -3   7  535.30   52.01   0
  -4  -3  -7  542.79   58.48   0
  -4   3  -7  520.67   41.72   0
  -4  -3  -7  576.18   51.11   0
  -4   3  -7  599.78   51.83   0
   4   3   7  547.20   37.23   0
  -5   3  -7   32.63   30.46   0
  -5  -3  -7   -5.02   37.97   0
   5   3   7   19.99   26.08   0
  -5  -3  -7   32.63   33.59   0
  -5   3  -7   36.02   26.57   0
  -5  -3  -7   44.67   44.69   0
  -5   3  -7   69.92   46.31   0
  -6  -3  -7  188.99   50.22   0
  -6  -3  -7  137.58   43.83   0
  -6   3  -7  117.15   35.82   0
  -6   3  -7  134.52   51.83   0
  11  -4  -7   68.54   51.70   0
 -10  -4   7  204.86   44.70   0
 -10   4   7  255.84   52.03   0
 -10   4   7  211.02   47.47   0
  10   4  -7  243.61   52.12   0
  10  -4  -7  225.51   49.31   0
  10   4  -7  203.72   58.74   0
  -9  -4   7   -1.87   35.03   0
  -9   4   7  -16.86   26.01   0
   9   4  -7  -19.89   46.05   0
  -9   4   7  -15.11   34.76   0
   9  -4  -7  -12.82   22.57   0
  -8   4   7  126.74   31.41   0
  -8  -4   7  102.55   27.07   0
  -8   4   7  123.89   30.20   0
   8   4  -7  133.14   45.84   0
   8  -4  -7  162.50   25.71   0
   8  -4  -7  101.25   31.44   0
   8   4  -7  163.99   33.11   0
  -7  -4   7   13.38   20.95   0
   7   4  -7   11.23   27.14   0
  -7   4   7   24.04   23.62   0
  -7   4   7   10.82   28.86   0
   7  -4  -7    6.22   27.58   0
   7  -4  -7    2.38   28.64   0
  -7  -4   7   30.47   39.62   0
   7  -4  -7   10.31   22.83   0
   7   4  -7   22.83   36.44   0
   6   4  -7   60.96   31.06   0
  -6  -4   7   63.31   27.71   0
  -6   4   7   92.74   39.38   0
  -6  -4   7   94.30   29.52   0
   6  -4  -7   47.82   31.74   0
   6  -4  -7   52.04   21.38   0
   6   4  -7   58.42   48.85   0
   5   4  -7   -1.58   20.84   0
   5   4  -7   22.03   22.49   0
  -5   4   7   15.11   27.73   0
  -5  -4   7    5.56   32.72   0
  -5   4   7  -14.78   21.67   0
   5   4  -7  -23.57   40.17   0
   4   4  -7   47.45   27.62   0
   4  -4  -7   90.51   25.74   0
  -4   4   7   67.08   25.71   0
  -4   4   7   61.42   31.00   0
   4   4  -7   62.41   25.22   0
  -4  -4   7   70.19   14.30   0
  -4  -4   7   34.89   34.77   0
   4   4  -7   50.70   38.78   0
   3   4  -7   13.04   19.25   0
   3   4  -7   29.26   24.94   0
   3  -4  -7    2.62   28.21   0
  -3   4   7  -17.03   33.55   0
  -3  -4   7    9.00   26.39   0
   3  -4  -7   -6.75   18.00   0
  -3  -4   7   21.54   21.03   0
  -2   4   7  -12.03   26.86   0
   2   4  -7    4.48   22.56   0
   2   4  -7    9.88   14.85   0
  -2   4   7    1.14   38.62   0
  -2  -4   7  -35.73   36.08   0
   2  -4  -7   10.80   18.26   0
  -2   4   7  -19.16   35.51   0
  -2  -4   7   -9.84   28.67   0
   2   4  -7  -25.11   28.18   0
   1   4  -7   37.35   13.81   0
   1   4  -7   51.79   21.87   0
  -1   4   7   26.84   35.11   0
  -1  -4   7   34.12   27.48   0
   1   4  -7   33.17   21.33   0
  -1   4   7   29.36   34.00   0
   1  -4  -7   60.70   29.06   0
   1   4  -7   63.78   25.14   0
  -1  -4   7   37.59   25.17   0
   0  -4  -7  -16.62   19.98   0
   0   4   7   11.17   24.04   0
   0   4  -7    2.93   22.95   0
   0   4   7   32.74   31.51   0
   0  -4  -7   26.99   36.21   0
   0   4  -7   27.04   18.71   0
   0  -4   7   -1.00   23.78   0
   0   4  -7    6.49   31.86   0
  -1   4  -7   13.93   20.66   0
   1   4   7   16.39   24.00   0
   1  -4   7   14.66   25.36   0
  -1   4  -7   -2.73   21.56   0
   1   4   7   -8.54   31.57   0
  -1  -4  -7   22.43   28.00   0
  -1   4  -7    5.19   16.69   0
  -1   4  -7    0.04   24.02   0
  -2   4  -7  142.49   25.03   0
  -2  -4  -7  102.48   33.24   0
   2   4   7   97.83   28.52   0
   2  -4   7  109.29   37.25   0
  -2   4  -7   85.35   20.50   0
   2   4   7   93.48   38.44   0
  -2   4  -7  140.08   38.16   0
  -3   4  -7    9.91   27.01   0
  -3  -4  -7   -0.23   25.61   0
   3  -4   7    0.97   27.95   0
   3   4   7   44.03   35.79   0
  -3  -4  -7   21.60   29.81   0
  -3   4  -7   38.27   37.01   0
  -4   4  -7   87.93   31.34   0
  -4  -4  -7   31.72   41.29   0
   4  -4   7   62.61   45.37   0
   4   4   7   39.09   27.94   0
  -4  -4  -7   69.38   47.81   0
  -4   4  -7   41.92   29.67   0
  -4  -4  -7   49.90   33.77   0
  -4   4  -7   76.98   34.55   0
   4  -4   7   29.99   40.20   0
  -5  -4  -7  154.74   36.16   0
   5   4   7  117.46   39.84   0
  -5  -4  -7   74.14   37.43   0
  -5   4  -7  133.47   29.94   0
  -5  -4  -7  117.45   39.10   0
  -5   4  -7  101.26   47.34   0
   5  -4   7   94.87   42.33   0
   6   4   7  131.47   44.74   0
  -6  -4  -7  115.91   44.64   0
 -10   5   7  212.18   54.36   0
 -10   5   7  145.00   38.30   0
 -10  -5   7  210.26   45.60   0
  -9  -5   7   31.30   27.22   0
  -9   5   7   21.05   38.28   0
  -9   5   7   22.76   36.90   0
  -9   5   7   -2.88   36.75   0
   9  -5  -7   -7.75   27.97   0
   9   5  -7    4.06   63.03   0
  -8   5   7  767.11   52.39   0
  -8  -5   7  773.78   45.34   0
  -8   5   7  708.21   48.88   0
  -8   5   7  760.60   54.74   0
   8   5  -7  725.82   56.59   0
  -8   5   7  720.66   65.17   0
   8   5  -7  814.48   62.33   0
  -7  -5   7   10.09   25.39   0
   7   5  -7   10.04   31.31   0
  -7   5   7   34.14   34.23   0
  -7   5   7   -8.30   32.60   0
   7  -5  -7   24.68   21.07   0
  -7  -5   7   45.53   37.90   0
   7  -5  -7   15.96   18.75   0
   7   5  -7   43.83   57.79   0
   7   5  -7   -3.88   26.30   0
  -6  -5   7 1372.67   50.90   0
   6   5  -7 1405.14   64.70   0
  -6   5   7 1379.11   60.46   0
   6  -5  -7 1493.00   61.50   0
   6  -5  -7 1350.65   49.85   0
   6   5  -7 1522.74   87.78   0
   5   5  -7  138.65   29.65   0
   5  -5  -7  146.42   30.98   0
  -5  -5   7  128.12   30.29   0
   5   5  -7  157.48   52.83   0
  -5   5   7  141.25   36.52   0
   5   5  -7  153.47   35.09   0
   4   5  -7 2511.87   74.80   0
   4  -5  -7 2711.54   66.55   0
  -4   5   7 2551.93   89.39   0
  -4  -5   7 2748.44   88.21   0
   4  -5  -7 2646.66   90.21   0
   3   5  -7   60.54   27.31   0
  -3   5   7   69.83   27.03   0
   3   5  -7   55.78   24.21   0
   3  -5  -7   57.53   23.68   0
  -3  -5   7   55.43   34.32   0
  -3   5   7   46.85   32.16   0
   3   5  -7   53.36   22.61   0
   3   5  -7   59.10   29.43   0
   2   5  -7 3736.86   77.86   0
  -2   5   7 3823.06  112.13   0
  -2   5   7 3924.61  100.80   0
   2  -5  -7 3709.58  103.15   0
  -2  -5   7 3715.28   93.26   0
   1   5  -7    1.26   19.44   0
   1  -5  -7   30.10   28.61   0
  -1  -5   7   35.04   13.99   0
  -1   5   7   25.98   38.48   0
  -1  -5   7    2.07   24.12   0
   1   5  -7   25.58   23.27   0
  -1   5   7   27.12   28.70   0
   1  -5  -7   27.37   27.29   0
  -1  -5   7   38.95   33.26   0
   0   5  -7 1481.03   41.31   0
   0  -5   7 1656.89   70.19   0
   0  -5  -7 1583.13   63.96   0
   0   5   7 1511.07   69.76   0
   0   5  -7 1530.39   50.57   0
   0  -5  -7 1649.89   74.83   0
   0  -5   7 1555.97   64.59   0
  -1   5  -7   15.29   25.07   0
  -1   5  -7   25.06   16.60   0
  -1  -5  -7    9.05   23.51   0
   1   5   7  -15.31   32.89   0
   1  -5   7    4.92   27.18   0
   1  -5   7    3.30   25.68   0
   1   5   7   28.30   26.95   0
  -1  -5  -7   27.69   29.76   0
  -1   5  -7   16.08   33.75   0
   1  -5   7   13.27   24.54   0
  -2   5  -7 1173.96   50.73   0
   2   5   7 1132.01   63.72   0
   2   5   7 1138.53   65.11   0
  -2  -5  -7 1124.75   68.36   0
  -3   5  -7   11.36   19.31   0
  -3  -5  -7   -2.48   34.76   0
   3   5   7  -32.00   40.81   0
   3  -5   7   10.90   32.34   0
   3   5   7  -28.80   27.32   0
  -3  -5  -7  -13.89   45.16   0
  -3   5  -7  -18.88   38.09   0
  -4  -5  -7  455.31   45.35   0
   4  -5   7  411.60   49.69   0
   4   5   7  482.61   53.30   0
  -4  -5  -7  458.05   51.84   0
  -4   5  -7  451.64   49.74   0
  -5  -5  -7   39.84   45.86   0
   5   5   7   29.15   41.37   0
  -5  -5  -7   61.55   53.43   0
  -5  -5  -7   18.72   46.48   0
  -5   5  -7   43.66   41.21   0
   6   5   7   63.35   38.74   0
 -10   6   7  151.42   43.09   0
 -10   6   7  118.88   44.87   0
  -9   6   7   34.11   40.35   0
  -9   6   7  -29.88   34.84   0
   9   6  -7  -23.87   51.73   0
  -9   6   7   -9.76   42.77   0
   9  -6  -7   16.40   29.05   0
   9   6  -7   36.36   54.11   0
  -8   6   7  285.01   40.51   0
   8   6  -7  263.21   54.41   0
  -8   6   7  322.48   48.21   0
  -8  -6   7  270.05   49.87   0
   8  -6  -7  265.33   34.04   0
  -7   6   7    2.92   21.51   0
   7   6  -7   -3.16   30.22   0
  -7   6   7  -13.43   25.96   0
  -7   6   7    4.17   34.19   0
  -7  -6   7    3.51   39.58   0
   7  -6  -7   -0.79   25.14   0
   7   6  -7    7.80   28.70   0
   6   6  -7  204.71   35.74   0
  -6   6   7  187.76   41.72   0
  -6  -6   7  226.85   37.76   0
   6   6  -7  205.17   49.45   0
   6   6  -7  227.35   34.67   0
  -5  -6   7   63.70   37.51   0
   5  -6  -7   53.13   32.82   0
   5   6  -7   90.90   39.68   0
  -5   6   7   36.06   35.42   0
   5   6  -7   36.96   25.48   0
   4   6  -7  263.81   35.22   0
  -4   6   7  233.86   33.18   0
  -4   6   7  250.74   48.40   0
   4  -6  -7  285.20   36.97   0
   4  -6  -7  272.25   39.49   0
   4   6  -7  301.00   51.93   0
   4   6  -7  260.72   32.86   0
   3  -6  -7  144.89   29.98   0
  -3   6   7  138.91   37.90   0
   3  -6  -7  139.62   28.58   0
   3   6  -7  102.19   33.77   0
   3   6  -7  134.53   32.51   0
  -3   6   7  128.54   30.31   0
   2   6  -7  -19.89   16.54   0
  -2   6   7  -44.70   32.48   0
  -2   6   7  -29.85   41.36   0
  -2  -6   7   -8.53   34.77   0
   2  -6  -7  -12.33   23.60   0
  -2   6   7  -17.00   38.28   0
   2  -6  -7   -0.58   37.90   0
   2   6  -7   29.43   29.06   0
   2   6  -7   -1.23   17.87   0
   1  -6  -7   28.99   22.80   0
  -1   6   7   39.73   31.24   0
  -1  -6   7   22.58   35.20   0
  -1   6   7   21.00   38.91   0
  -1  -6   7   -7.00   22.28   0
   1   6  -7   31.28   24.49   0
   1   6  -7   37.80   19.96   0
   0   6  -7  235.12   26.74   0
   0  -6   7  233.24   23.69   0
   0  -6  -7  229.77   38.97   0
   0   6   7  219.91   43.62   0
   0  -6   7  263.51   45.15   0
   0   6   7  210.19   37.77   0
   0  -6  -7  279.32   48.96   0
   0  -6   7  255.08   29.43   0
   0   6  -7  264.26   30.31   0
   0  -6   7  215.10   40.52   0
  -1   6  -7   13.09   22.52   0
  -1  -6  -7   37.62   27.35   0
   1   6   7   26.98   36.05   0
   1  -6   7  -18.95   33.98   0
   1   6   7    2.55   40.00   0
  -1  -6  -7   49.54   32.46   0
   1  -6   7   34.39   26.17   0
  -1   6  -7   27.08   26.34   0
   1  -6   7   18.92   35.43   0
  -1   6  -7    9.22   36.74   0
   2   6   7  191.79   37.55   0
  -2  -6  -7  194.98   40.70   0
   2  -6   7  165.38   44.44   0
  -2  -6  -7  139.01   48.31   0
  -2   6  -7  146.55   35.48   0
  -3  -6  -7   37.56   29.37   0
   3   6   7   19.72   31.68   0
   3  -6   7   15.62   32.90   0
   3   6   7   56.19   43.47   0
  -3   6  -7   28.55   40.31   0
   4   6   7  224.54   53.28   0
  -4  -6  -7  227.49   45.55   0
   4  -6   7  211.28   52.98   0
   4   6   7  216.60   42.83   0
  -4  -6  -7  212.86   44.28   0
  -4   6  -7  235.68   42.78   0
   4  -6   7  255.30   53.67   0
  -5  -6  -7   24.79   35.80   0
   5   6   7   86.28   50.31   0
  -9   7   7   22.64   44.96   0
  -9   7   7   48.93   38.98   0
  -8   7   7  768.56   54.59   0
  -8   7   7  792.12   64.03   0
   8  -7  -7  787.78   46.28   0
   8   7  -7  835.57   88.46   0
   7   7  -7   41.30   35.04   0
  -7   7   7   27.53   36.76   0
   7  -7  -7   50.57   31.00   0
   7   7  -7   49.28   62.33   0
  -6   7   7  980.47   65.95   0
  -6  -7   7  954.55   66.80   0
  -6   7   7  927.66   59.99   0
   6   7  -7 1020.62   77.92   0
   5   7  -7  -14.74   25.17   0
  -5  -7   7  -10.43   38.81   0
  -5  -7   7   -8.39   31.76   0
   5  -7  -7   -1.34   31.30   0
   5   7  -7   -6.72   25.50   0
  -5   7   7   15.16   26.44   0
   5   7  -7    1.89   39.58   0
  -4  -7   7 1542.02   71.20   0
   4   7  -7 1565.73   62.79   0
  -4   7   7 1691.50   69.41   0
  -4   7   7 1681.58   87.46   0
   4  -7  -7 1672.59   76.20   0
   4  -7  -7 1606.92   73.59   0
   4   7  -7 1567.24   82.13   0
   4   7  -7 1690.69   69.10   0
   3   7  -7   37.04   19.93   0
  -3   7   7   13.22   33.67   0
  -3  -7   7   14.86   27.41   0
  -3  -7   7   46.66   37.31   0
   3  -7  -7   37.44   36.33   0
   3  -7  -7   51.62   44.71   0
   3   7  -7   31.07   27.84   0
  -3   7   7   13.47   36.42   0
  -2  -7   7  978.54   57.50   0
  -2  -7   7 1029.63   58.97   0
   2  -7  -7 1060.47   57.69   0
   2  -7  -7 1052.57   65.55   0
   2   7  -7 1057.59   62.82   0
   2   7  -7 1071.41   47.44   0
  -2   7   7 1137.88   67.38   0
  -1   7   7   30.97   41.36   0
   1  -7  -7   44.99   28.52   0
  -1   7   7   25.28   40.49   0
  -1  -7   7   42.56   29.56   0
  -1  -7   7   12.98   24.36   0
  -1   7   7   40.05   33.30   0
  -1  -7   7   43.91   27.07   0
  -1  -7   7   40.11   34.06   0
   1   7  -7    0.86   26.48   0
   0  -7  -7  998.30   55.19   0
   0   7   7  934.15   67.29   0
   0  -7   7  954.45   62.52   0
   0   7   7  987.60   70.70   0
   0  -7  -7  999.56   67.89   0
   0  -7   7  955.14   52.35   0
   0  -7   7 1009.34   63.05   0
   1  -7   7   12.21   20.08   0
  -1  -7  -7   19.70   26.00   0
   1   7   7   36.86   32.85   0
   1  -7   7   24.28   39.68   0
   1  -7   7   37.93   31.72   0
   1  -7   7   27.54   21.66   0
  -1  -7  -7   40.62   46.84   0
  -1   7  -7   22.10   27.16   0
   1  -7   7    0.83   28.77   0
  -1   7  -7   56.83   29.27   0
   2   7   7  983.19   68.40   0
  -2  -7  -7 1060.51   57.85   0
   2  -7   7  997.29   67.35   0
   2   7   7 1036.77   66.02   0
  -2   7  -7 1042.43   62.05   0
   3   7   7   17.52   33.90   0
  -3  -7  -7   91.05   42.21   0
   3  -7   7   58.21   36.84   0
   3   7   7   63.61   37.28   0
  -3  -7  -7   59.12   38.05   0
  -3   7  -7   49.45   42.68   0
   4   7   7  177.35   53.77   0
  -4  -7  -7  187.23   40.53   0
   4  -7   7  155.61   43.38   0
   4   7   7  180.04   46.74   0
  -4   7  -7  215.47   45.08   0
  -8  -8   7  185.66   52.21   0
   8   8  -7  195.09   59.00   0
  -8   8   7  202.53   50.32   0
   7   8  -7   38.01   38.36   0
  -7   8   7   53.12   39.88   0
  -7  -8   7   27.69   36.18   0
   7   8  -7   56.85   62.80   0
   6   8  -7  161.10   36.42   0
   6  -8  -7  163.21   41.09   0
  -6   8   7  134.96   42.41   0
  -6  -8   7  134.47   56.52   0
   6   8  -7  148.81   66.56   0
   5   8  -7   -9.00   33.92   0
  -5   8   7  -34.65   45.52   0
  -5  -8   7   18.36   42.83   0
  -5  -8   7   41.44   49.91   0
   5  -8  -7   30.88   35.72   0
   5   8  -7   40.84   29.06   0
  -5   8   7   13.23   27.93   0
   5   8  -7  -18.03   57.67   0
   4   8  -7  -41.32   31.06   0
  -4   8   7   20.44   36.38   0
  -4   8   7   13.72   47.79   0
  -4  -8   7    6.98   31.40   0
  -4  -8   7   -6.97   41.53   0
   4  -8  -7   -4.81   41.17   0
   4   8  -7   12.96   31.69   0
   4   8  -7   -2.46   52.88   0
  -3   8   7   74.95   40.70   0
  -3  -8   7   63.70   46.03   0
  -3  -8   7   14.46   39.46   0
   3  -8  -7   20.32   38.98   0
   3  -8  -7   26.36   32.77   0
  -3   8   7   44.60   29.89   0
   3   8  -7   15.86   29.76   0
   3   8  -7   25.44   51.52   0
   2  -8  -7   67.04   37.47   0
  -2   8   7  115.32   45.11   0
  -2  -8   7   88.07   39.46   0
  -2   8   7  102.66   33.61   0
   2  -8  -7   71.39   43.54   0
   2   8  -7   77.92   25.91   0
   2   8  -7   98.10   48.44   0
  -1   8   7  103.12   49.95   0
  -1  -8   7   75.47   33.48   0
  -1  -8   7   93.35   35.56   0
  -1   8   7   94.26   40.76   0
  -1  -8   7   76.80   37.52   0
  -1  -8   7   93.41   36.95   0
   1   8  -7   46.95   40.79   0
  -1   8   7   50.46   32.98   0
   0  -8  -7   -5.33   22.44   0
   0   8   7   36.22   35.52   0
   0  -8   7  -19.95   28.88   0
   0   8   7   27.16   38.00   0
   0  -8  -7   -6.38   42.02   0
   0  -8   7   43.15   35.44   0
   0   8  -7   10.01   36.12   0
   0  -8   7   22.65   37.39   0
  -1  -8  -7   28.79   32.38   0
   1   8   7   43.87   36.04   0
   1  -8   7   24.86   39.07   0
   1  -8   7   68.11   43.89   0
   1   8   7  -13.02   49.00   0
   1  -8   7   37.50   25.01   0
  -1  -8  -7   78.86   47.24   0
  -1   8  -7   14.86   31.59   0
   1  -8   7   76.45   38.39   0
   2  -8   7  135.88   38.08   0
   2  -8   7  129.00   34.96   0
   2   8   7  150.85   42.86   0
  -2  -8  -7  131.29   52.02   0
  -2   8  -7  170.19   36.86   0
   2  -8   7  106.51   32.61   0
   2  -8   7  172.45   35.57   0
   3   8   7   15.20   49.34   0
  -3  -8  -7   58.67   32.63   0
   3  -8   7    3.43   48.75   0
   3   8   7   -9.43   40.44   0
  -3   8  -7   26.38   46.51   0
   4  -8   7  340.30   63.89   0
   7   9  -7   28.17   49.21   0
  -7   9   7   23.95   56.03   0
   7  -9  -7   -0.76   43.81   0
  -6   9   7  639.62   71.30   0
  -6  -9   7  652.60   58.50   0
  -6  -9   7  648.59   74.62   0
   6  -9  -7  651.99   62.39   0
   5   9  -7   20.14   30.16   0
  -5   9   7   83.65   55.18   0
  -5  -9   7   88.92   39.48   0
  -5  -9   7   60.42   54.95   0
   5  -9  -7   45.57   39.14   0
   5   9  -7   66.70   59.23   0
  -4   9   7  714.77   74.75   0
  -4  -9   7  649.95   57.51   0
   4  -9  -7  675.17   64.33   0
   4   9  -7  706.03   52.26   0
   4   9  -7  743.81   78.13   0
  -3   9   7   -3.39   51.56   0
  -3   9   7  -40.04   39.99   0
  -3  -9   7   -6.61   46.00   0
   3  -9  -7   46.37   33.80   0
   3   9  -7   13.42   32.11   0
   3   9  -7   15.82   38.81   0
  -2   9   7 1279.96   80.92   0
  -2  -9   7 1262.99   72.20   0
  -2   9   7 1184.18   78.69   0
  -2  -9   7 1248.82   71.03   0
  -1   9   7   30.63   39.04   0
  -1  -9   7   31.65   34.37   0
  -1  -9   7   -2.84   39.63   0
  -1   9   7   37.14   58.55   0
   1  -9  -7   -2.35   39.39   0
  -1  -9   7    5.27   29.19   0
  -1  -9   7   11.91   29.61   0
   1   9  -7   18.88   31.84   0
   0   9   7  730.34   68.42   0
   0  -9   7  694.79   64.45   0
   0   9   7  767.38   75.50   0
   0  -9  -7  633.76   54.21   0
   0  -9   7  703.15   49.54   0
   0  -9   7  702.95   58.47   0
   1   9   7  -11.64   34.63   0
   1  -9   7   26.57   33.21   0
   1  -9   7    6.47   31.61   0
   1   9   7  -13.77   56.43   0
  -1  -9  -7   24.23   35.04   0
  -1   9  -7  -19.92   34.87   0
   1  -9   7   16.25   33.45   0
   1  -9   7    3.51   27.37   0
   2   9   7  167.22   45.81   0
   2  -9   7  156.14   50.07   0
   2   9   7  119.23   50.12   0
  -2  -9  -7  138.57   55.81   0
  -2   9  -7  183.19   38.29   0
   2  -9   7  111.61   37.65   0
  -3  -9  -7   -0.32   41.36   0
   3  -9   7  -24.07   48.83   0
   6  10  -7  141.60   51.67   0
  -5  10   7   78.16   58.48   0
  -5 -10   7   56.66   45.16   0
   5 -10  -7   76.18   56.32   0
  -4  10   7  147.34   51.06   0
  -4 -10   7  140.18   56.87   0
   4 -10  -7  120.57   44.38   0
   4  10  -7  125.32   63.63   0
  -3  10   7  105.15   59.85   0
  -3 -10   7   57.50   38.54   0
   3 -10  -7   65.73   53.90   0
   3  10  -7   90.03   58.15   0
  -2  10   7   46.41   57.15   0
  -2 -10   7    3.17   41.63   0
  -2 -10   7   -4.69   33.94   0
  -2  10   7   50.09   51.87   0
   2  10  -7  -53.11   48.95   0
  -1  10   7  110.25   59.26   0
  -1 -10   7   80.48   51.33   0
  -1 -10   7   50.45   32.54   0
  -1  10   7  121.40   52.36   0
   1  10  -7   45.28   52.87   0
   0 -10   7  177.42   45.99   0
   0  10   7  164.99   67.66   0
   0 -10  -7  169.98   42.86   0
   0  10  -7  189.33   40.30   0
   1 -10   7    2.60   46.51   0
   1 -10   7   24.33   44.30   0
  -1 -10  -7   17.02   48.93   0
  -1  10  -7    8.23   44.54   0
   2 -10   7  145.19   43.88   0
  -2 -11   7  150.51   54.67   0
 -10   0   8  588.05   50.50   0
  10   0  -8  543.50   71.13   0
  -8   0   8  306.41   36.35   0
   8   0  -8  361.46   44.67   0
   8   0  -8  326.54   46.77   0
  -8   0   8  338.62   36.23   0
  -6   0   8   91.87   22.33   0
  -6   0   8  104.89   25.07   0
   6   0  -8  102.70   32.37   0
   6   0  -8   66.91   37.49   0
   4   0  -8   44.06   35.74   0
  -4   0   8   54.25   25.99   0
   4   0  -8   36.35   30.29   0
  -4   0   8   44.01   19.49   0
   2   0  -8  106.76   28.08   0
  -2   0   8  122.99   22.09   0
   2   0  -8   87.39   40.70   0
   0   0  -8 1675.54   66.67   0
   0   0  -8 1525.10   62.12   0
  -2   0  -8 1586.10   63.12   0
   2   0   8 1630.09   69.40   0
  -2   0  -8 1623.61   68.50   0
  -2   0  -8 1698.37   69.42   0
  -4   0  -8  935.72   54.80   0
  -4   0  -8  920.61   54.10   0
  -4   0  -8  903.44   60.51   0
   4   0   8  943.19   53.46   0
  -6   0  -8  977.97   62.07   0
  -6   0  -8 1135.84   71.77   0
  11  -1  -8  -40.68   54.71   0
  10  -1  -8   73.76   37.16   0
 -10  -1   8   87.29   33.73   0
 -10   1   8   75.10   43.05   0
  10   1  -8   92.77   56.78   0
  10  -1  -8   83.68   54.17   0
  -9  -1   8   17.51   27.60   0
  -9   1   8   17.85   30.08   0
   9  -1  -8   15.73   25.59   0
   9   1  -8   -8.55   45.79   0
  -9  -1   8   42.98   34.21   0
  -9   1   8   32.70   27.84   0
   8   1  -8    9.09   34.72   0
  -8  -1   8   32.43   26.11   0
   8  -1  -8    5.75   25.86   0
   8  -1  -8   23.63   29.56   0
  -8  -1   8   13.74   23.64   0
  -8   1   8   29.85   32.79   0
  -7   1   8   48.58   23.80   0
   7   1  -8   46.37   24.91   0
   7   1  -8   64.22   32.68   0
  -7   1   8   49.60   33.90   0
   7  -1  -8   56.04   26.52   0
   7   1  -8   30.94   36.19   0
   7  -1  -8   37.33   25.38   0
  -7  -1   8   44.03   17.79   0
  -7  -1   8   58.32   23.88   0
  -6  -1   8   20.50   26.79   0
  -6  -1   8   25.30   31.12   0
   6   1  -8    4.27   22.20   0
  -6   1   8   20.75   19.79   0
   6   1  -8   14.97   26.97   0
   6  -1  -8    2.72   21.57   0
   6  -1  -8   31.86   33.30   0
  -6  -1   8    9.56   25.39   0
   5  -1  -8   73.61   24.41   0
  -5   1   8   66.70   24.82   0
  -5  -1   8   79.30   23.89   0
   5   1  -8   70.26   24.46   0
   5   1  -8   96.97   40.90   0
  -5   1   8   92.45   23.24   0
  -5  -1   8   69.27   21.96   0
   5  -1  -8   47.31   39.20   0
  -4   1   8   42.89   22.29   0
   4   1  -8   41.27   33.72   0
   4  -1  -8   25.92   24.60   0
  -4  -1   8   11.83   22.11   0
   4   1  -8    0.37   36.09   0
   4  -1  -8   20.10   29.52   0
  -4  -1   8   44.93   20.77   0
  -4  -1   8   27.60   21.76   0
   3   1  -8   46.31   34.67   0
  -3  -1   8   22.14   20.55   0
  -3   1   8   27.99   29.29   0
   3   1  -8   67.79   39.13   0
   3  -1  -8   52.41   31.31   0
  -3   1   8   50.50   30.12   0
   2  -1  -8   13.25   23.93   0
  -2  -1   8   -8.36   18.67   0
  -2   1   8   18.14   25.79   0
   2  -1  -8   10.07   28.39   0
  -2  -1   8  -16.41   14.83   0
   1   1  -8   67.44   24.90   0
   1  -1  -8   54.69   25.40   0
  -1  -1   8   45.06   17.29   0
  -1   1   8   50.14   18.83   0
  -1   1   8   63.29   19.91   0
   1  -1  -8   66.23   29.58   0
   1   1  -8   36.28   13.87   0
   0   1  -8  165.64   35.31   0
   0  -1  -8  171.12   34.74   0
   0  -1   8  129.48   18.59   0
   0  -1   8  150.73   32.46   0
   0   1  -8  168.95   29.20   0
   0   1   8  130.10   24.95   0
   0  -1  -8  184.27   32.22   0
   1   1   8   63.71   30.92   0
  -1   1  -8   69.58   24.56   0
  -1  -1  -8   56.31   24.57   0
   1  -1   8   74.27   18.09   0
   1  -1   8   54.39   23.61   0
  -1   1  -8   78.67   25.09   0
   1   1   8   33.85   21.23   0
  -1  -1  -8   84.10   27.48   0
  -1   1  -8   49.50   23.12   0
  -2   1  -8  -10.18   27.97   0
  -2  -1  -8   18.31   22.80   0
   2   1   8  -11.00   26.22   0
   2  -1   8   -8.41   31.14   0
  -2   1  -8   20.81   32.92   0
  -2  -1  -8  -27.17   22.41   0
  -2  -1  -8    2.79   21.16   0
  -2   1  -8   25.08   30.45   0
  -3   1  -8   58.67   35.32   0
  -3  -1  -8   96.21   35.38   0
  -3   1  -8   57.34   32.12   0
  -3  -1  -8   67.79   37.98   0
  -3  -1  -8   31.32   25.06   0
  -4   1  -8  -18.68   34.59   0
  -4  -1  -8  -12.49   35.02   0
  -4   1  -8  -22.62   29.37   0
  -4  -1  -8  -27.92   36.11   0
  -4  -1  -8  -10.16   39.03   0
  -4  -1  -8   -7.39   25.15   0
  -4   1  -8    0.18   28.53   0
   4  -1   8    6.45   34.19   0
   4   1   8   10.54   23.73   0
  -5   1  -8   42.44   35.96   0
  -5  -1  -8   17.46   38.13   0
  -5   1  -8    5.27   26.21   0
  -5  -1  -8  -15.22   28.82   0
  -5   1  -8  -27.99   29.04   0
  -5  -1  -8    3.82   32.28   0
  -5  -1  -8   21.69   35.07   0
  -5   1  -8   19.92   42.98   0
   5  -1   8   47.19   43.27   0
   5   1   8   -2.33   36.70   0
  -6   1  -8  -13.18   29.30   0
  -6   1  -8  -26.20   36.26   0
  -6  -1  -8  -13.28   39.32   0
  -6   1  -8   12.52   37.40   0
  11  -2  -8   42.87   57.42   0
 -10  -2   8 1163.25   68.63   0
 -10   2   8 1118.42   69.48   0
  10  -2  -8 1144.85   83.52   0
  -9  -2   8  114.43   42.11   0
  -9   2   8   97.40   32.97   0
   9  -2  -8  121.76   34.48   0
  -9   2   8  135.16   34.51   0
   9   2  -8   95.98   39.25   0
   8   2  -8  695.47   55.38   0
  -8  -2   8  692.93   46.54   0
  -8   2   8  672.71   62.41   0
   8  -2  -8  722.15   47.30   0
   8  -2  -8  647.08   52.57   0
  -8  -2   8  687.21   46.45   0
  -8   2   8  673.43   47.50   0
   7   2  -8    6.73   23.40   0
  -7   2   8   22.61   22.38   0
   7   2  -8    9.57   27.81   0
  -7   2   8   -6.98   35.59   0
   7  -2  -8    2.74   33.39   0
   7  -2  -8    9.93   36.25   0
  -7  -2   8   -0.76   25.94   0
  -7  -2   8    0.08   17.00   0
   6   2  -8  165.09   34.13   0
  -6   2   8  212.78   33.30   0
   6   2  -8  198.59   41.42   0
   6  -2  -8  199.92   40.29   0
  -6  -2   8  200.06   30.63   0
  -6  -2   8  199.57   29.22   0
  -5  -2   8   13.44   19.71   0
   5  -2  -8  -15.99   25.24   0
   5   2  -8   29.22   28.65   0
  -5   2   8   -9.74   33.08   0
   5   2  -8   -3.61   26.99   0
   5  -2  -8   14.30   35.46   0
  -5  -2   8   15.78   18.11   0
  -5   2   8   10.12   21.37   0
   4   2  -8    1.92   32.21   0
  -4  -2   8   33.19   18.55   0
  -4   2   8    0.53   32.13   0
  -4   2   8    9.63   28.95   0
   4   2  -8   22.03   27.85   0
   4   2  -8   56.00   28.27   0
  -4  -2   8   27.10   21.29   0
   3   2  -8   36.65   25.48   0
  -3  -2   8   31.14   16.96   0
  -3   2   8   30.60   32.46   0
   3   2  -8   50.45   21.60   0
   3   2  -8   62.27   35.26   0
   3  -2  -8   66.73   42.43   0
   3  -2  -8   49.45   12.33   0
  -3  -2   8   26.36   23.41   0
   3   2  -8   59.23   20.55   0
   2   2  -8  827.07   43.35   0
   2  -2  -8  828.64   46.43   0
  -2  -2   8  857.24   29.76   0
  -2   2   8  847.66   37.60   0
   2   2  -8  905.20   41.40   0
  -2  -2   8  802.15   51.58   0
   1   2  -8   16.42   22.38   0
  -1  -2   8   10.91   13.70   0
  -1   2   8    2.56   20.97   0
   1  -2  -8  -11.51   34.97   0
   1   2  -8   28.98   14.50   0
   0   2  -8  882.94   45.98   0
   0  -2   8  879.49   50.44   0
   0  -2  -8  888.13   57.56   0
  -1   2  -8   -3.79   29.03   0
  -1  -2  -8    8.70   31.68   0
   1  -2   8   -8.85   29.08   0
  -1   2  -8   15.28   22.66   0
  -1  -2  -8   16.56   25.89   0
  -1   2  -8   33.85   30.71   0
  -2   2  -8 1085.22   53.80   0
  -2  -2  -8  974.85   53.49   0
   2  -2   8 1008.51   61.42   0
   2   2   8 1020.53   54.09   0
   2   2   8 1047.55   49.48   0
  -2  -2  -8 1008.13   56.87   0
  -2  -2  -8 1024.91   47.42   0
  -2   2  -8 1023.51   56.46   0
  -3   2  -8   51.48   31.49   0
  -3  -2  -8   16.40   26.39   0
   3  -2   8   36.06   38.72   0
  -3   2  -8   19.95   22.43   0
   3   2   8   25.19   25.91   0
  -3  -2  -8   16.74   39.27   0
  -3  -2  -8   15.78   29.11   0
  -3   2  -8    5.42   39.76   0
  -4   2  -8 1471.04   66.79   0
  -4  -2  -8 1389.84   71.28   0
  -4   2  -8 1481.74   61.59   0
  -4  -2  -8 1474.55   71.21   0
  -4  -2  -8 1386.30   72.05   0
  -4  -2  -8 1568.50   63.28   0
  -4   2  -8 1519.13   73.12   0
   4   2   8 1564.54   60.12   0
  -5   2  -8    5.55   27.35   0
  -5  -2  -8    5.44   30.57   0
  -5  -2  -8   47.16   46.06   0
  -5   2  -8    0.10   36.56   0
  -5  -2  -8   37.74   48.37   0
  -5  -2  -8   39.56   24.58   0
  -5   2  -8   40.91   45.75   0
   5   2   8   36.15   31.75   0
  -6   2  -8  999.79   62.47   0
  -6  -2  -8 1004.74   73.01   0
  -6   2  -8  976.30   62.38   0
 -10  -3   8  -16.83   39.57   0
  10  -3  -8    2.63   41.21   0
  -9   3   8   81.35   39.94   0
   9   3  -8   70.22   48.46   0
  -9   3   8   67.20   38.27   0
  -8   3   8  134.33   31.97   0
  -8  -3   8  169.24   38.55   0
  -8   3   8  158.80   48.30   0
   8  -3  -8  164.82   38.50   0
   8  -3  -8  159.99   31.71   0
   8   3  -8  152.70   34.11   0
   7   3  -8   44.52   25.22   0
  -7  -3   8   20.02   30.88   0
   7   3  -8   53.63   30.84   0
  -7   3   8    9.47   30.39   0
  -7   3   8   38.06   29.30   0
   7  -3  -8   15.62   35.31   0
  -7  -3   8   22.63   23.82   0
   7  -3  -8   35.89   34.72   0
   7  -3  -8   26.74   14.09   0
   6   3  -8  160.20   35.03   0
   6   3  -8  111.91   30.05   0
  -6   3   8  134.25   42.33   0
   6   3  -8  117.71   42.70   0
   6  -3  -8  111.37   37.85   0
   5   3  -8    8.04   21.58   0
   5   3  -8  -22.34   29.47   0
  -5   3   8  -14.13   35.65   0
   5   3  -8    3.35   25.95   0
   5  -3  -8   -9.07   33.88   0
  -5  -3   8   15.02   12.88   0
  -5   3   8  -25.06   20.81   0
  -4   3   8  728.72   44.88   0
   4   3  -8  726.74   52.97   0
   4  -3  -8  681.99   56.05   0
   4  -3  -8  626.27   33.34   0
  -4  -3   8  670.40   41.04   0
   4   3  -8  695.44   45.71   0
   3   3  -8   31.65   30.74   0
   3   3  -8   14.20   29.60   0
   3   3  -8    9.14   19.16   0
  -3   3   8   63.04   37.45   0
  -3  -3   8   20.97   13.04   0
  -3   3   8   25.27   33.70   0
   3   3  -8   42.91   31.28   0
   3  -3  -8   29.75   16.61   0
   3  -3  -8  -15.10   38.56   0
  -2  -3   8  327.95   19.20   0
   2   3  -8  380.82   41.18   0
   2  -3  -8  304.81   37.61   0
   2   3  -8  335.54   32.16   0
  -2   3   8  354.92   40.82   0
   2   3  -8  345.32   38.68   0
  -2   3   8  316.45   23.95   0
  -2   3   8  357.12   42.68   0
   2   3  -8  377.39   31.31   0
  -2  -3   8  344.41   36.55   0
   1   3  -8   56.03   23.34   0
   1  -3  -8   46.02   29.63   0
  -1   3   8   50.35   23.55   0
   1   3  -8   74.51   23.46   0
  -1   3   8  101.45   23.72   0
  -1   3   8   53.17   30.58   0
   1  -3  -8   94.35   36.84   0
   1   3  -8   80.35   20.36   0
  -1  -3   8   90.17   28.09   0
   0   3  -8   54.33   29.63   0
   0   3   8   51.05   23.25   0
   0   3  -8   53.78   20.16   0
   0  -3  -8   27.71   27.13   0
  -1   3  -8   68.30   29.65   0
  -1  -3  -8   37.54   24.39   0
   1   3   8   65.62   29.86   0
  -1   3  -8   78.42   19.33   0
   1  -3   8   75.17   27.24   0
  -1   3  -8   53.68   28.90   0
   1   3   8   48.13   32.02   0
  -1  -3  -8   55.87   39.54   0
  -1   3  -8   20.17   31.79   0
  -2   3  -8   29.54   24.40   0
   2   3   8   62.19   36.21   0
   2  -3   8   83.93   28.51   0
  -2   3  -8   86.01   30.72   0
   2   3   8   32.00   33.11   0
  -2  -3  -8   37.99   28.27   0
  -2   3  -8   62.78   27.27   0
  -3   3  -8   80.87   34.58   0
  -3  -3  -8   44.80   36.71   0
   3  -3   8   91.04   42.28   0
  -3  -3  -8   85.96   34.39   0
  -3   3  -8   80.94   32.48   0
  -4   3  -8   43.71   24.58   0
   4  -3   8   37.78   35.20   0
   4   3   8   15.90   25.34   0
  -4  -3  -8   94.30   47.43   0
  -4   3  -8   -5.72   43.50   0
   4  -3   8   87.25   46.10   0
  -5   3  -8   -7.99   30.47   0
  -5  -3  -8  -10.29   43.80   0
  -5  -3  -8   13.96   36.59   0
  -5  -3  -8   48.00   49.41   0
  -5   3  -8   20.76   37.75   0
  -6   3  -8   14.97   41.73   0
 -10  -4   8  408.85   47.74   0
 -10   4   8  405.36   49.83   0
  10   4  -8  493.23   68.82   0
  10   4  -8  430.98   79.83   0
  -9  -4   8    1.03   36.35   0
  -9   4   8   -4.71   36.88   0
   9   4  -8  -15.80   45.61   0
  -9   4   8  -18.30   51.71   0
   9   4  -8   30.59   45.25   0
  -8  -4   8  319.88   40.37   0
  -8   4   8  336.72   41.07   0
   8   4  -8  330.98   45.20   0
  -8   4   8  325.39   46.82   0
   8  -4  -8  311.50   39.51   0
   8  -4  -8  382.49   42.12   0
   8   4  -8  277.05   52.67   0
   8   4  -8  336.41   51.30   0
  -7  -4   8   52.05   31.77   0
   7   4  -8   35.12   39.19   0
  -7   4   8   21.51   39.36   0
  -7   4   8   32.57   32.95   0
   7  -4  -8   52.56   36.14   0
   7  -4  -8   22.08   15.71   0
   7   4  -8   45.14   38.75   0
   7   4  -8   14.60   35.09   0
   6   4  -8   90.45   34.51   0
   6   4  -8   65.81   29.71   0
  -6   4   8   55.08   31.56   0
   6  -4  -8   96.31   37.47   0
  -6   4   8   74.17   26.14   0
   6   4  -8   82.23   35.68   0
  -5   4   8   63.87   32.78   0
   5   4  -8   91.00   25.39   0
   5   4  -8  155.60   37.06   0
  -5   4   8  102.70   33.35   0
   5  -4  -8   84.47   40.44   0
   5   4  -8  116.98   34.09   0
   4   4  -8   13.98   28.26   0
   4   4  -8   40.07   23.42   0
  -4   4   8   -4.34   37.67   0
  -4   4   8   17.21   24.29   0
  -4  -4   8    3.57   26.99   0
   4  -4  -8   29.97   28.85   0
   4  -4  -8   43.78   19.68   0
   4   4  -8   44.88   33.53   0
  -4  -4   8   27.22   20.93   0
   4   4  -8   28.96   37.20   0
   3   4  -8   34.58   30.06   0
   3   4  -8   35.48   26.81   0
  -3   4   8   58.77   30.02   0
  -3   4   8   16.19   32.77   0
   3   4  -8   11.92   27.73   0
  -3  -4   8   29.38   28.96   0
   3  -4  -8   -2.11   19.17   0
   3  -4  -8   -8.46   35.74   0
  -3  -4   8   27.69   31.96   0
   2   4  -8  123.67   25.15   0
   2   4  -8  131.12   23.21   0
  -2   4   8  122.69   30.02   0
   2   4  -8   97.79   24.47   0
  -2   4   8  118.31   35.27   0
   2  -4  -8  139.11   42.27   0
  -2  -4   8  106.30   28.27   0
   1   4  -8   32.05   20.50   0
   1   4  -8   11.95   17.06   0
   1  -4  -8   22.29   21.88   0
  -1   4   8   28.06   33.41   0
   1  -4  -8    9.11   26.36   0
   1   4  -8   24.35   20.05   0
   0   4  -8  902.47   50.91   0
   0   4  -8  887.16   35.96   0
   0  -4  -8  908.82   53.35   0
   0   4   8  878.42   49.81   0
   0   4   8  860.13   49.33   0
   0  -4  -8  925.55   60.44   0
   0  -4   8  854.59   55.38   0
  -1   4  -8   20.82   27.93   0
  -1  -4  -8   19.86   30.49   0
   1   4   8   46.28   25.90   0
   1  -4   8   10.93   34.53   0
  -1  -4  -8   25.59   28.94   0
  -1   4  -8   55.09   32.19   0
  -2   4  -8 1409.15   56.68   0
  -2  -4  -8 1342.91   63.65   0
   2   4   8 1297.11   65.16   0
   2   4   8 1347.95   64.98   0
  -2  -4  -8 1305.78   68.28   0
  -2   4  -8 1420.20   68.19   0
  -3   4  -8   55.55   29.04   0
  -3  -4  -8   42.98   29.98   0
   3   4   8    5.64   35.75   0
   3  -4   8   38.01   44.42   0
   3   4   8   23.26   34.51   0
  -3  -4  -8   14.36   42.72   0
  -3   4  -8   21.52   31.16   0
  -4   4  -8  843.95   50.62   0
  -4  -4  -8  897.82   63.39   0
   4   4   8  880.48   59.61   0
  -4  -4  -8  920.70   70.09   0
  -4   4  -8  884.13   69.12   0
  -5  -4  -8   34.98   47.61   0
  -5  -4  -8   40.10   40.47   0
  -5   4  -8   27.85   40.17   0
 -10  -5   8  234.97   41.26   0
 -10   5   8  199.78   43.81   0
 -10   5   8  197.75   41.19   0
  -9  -5   8   41.00   28.44   0
  -9   5   8   71.12   32.30   0
  -9   5   8   48.34   40.75   0
   9   5  -8   52.97   48.67   0
  -9   5   8   56.44   52.25   0
   9   5  -8    8.23   63.81   0
   8   5  -8  195.33   40.78   0
  -8   5   8  222.93   45.76   0
   8  -5  -8  213.98   38.66   0
  -8  -5   8  196.32   39.95   0
   8  -5  -8  252.56   30.82   0
  -7  -5   8   25.52   20.60   0
   7   5  -8   35.67   40.05   0
   7  -5  -8   38.16   24.35   0
  -7   5   8   14.86   35.06   0
  -7   5   8   49.57   37.89   0
  -7  -5   8   51.44   33.54   0
   7   5  -8   35.07   42.49   0
   7   5  -8   24.08   36.49   0
  -6  -5   8  462.86   37.68   0
   6   5  -8  443.41   43.46   0
  -6   5   8  478.65   59.28   0
   6  -5  -8  522.22   50.10   0
  -6   5   8  438.63   41.69   0
   6   5  -8  488.85   66.51   0
   6   5  -8  521.06   48.12   0
   5   5  -8   47.33   36.06   0
   5   5  -8    5.09   32.56   0
  -5   5   8   21.09   40.60   0
  -5  -5   8   60.79   29.98   0
   5  -5  -8   53.06   42.49   0
   5  -5  -8   21.55   22.88   0
   5   5  -8   35.44   43.74   0
  -5   5   8   43.11   25.79   0
   4   5  -8  342.10   38.91   0
  -4   5   8  364.19   51.83   0
  -4   5   8  370.83   38.46   0
   4   5  -8  321.47   42.53   0
  -4  -5   8  385.77   41.26   0
   4  -5  -8  347.88   51.61   0
   4   5  -8  385.34   54.37   0
   3   5  -8  105.43   30.47   0
  -3   5   8   82.80   29.45   0
   3  -5  -8  105.75   32.98   0
  -3   5   8   82.03   44.18   0
   3   5  -8   97.90   35.02   0
  -3  -5   8   81.82   40.50   0
   3  -5  -8  122.31   33.30   0
  -3  -5   8   91.17   34.38   0
   3   5  -8  115.09   39.72   0
   2   5  -8  446.55   32.60   0
   2   5  -8  398.72   35.71   0
   2  -5  -8  406.35   42.81   0
  -2   5   8  410.97   42.95   0
  -2   5   8  413.84   41.35   0
   2   5  -8  380.11   33.68   0
  -2   5   8  400.04   40.99   0
   2  -5  -8  425.38   42.78   0
  -2  -5   8  431.37   45.78   0
   2   5  -8  453.77   38.10   0
   1   5  -8   47.99   23.71   0
   1   5  -8    3.03   21.95   0
   1  -5  -8   22.21   32.13   0
  -1   5   8   20.65   25.81   0
   1  -5  -8   34.31   37.43   0
  -1  -5   8   14.49   24.89   0
   0   5  -8  487.61   36.43   0
   0  -5  -8  513.62   40.63   0
   0   5   8  533.63   48.42   0
   0   5   8  570.16   51.63   0
   0  -5  -8  558.77   53.22   0
   0  -5   8  544.29   49.10   0
  -1   5  -8   56.54   29.42   0
  -1  -5  -8   23.29   26.85   0
   1   5   8   40.32   28.42   0
   1  -5   8   81.57   39.83   0
   1   5   8   57.08   38.80   0
  -1  -5  -8   61.37   32.39   0
  -1   5  -8   38.38   35.25   0
  -2   5  -8  126.00   29.69   0
  -2  -5  -8   61.03   37.60   0
   2   5   8   68.83   39.48   0
   2  -5   8   72.13   32.36   0
  -2  -5  -8  111.80   38.25   0
  -2   5  -8   82.26   40.65   0
   3   5   8    0.39   29.75   0
   3  -5   8   -1.14   41.92   0
   3   5   8   20.10   41.25   0
  -3  -5  -8   30.05   35.08   0
  -3   5  -8    1.23   31.75   0
  -4  -5  -8   38.06   32.96   0
   4   5   8   41.93   42.41   0
   4  -5   8   47.02   37.18   0
   4   5   8   26.55   32.17   0
  -4  -5  -8   28.85   37.40   0
  -4   5  -8   37.79   34.35   0
   5   5   8   27.95   45.79   0
  -9   6   8  147.88   38.65   0
  -9   6   8  116.11   43.79   0
   9   6  -8  168.24   56.10   0
  -9   6   8   89.32   58.93   0
   9   6  -8  156.60   63.50   0
  -8   6   8  285.25   38.29   0
   8   6  -8  301.85   57.31   0
  -8   6   8  324.74   60.47   0
  -8  -6   8  282.90   52.05   0
   8  -6  -8  328.41   37.64   0
   8   6  -8  345.13   60.30   0
   7   6  -8   92.48   34.53   0
  -7   6   8  104.47   51.33   0
  -7  -6   8   71.03   44.38   0
   6   6  -8   42.34   29.60   0
  -6  -6   8   69.96   34.29   0
  -6   6   8  104.53   52.80   0
   6  -6  -8   85.13   35.25   0
  -6   6   8   67.41   30.19   0
   6   6  -8   42.04   27.83   0
   5   6  -8   32.52   33.25   0
  -5   6   8   17.32   32.85   0
  -5  -6   8   -3.15   30.09   0
   5  -6  -8    2.23   36.97   0
   5  -6  -8   19.32   27.12   0
   5   6  -8    6.07   24.53   0
  -5   6   8   43.11   29.25   0
   4   6  -8   16.09   27.27   0
  -4   6   8   27.03   38.61   0
  -4  -6   8   -4.36   37.23   0
   4  -6  -8   34.23   33.07   0
   4  -6  -8   33.81   25.34   0
   4   6  -8   40.54   44.00   0
   4   6  -8  -12.11   23.39   0
  -3   6   8   38.17   27.47   0
   3  -6  -8   82.65   31.26   0
  -3   6   8   93.78   36.54   0
   3   6  -8   65.39   26.47   0
  -3  -6   8   90.67   30.95   0
   3  -6  -8   71.01   29.79   0
   3  -6  -8   69.30   34.86   0
  -3  -6   8   72.95   31.90   0
   3   6  -8   81.80   44.33   0
   3   6  -8   77.85   30.03   0
  -2   6   8  437.66   51.20   0
   2  -6  -8  429.85   41.42   0
   2   6  -8  426.46   40.31   0
  -2  -6   8  391.56   50.13   0
  -2   6   8  451.05   45.20   0
  -2  -6   8  475.07   40.98   0
   1   6  -8   49.47   23.08   0
   1  -6  -8   31.66   34.08   0
  -1   6   8   78.06   29.81   0
  -1  -6   8   46.59   39.71   0
  -1   6   8   74.37   32.67   0
   1  -6  -8   60.03   31.67   0
   1   6  -8   37.94   21.98   0
  -1  -6   8   73.68   36.28   0
   1   6  -8   41.90   14.66   0
   0   6  -8  379.68   32.54   0
   0  -6  -8  393.98   38.29   0
   0   6   8  367.83   41.66   0
   0   6   8  392.19   45.30   0
   0   6  -8  348.42   32.78   0
   0  -6   8  353.00   47.66   0
  -1   6  -8   70.34   27.05   0
  -1  -6  -8   62.70   37.48   0
   1   6   8   79.31   32.87   0
   1  -6   8   43.28   32.19   0
   1   6   8  103.16   35.14   0
  -1   6  -8   60.72   29.36   0
   1  -6   8   80.31   30.68   0
  -2  -6  -8  539.87   47.61   0
   2   6   8  582.05   55.50   0
   2  -6   8  588.03   56.83   0
   2   6   8  546.14   59.18   0
  -2  -6  -8  567.15   55.02   0
  -2   6  -8  540.00   48.56   0
  -3  -6  -8   65.80   43.59   0
   3   6   8   39.23   43.28   0
   3  -6   8   20.97   43.12   0
   3   6   8   65.65   47.37   0
  -3  -6  -8   87.89   39.74   0
  -3   6  -8   80.75   35.99   0
   3  -6   8   46.91   37.86   0
  -4  -6  -8  727.96   57.55   0
   4   6   8  817.05   61.02   0
   4  -6   8  736.37   69.94   0
   4   6   8  737.57   66.68   0
  -4  -6  -8  843.76   69.93   0
  -4   6  -8  833.93   70.90   0
  -9   7   8   38.78   33.34   0
  -8   7   8  363.29   41.64   0
  -8   7   8  446.26   59.69   0
  -8  -7   8  405.18   58.01   0
   8   7  -8  451.98   83.91   0
   7   7  -8   51.07   33.87   0
  -7   7   8   55.72   40.53   0
  -7  -7   8   51.41   36.95   0
   7   7  -8   62.49   48.84   0
   6   7  -8  654.92   55.21   0
  -6   7   8  703.06   62.22   0
  -6  -7   8  650.36   63.45   0
   6  -7  -8  674.03   57.59   0
   6   7  -8  606.86   50.17   0
   5   7  -8   31.18   32.42   0
  -5   7   8   25.17   37.33   0
  -5  -7   8   49.60   44.33   0
   5  -7  -8   31.34   38.07   0
   5   7  -8   48.85   40.57   0
   5   7  -8   25.41   27.43   0
  -5   7   8   62.33   30.73   0
   4   7  -8  686.28   41.86   0
  -4   7   8  723.10   68.85   0
  -4   7   8  794.15   61.82   0
  -4  -7   8  673.02   55.18   0
   4  -7  -8  679.61   47.21   0
   4   7  -8  757.10   67.50   0
   4   7  -8  737.05   46.88   0
  -3   7   8    3.69   53.31   0
  -3  -7   8  -26.71   39.08   0
   3  -7  -8   23.49   24.99   0
   3  -7  -8   46.90   34.18   0
   3   7  -8   12.92   32.00   0
   3   7  -8   -1.20   29.28   0
  -3   7   8    6.23   29.89   0
   2  -7  -8  547.27   44.00   0
  -2   7   8  671.71   58.17   0
  -2  -7   8  609.07   52.70   0
   2  -7  -8  600.40   58.80   0
  -2  -7   8  621.74   53.55   0
   2   7  -8  545.23   50.54   0
   1  -7  -8   84.56   31.44   0
  -1   7   8   50.08   46.91   0
  -1  -7   8   94.66   34.40   0
   1  -7  -8  104.41   36.09   0
   1   7  -8   53.45   31.49   0
  -1  -7   8   52.95   29.67   0
  -1   7   8   33.02   29.70   0
   0  -7  -8  319.53   36.06   0
   0   7   8  296.28   43.37   0
   0  -7   8  359.79   44.66   0
   0   7   8  365.05   55.26   0
   0  -7  -8  276.84   43.51   0
   0   7  -8  325.42   36.28   0
   0  -7   8  364.28   48.90   0
  -1  -7  -8   66.40   29.16   0
   1   7   8   54.18   34.37   0
   1  -7   8   97.80   35.51   0
   1  -7   8   41.49   41.89   0
   1   7   8   92.41   37.35   0
  -1  -7  -8   88.43   37.97   0
  -1   7  -8   53.72   29.70   0
   1  -7   8   57.54   31.54   0
  -2  -7  -8  316.94   50.05   0
   2   7   8  274.15   42.87   0
   2  -7   8  246.31   49.39   0
   2   7   8  306.67   54.14   0
  -2  -7  -8  306.71   57.55   0
  -2   7  -8  252.80   39.72   0
  -3  -7  -8  108.66   35.16   0
   3   7   8   26.95   38.07   0
   3  -7   8   78.17   49.68   0
   3   7   8  110.17   42.79   0
  -3  -7  -8   72.17   54.97   0
  -3   7  -8   65.45   38.42   0
  -8  -8   8  153.04   55.84   0
   7   8  -8   70.77   47.86   0
  -7   8   8  107.06   48.84   0
  -7  -8   8   75.66   52.07   0
   7  -8  -8   53.92   47.49   0
   6   8  -8   46.78   44.10   0
  -6   8   8   26.19   41.55   0
  -6  -8   8   39.26   47.26   0
   6  -8  -8    1.83   34.38   0
   6   8  -8   81.88   47.40   0
   5   8  -8  142.56   38.76   0
  -5  -8   8  105.85   50.14   0
  -5   8   8  125.92   44.10   0
   5  -8  -8  173.13   49.46   0
   5   8  -8  127.79   42.02   0
   5   8  -8  108.04   56.46   0
  -4   8   8  -43.57   51.00   0
  -4  -8   8  -10.43   44.52   0
   4  -8  -8   -1.37   28.29   0
   4   8  -8    4.87   30.88   0
   4   8  -8   33.91   51.82   0
  -3   8   8   26.85   52.38   0
  -3  -8   8   58.40   36.38   0
   3  -8  -8   43.47   31.17   0
   3  -8  -8   61.13   44.15   0
  -3   8   8   22.70   31.71   0
   3   8  -8   26.52   21.70   0
   3   8  -8   57.34   45.26   0
  -2   8   8  128.10   53.52   0
  -2  -8   8  109.28   37.43   0
  -2   8   8  100.36   53.28   0
   2  -8  -8  134.04   36.65   0
  -2  -8   8  154.39   41.96   0
   2   8  -8  108.44   34.50   0
  -1   8   8   45.25   50.89   0
  -1  -8   8   49.80   34.91   0
  -1   8   8   23.67   38.52   0
   1   8  -8   42.29   33.45   0
   0  -8  -8  469.63   45.26   0
   0   8   8  377.50   48.09   0
   0   8   8  410.41   64.55   0
   0  -8  -8  431.17   49.01   0
   0  -8   8  364.61   52.65   0
  -1  -8  -8   31.52   35.03   0
   1   8   8   56.96   45.85   0
   1  -8   8   45.80   43.44   0
   1  -8   8   26.78   34.53   0
   1   8   8   27.47   55.05   0
   1  -8   8   21.25   43.17   0
  -2  -8  -8  569.31   54.68   0
   2   8   8  429.57   53.87   0
   2   8   8  479.46   65.89   0
  -2  -8  -8  554.93   60.61   0
  -3  -8  -8   83.75   45.63   0
   7   9  -8   93.66   51.90   0
   7  -9  -8  105.97   61.52   0
   6   9  -8  742.72   57.12   0
  -6   9   8  690.86   77.12   0
  -6  -9   8  667.07   71.90   0
   6  -9  -8  719.16   63.35   0
  -5   9   8   10.08   45.50   0
  -5  -9   8   94.41   56.91   0
   5  -9  -8   37.53   36.22   0
   5   9  -8   53.54   60.02   0
  -4  -9   8  814.45   72.10   0
  -4  -9   8  730.65   59.06   0
   4   9  -8  768.46   73.69   0
  -3   9   8   39.75   43.40   0
  -3  -9   8   47.16   49.29   0
  -3  -9   8   10.46   33.01   0
   3   9  -8   32.66   48.46   0
  -2  -9   8  801.86   63.36   0
  -2   9   8  809.06   67.71   0
   2  -9  -8  778.20   63.87   0
  -1   9   8   29.27   50.37   0
  -1  -9   8   42.74   38.41   0
  -1   9   8   22.51   40.98   0
   1  -9  -8   16.21   33.32   0
   1   9  -8   30.67   38.49   0
   0   9   8  512.83   65.82   0
   0  -9   8  496.93   63.36   0
   0   9   8  435.04   59.82   0
   0  -9  -8  536.03   53.73   0
   1  -9   8   51.51   35.94   0
   1  -9   8   36.94   37.74   0
  -1  -9  -8   49.12   52.13   0
   5 -10  -8   21.54   49.99   0
  -4 -10   8  -29.68   53.20   0
   4 -10  -8   30.81   49.57   0
  -3 -10   8   74.96   49.91   0
   3  10  -8   73.70   56.58   0
  -2 -10   8  -40.96   53.22   0
  -2 -10   8   26.07   34.49   0
   2  10  -8   97.89   41.80   0
  -1 -10   8   35.88   45.59   0
   1  10  -8   23.95   34.99   0
   0 -10   8   97.97   41.68   0
   0 -10  -8  211.97   45.90   0
  -9   0   9   -7.52   28.68   0
   9   0  -9   14.20   37.63   0
   9   0  -9   46.29   40.47   0
  -9   0   9    2.20   37.73   0
  -7   0   9  101.03   26.40   0
  -7   0   9   63.45   38.74   0
   7   0  -9  120.79   40.79   0
   7   0  -9   81.48   32.22   0
   5   0  -9   33.72   25.64   0
  -5   0   9   55.39   29.59   0
   5   0  -9   23.07   22.98   0
   5   0  -9   79.16   31.58   0
  -5   0   9   64.18   28.50   0
   3   0  -9   29.99   24.69   0
  -3   0   9    2.85   19.25   0
   3   0  -9   12.65   28.14   0
  -3   0   9    1.27   23.88   0
  -1   0   9   52.52   21.24   0
   1   0  -9   61.91   24.51   0
  -1   0   9   58.70   20.67   0
  -1   0  -9  101.75   31.71   0
   1   0   9  128.99   20.38   0
   1   0   9   89.67   26.77   0
  -1   0  -9  145.10   30.54   0
  -3   0  -9  225.07   34.22   0
  -3   0  -9  253.53   42.30   0
  -3   0  -9  263.52   36.57   0
  -5   0  -9   58.00   34.04   0
  -5   0  -9   71.39   34.35   0
 -10  -1   9 1416.79   79.05   0
 -10   1   9 1399.51   72.12   0
  10   1  -9 1298.77   79.27   0
  10  -1  -9 1330.68   93.10   0
   9   1  -9  129.40   46.94   0
  -9  -1   9  151.02   34.79   0
   9  -1  -9  105.06   31.88   0
   9   1  -9   99.17   56.14   0
   9  -1  -9  132.48   45.78   0
  -9  -1   9  147.58   31.13   0
  -9   1   9  109.94   33.70   0
   8   1  -9 2003.71   78.16   0
  -8   1   9 2013.64   80.38   0
   8  -1  -9 2053.93   81.41   0
  -8   1   9 2017.94   77.68   0
  -7   1   9   63.69   26.70   0
  -7   1   9   38.52   39.74   0
   7  -1  -9   49.31   26.94   0
   7   1  -9   56.69   30.36   0
   7  -1  -9   37.25   42.17   0
  -7  -1   9   36.15   19.85   0
  -7  -1   9   40.78   23.32   0
  -6  -1   9 2709.58   72.82   0
  -6  -1   9 2578.57   74.75   0
  -6   1   9 2462.73   81.68   0
   6   1  -9 2574.66   79.62   0
  -6   1   9 2613.49   76.35   0
  -6  -1   9 2555.57   70.60   0
   5  -1  -9  109.92   27.80   0
  -5   1   9   82.08   25.10   0
   5   1  -9  154.90   33.65   0
  -5  -1   9  126.78   26.26   0
   5  -1  -9   94.96   43.98   0
  -5   1   9  103.63   30.68   0
  -5  -1   9  151.43   26.73   0
   4  -1  -9 3021.41   87.16   0
  -4   1   9 3118.05   80.18   0
  -4   1   9 3025.03   83.25   0
   4   1  -9 3009.72   91.57   0
  -4  -1   9 2981.19   67.34   0
  -4  -1   9 2908.85   80.39   0
  -3   1   9   75.41   28.34   0
   3   1  -9  106.91   36.68   0
   3  -1  -9  104.06   35.46   0
  -3  -1   9   68.65   22.37   0
  -3  -1   9   85.57   19.05   0
   3   1  -9   55.64   37.27   0
   3  -1  -9   50.93   29.74   0
   2   1  -9 1334.78   58.06   0
   2  -1  -9 1424.08   62.26   0
  -2  -1   9 1388.27   44.99   0
   2   1  -9 1363.22   61.95   0
   2  -1  -9 1455.98   64.76   0
  -2   1   9 1417.88   53.66   0
   2   1  -9 1344.93   40.78   0
   1   1  -9   56.92   29.88   0
   1  -1  -9   33.76   23.69   0
  -1  -1   9   31.09   15.41   0
   1   1  -9   20.39   31.17   0
   1  -1  -9   44.21   27.01   0
   0  -1   9 1029.07   55.46   0
   0   1  -9 1050.80   55.98   0
   0  -1  -9 1089.72   53.56   0
   0   1   9 1010.22   42.56   0
   0   1   9  991.12   52.87   0
   1  -1   9   18.82   23.93   0
  -1   1  -9   12.83   21.84   0
  -1  -1  -9    8.61   30.96   0
   1   1   9   10.26   19.05   0
   1   1   9    1.17   23.55   0
  -1   1  -9   22.95   23.46   0
  -2   1  -9  299.27   35.76   0
  -2  -1  -9  351.98   38.01   0
   2   1   9  296.49   33.90   0
   2  -1   9  314.23   47.26   0
  -2   1  -9  312.62   36.04   0
  -2  -1  -9  332.96   39.18   0
  -2  -1  -9  327.67   40.28   0
  -2   1  -9  360.53   46.08   0
  -3   1  -9   40.00   33.48   0
  -3  -1  -9  -25.14   33.91   0
   3   1   9   23.93   22.34   0
   3  -1   9   17.69   30.00   0
  -3   1  -9  -17.53   33.09   0
  -3  -1  -9  -25.21   26.85   0
  -3  -1  -9   -1.04   29.75   0
  -3   1  -9   16.24   28.35   0
  -4   1  -9    0.95   37.23   0
  -4  -1  -9   22.48   29.24   0
  -4   1  -9   18.81   33.01   0
  -4  -1  -9   -8.69   39.96   0
  -4  -1  -9   11.56   26.52   0
  -4   1  -9    7.74   29.57   0
   4  -1   9   -3.96   26.88   0
   4   1   9    4.99   33.35   0
  -5   1  -9   26.84   39.33   0
  -5  -1  -9   -2.72   33.45   0
  -5  -1  -9   18.46   40.46   0
  -5   1  -9   44.57   44.26   0
 -10  -2   9   49.34   32.85   0
 -10   2   9   64.66   39.18   0
  10   2  -9   35.64   56.23   0
  -9  -2   9   29.76   38.14   0
   9   2  -9   32.45   48.34   0
   9  -2  -9    3.40   33.87   0
  -9  -2   9    0.00   23.94   0
  -8   2   9   18.46   34.36   0
   8   2  -9   44.63   40.46   0
  -8  -2   9    9.27   26.77   0
   8   2  -9    0.25   33.36   0
  -8   2   9   19.05   43.11   0
   8  -2  -9   43.04   35.45   0
   8  -2  -9    2.45   39.60   0
  -8  -2   9    2.95   27.17   0
   7   2  -9   23.79   33.99   0
   7   2  -9   54.48   33.71   0
  -7   2   9   48.20   26.18   0
  -7   2   9   41.62   41.36   0
   7  -2  -9   56.65   34.75   0
   7   2  -9   35.35   39.24   0
   7  -2  -9   82.43   32.27   0
  -7  -2   9   54.32   21.42   0
  -7  -2   9   57.93   21.54   0
   6   2  -9   20.46   37.15   0
   6   2  -9   17.14   32.21   0
  -6   2   9   30.58   27.16   0
   6   2  -9    7.72   28.32   0
   6  -2  -9   28.54   29.16   0
  -6   2   9   33.36   24.68   0
  -6  -2   9   20.55   27.99   0
  -6  -2   9   58.09   19.30   0
   5  -2  -9   35.95   32.66   0
  -5  -2   9   14.54   20.63   0
  -5  -2   9   54.72   18.04   0
   5   2  -9   52.04   23.52   0
  -5   2   9   72.39   26.79   0
   5  -2  -9   12.56   40.90   0
  -5  -2   9   40.34   31.80   0
   4   2  -9   65.04   27.73   0
   4  -2  -9   65.70   26.49   0
  -4  -2   9   62.22   19.66   0
  -4   2   9   85.54   34.64   0
   4   2  -9   51.15   28.37   0
  -4   2   9   61.57   24.12   0
  -4  -2   9   39.12   15.52   0
   4   2  -9   73.17   36.41   0
   4  -2  -9   94.31   44.42   0
  -4  -2   9   64.32   23.10   0
  -3  -2   9   28.37   17.05   0
   3   2  -9   44.84   32.72   0
  -3  -2   9   19.24   13.81   0
  -3   2   9   10.28   21.01   0
  -3   2   9   55.53   29.40   0
   3   2  -9   39.71   20.23   0
   3   2  -9   26.68   25.73   0
   3  -2  -9   34.18   28.61   0
   3   2  -9   42.66   20.19   0
  -3  -2   9   28.74   31.81   0
  -2   2   9   98.07   28.00   0
   2   2  -9  110.49   26.75   0
   2  -2  -9   82.02   30.91   0
  -2   2   9   81.95   23.74   0
   2   2  -9   80.61   27.15   0
  -2   2   9   66.44   18.84   0
   2   2  -9   55.08   35.98   0
   2  -2  -9  109.26   30.47   0
  -2  -2   9   81.39   19.54   0
   2   2  -9   84.22   20.09   0
   1   2  -9   31.76   30.82   0
   1  -2  -9   23.69   31.44   0
  -1   2   9   33.54   27.85   0
   1   2  -9   20.17   30.25   0
   1  -2  -9   35.25   27.24   0
  -1  -2   9   -4.07   16.01   0
   0   2  -9    5.21   26.56   0
   0  -2  -9   17.88   22.25   0
   0   2   9   19.21   21.36   0
   0  -2   9  -22.22   28.09   0
   0   2   9    3.60   20.32   0
   0   2  -9  -12.85   22.65   0
   0   2   9   -8.06   25.88   0
   0  -2  -9   17.22   32.49   0
  -1   2  -9   23.74   23.25   0
   1   2   9   53.55   28.48   0
  -1   2  -9   27.29   32.27   0
   1   2   9   46.10   27.63   0
  -1  -2  -9   35.68   38.12   0
  -1   2  -9   40.74   25.31   0
  -2   2  -9  188.87   31.02   0
  -2  -2  -9  152.15   32.34   0
   2   2   9  166.58   33.82   0
   2  -2   9  136.21   43.56   0
  -2   2  -9  162.99   33.19   0
  -3   2  -9   36.95   25.56   0
  -3  -2  -9   -6.33   36.86   0
   3   2   9    2.15   31.05   0
   3  -2   9   45.11   31.76   0
  -3   2  -9   49.55   30.06   0
  -3  -2  -9   44.14   41.18   0
  -3  -2  -9    6.56   26.80   0
  -3   2  -9   -9.37   28.40   0
  -4   2  -9   24.21   33.02   0
  -4  -2  -9   68.71   32.79   0
   4   2   9   70.42   31.40   0
  -4  -2  -9    0.50   35.80   0
  -4   2  -9   31.72   39.36   0
   4   2   9   40.02   29.79   0
  -5   2  -9  194.77   36.47   0
  -5  -2  -9  206.62   53.28   0
 -10  -3   9  993.90   68.41   0
 -10   3   9 1029.23   72.08   0
  -9  -3   9   26.01   29.13   0
  -9   3   9   23.62   32.61   0
   9   3  -9   37.95   37.06   0
  -9   3   9    9.06   49.01   0
   9  -3  -9   29.09   35.24   0
   8   3  -9 1711.98   74.59   0
  -8   3   9 1708.82   80.65   0
   8  -3  -9 1743.11   73.59   0
  -8  -3   9 1676.01   60.34   0
  -8  -3   9 1650.91   61.74   0
   7   3  -9   93.36   38.44   0
  -7   3   9   86.61   44.97   0
  -7   3   9  109.77   30.34   0
   7  -3  -9  118.12   30.97   0
   7  -3  -9  118.17   41.17   0
  -7  -3   9   88.41   27.70   0
  -7  -3   9   85.50   23.95   0
   6   3  -9 2128.26   74.10   0
   6   3  -9 2082.18   78.35   0
  -6   3   9 2097.11   81.64   0
   6  -3  -9 2138.57   87.23   0
  -5   3   9   95.10   27.10   0
   5  -3  -9  118.04   35.44   0
   5   3  -9  106.89   25.94   0
   5   3  -9   96.14   30.10   0
  -5   3   9  100.02   30.73   0
   5   3  -9  134.77   32.81   0
  -5  -3   9   87.30   31.42   0
   5   3  -9   93.68   32.71   0
   4   3  -9 2044.94   74.10   0
   4  -3  -9 2015.51   73.52   0
   4   3  -9 2090.98   75.34   0
   4   3  -9 2100.33   70.27   0
  -4   3   9 1950.71   74.04   0
   4   3  -9 2134.00   76.08   0
   4  -3  -9 1950.50   79.17   0
  -4   3   9 2009.69   75.14   0
  -4  -3   9 2130.91   71.50   0
   4   3  -9 2033.11   71.08   0
   3   3  -9   86.98   35.43   0
   3  -3  -9   91.58   31.94   0
  -3   3   9   55.78   34.41   0
   3   3  -9   68.35   33.15   0
   3  -3  -9   78.01   30.36   0
  -3  -3   9   78.34   35.12   0
  -2   3   9 1738.38   62.77   0
   2   3  -9 1786.76   70.59   0
   2   3  -9 1835.71   61.36   0
   2   3  -9 1789.37   70.73   0
  -2   3   9 1785.19   50.24   0
   2   3  -9 1710.55   53.58   0
  -2  -3   9 1792.34   72.47   0
   1   3  -9   32.17   22.59   0
   1  -3  -9   65.35   30.76   0
   1   3  -9    0.27   17.76   0
   1   3  -9   36.53   32.36   0
  -1   3   9   43.18   22.16   0
  -1   3   9   35.33   31.05   0
   1  -3  -9   60.48   35.96   0
   0   3  -9  598.30   46.88   0
   0  -3  -9  591.47   42.18   0
   0   3   9  565.16   40.53   0
   0   3  -9  571.69   35.86   0
   0   3  -9  591.78   47.30   0
   0   3   9  645.15   46.94   0
  -1   3  -9   14.88   29.22   0
  -1  -3  -9   30.09   33.45   0
   1  -3   9   35.69   25.63   0
  -1   3  -9   39.10   23.41   0
   1   3   9   13.09   28.51   0
  -1  -3  -9    1.69   38.95   0
  -1   3  -9   39.03   25.01   0
  -2   3  -9  160.72   35.79   0
  -2  -3  -9  188.00   42.05   0
   2   3   9  191.78   39.90   0
   2  -3   9  188.01   36.11   0
  -2   3  -9  185.62   27.58   0
   2   3   9  215.10   35.20   0
  -2  -3  -9  232.59   49.60   0
  -3   3  -9   -2.89   29.67   0
  -3  -3  -9   18.85   29.86   0
   3   3   9   20.57   26.79   0
   3  -3   9  -16.24   31.34   0
  -3  -3  -9    5.26   44.95   0
  -3   3  -9   26.85   30.64   0
  -4   3  -9   48.27   33.11   0
  -4  -3  -9   23.33   44.40   0
   4   3   9   39.78   43.36   0
  -4  -3  -9   25.13   34.51   0
  -4   3  -9   58.82   37.77   0
  -5   3  -9    6.31   35.60   0
 -10  -4   9   23.65   43.09   0
 -10   4   9   22.25   37.19   0
  -9  -4   9   27.76   36.57   0
  -9   4   9   17.91   32.10   0
   9   4  -9   -5.66   36.29   0
  -9   4   9  -25.09   50.84   0
   9  -4  -9    3.35   27.12   0
   9   4  -9    1.62   57.12   0
  -8  -4   9  -23.11   31.07   0
   8   4  -9  -27.21   41.84   0
  -8   4   9  -25.44   45.59   0
   8  -4  -9   -3.00   25.58   0
   8  -4  -9    3.49   26.98   0
   8   4  -9   -5.73   39.17   0
   7   4  -9   17.87   27.86   0
  -7  -4   9    8.11   30.23   0
  -7   4   9   -0.31   34.63   0
  -7   4   9    7.76   27.06   0
   7  -4  -9   12.00   28.67   0
   7   4  -9  -16.39   47.63   0
   6   4  -9   25.50   25.72   0
   6   4  -9    3.23   27.60   0
  -6   4   9  -18.93   45.35   0
   6   4  -9  -19.78   29.65   0
   6  -4  -9    3.11   31.18   0
  -6   4   9  -11.36   34.64   0
  -6  -4   9   -7.13   31.48   0
   6   4  -9   11.08   48.45   0
  -5   4   9   67.33   27.18   0
   5   4  -9   34.38   35.07   0
   5   4  -9   73.43   28.36   0
  -5   4   9   77.54   32.30   0
   5   4  -9   89.43   39.77   0
   5  -4  -9   68.34   35.23   0
  -5  -4   9   43.96   34.20   0
   5   4  -9   53.57   33.03   0
   4   4  -9   14.20   32.15   0
   4  -4  -9   45.73   26.92   0
   4   4  -9   11.03   29.58   0
  -4   4   9  -17.25   27.28   0
   4   4  -9    3.48   34.04   0
  -4   4   9   41.15   25.81   0
   4  -4  -9   22.29   31.98   0
  -4  -4   9   34.44   23.72   0
   4   4  -9   -0.35   28.39   0
   3   4  -9   79.92   25.86   0
   3   4  -9   46.34   29.74   0
   3  -4  -9   68.22   33.57   0
  -3   4   9   34.30   34.58   0
  -3   4   9   55.36   27.78   0
   3   4  -9   36.33   26.46   0
   3  -4  -9   47.27   29.64   0
  -3  -4   9   52.50   35.28   0
   3   4  -9   38.99   25.07   0
   2   4  -9  123.78   35.45   0
   2   4  -9   96.33   30.00   0
   2  -4  -9  105.91   35.51   0
  -2   4   9   95.79   27.46   0
   2   4  -9   95.44   36.02   0
   2  -4  -9   91.63   38.52   0
  -2  -4   9   64.41   34.20   0
  -2   4   9  109.15   35.66   0
   1   4  -9    5.61   32.09   0
   1   4  -9   24.11   17.55   0
   1  -4  -9   27.46   33.13   0
  -1   4   9   58.72   26.27   0
   1   4  -9   58.46   24.82   0
  -1   4   9   38.02   36.34   0
   1  -4  -9   51.24   38.51   0
  -1  -4   9   26.37   34.09   0
   0  -4  -9   39.05   26.15   0
   0   4   9   67.88   36.53   0
   0   4  -9   67.15   24.21   0
   0   4   9   55.41   28.27   0
  -1   4  -9   79.29   25.49   0
  -1  -4  -9   77.67   36.38   0
   1  -4   9   36.02   28.93   0
  -1   4  -9   83.94   28.85   0
   1   4   9   89.39   28.80   0
  -1  -4  -9   58.01   33.51   0
  -1   4  -9   70.41   38.11   0
  -2   4  -9  109.89   26.27   0
  -2  -4  -9  131.91   43.42   0
   2   4   9   87.74   29.55   0
   2  -4   9   92.61   44.00   0
   2   4   9  112.64   29.77   0
  -2  -4  -9  144.42   37.93   0
  -2   4  -9  139.93   41.50   0
  -3   4  -9  143.98   28.58   0
  -3  -4  -9  122.85   34.92   0
   3  -4   9  125.51   46.71   0
   3   4   9  135.24   32.83   0
  -3  -4  -9  175.37   41.05   0
  -3   4  -9  169.63   45.57   0
  -4  -4  -9  133.89   40.94   0
   4   4   9  143.94   39.07   0
  -4  -4  -9  138.90   44.42   0
  -4   4  -9  166.41   51.43   0
 -10  -5   9  925.09   65.47   0
 -10   5   9  965.63   67.12   0
  -9  -5   9   89.34   36.69   0
  -9   5   9   77.52   47.12   0
   9   5  -9   50.64   52.38   0
  -9   5   9  102.54   59.90   0
   9   5  -9   64.19   68.93   0
  -8  -5   9 1591.43   66.94   0
  -8   5   9 1600.29   84.38   0
   8   5  -9 1590.91   91.31   0
  -7  -5   9   58.03   29.92   0
   7  -5  -9   82.75   41.29   0
   7   5  -9   62.76   57.33   0
   7   5  -9   61.36   31.49   0
   6   5  -9 1865.11   74.11   0
  -6   5   9 1888.01   85.81   0
  -6  -5   9 1887.01   88.30   0
   6   5  -9 2001.88   90.41   0
   6   5  -9 1884.50   73.43   0
   5   5  -9   16.87   25.04   0
  -5   5   9   20.08   37.93   0
   5  -5  -9   52.74   23.06   0
   5   5  -9   16.20   25.81   0
  -5   5   9   13.98   44.42   0
   5   5  -9   27.05   30.48   0
  -5  -5   9   52.53   34.11   0
   5  -5  -9    2.70   33.62   0
   5  -5  -9   23.72   21.28   0
  -5  -5   9   16.42   32.16   0
   5   5  -9   56.49   47.90   0
   4   5  -9 1504.44   65.87   0
  -4   5   9 1424.54   73.12   0
   4   5  -9 1466.71   69.06   0
  -4  -5   9 1429.07   70.72   0
  -4   5   9 1439.85   66.82   0
   4  -5  -9 1503.78   80.45   0
  -4  -5   9 1456.70   64.47   0
   3   5  -9   72.55   30.86   0
   3  -5  -9   61.77   36.35   0
  -3   5   9   93.09   32.71   0
  -3   5   9   87.43   39.97   0
   3   5  -9  111.49   35.54   0
  -3  -5   9   93.60   33.64   0
   3  -5  -9  117.50   35.87   0
  -3  -5   9   94.05   37.11   0
   3   5  -9   87.00   35.80   0
   2   5  -9 1180.89   51.17   0
   2   5  -9 1217.38   56.49   0
   2  -5  -9 1155.94   55.48   0
  -2   5   9 1130.15   60.06   0
  -2   5   9 1180.80   63.11   0
   2   5  -9 1136.88   56.34   0
  -2   5   9 1146.35   60.43   0
   2  -5  -9 1114.14   62.52   0
   2   5  -9 1204.23   52.94   0
   1   5  -9   43.46   22.63   0
   1   5  -9   35.22   24.38   0
   1  -5  -9   -2.02   24.80   0
  -1   5   9   14.73   34.35   0
  -1   5   9   11.17   27.72   0
   1  -5  -9  -20.56   36.59   0
  -1  -5   9    2.14   38.17   0
   0   5  -9  696.31   47.61   0
   0  -5  -9  683.55   52.78   0
   0   5   9  665.22   55.92   0
   0   5   9  727.30   50.47   0
   0  -5  -9  670.31   58.72   0
  -1   5  -9   26.47   22.41   0
  -1  -5  -9   50.22   27.58   0
   1  -5   9   42.15   29.75   0
   1   5   9    2.46   36.31   0
  -1  -5  -9    2.65   32.54   0
  -1   5  -9    2.96   37.80   0
  -2   5  -9  177.74   28.61   0
  -2  -5  -9  212.38   37.37   0
   2   5   9  186.99   42.99   0
   2  -5   9  188.96   46.46   0
   2   5   9  153.74   34.68   0
  -2  -5  -9  136.70   49.83   0
  -2   5  -9  227.23   45.41   0
  -3  -5  -9   -9.65   30.30   0
   3   5   9    8.27   42.71   0
   3  -5   9   11.96   34.25   0
   3   5   9  -30.56   28.59   0
  -3  -5  -9   -5.43   50.56   0
  -3   5  -9   26.00   34.66   0
   4   5   9   30.57   43.84   0
  -9   6   9   28.70   44.63   0
  -9   6   9   22.37   44.07   0
   8   6  -9   36.86   45.93   0
  -8   6   9   47.49   53.61   0
   8   6  -9   12.85   62.03   0
   7   6  -9   89.72   43.26   0
  -7   6   9   51.11   40.41   0
  -7  -6   9   99.32   38.83   0
   7   6  -9   78.15   58.61   0
   6   6  -9    0.77   35.59   0
  -6   6   9    6.33   38.30   0
  -6  -6   9    6.70   47.22   0
   6  -6  -9  -30.80   37.53   0
   6  -6  -9  -25.79   23.78   0
   6   6  -9    6.61   38.91   0
   6   6  -9  -21.95   34.16   0
  -5   6   9   13.39   39.03   0
   5   6  -9    6.62   24.39   0
  -5   6   9   20.69   38.08   0
  -5  -6   9  -26.64   42.55   0
   5  -6  -9    3.12   42.42   0
   5  -6  -9  -12.09   22.69   0
   5   6  -9   31.65   49.27   0
   5   6  -9  -32.65   34.91   0
   4   6  -9  121.87   25.01   0
  -4   6   9  117.00   40.26   0
  -4  -6   9  151.06   47.15   0
  -4   6   9  134.92   47.54   0
   4  -6  -9  115.62   38.22   0
   4  -6  -9   90.60   31.01   0
   4   6  -9  162.25   48.66   0
   4   6  -9  165.96   36.01   0
  -3   6   9   -7.62   40.32   0
   3  -6  -9    6.16   23.40   0
  -3   6   9   10.06   32.87   0
   3   6  -9   50.92   26.00   0
  -3  -6   9   42.79   46.72   0
   3  -6  -9   12.45   24.69   0
   3  -6  -9   30.52   33.78   0
  -3  -6   9   25.43   28.22   0
   3   6  -9   33.44   35.59   0
   3   6  -9   25.69   29.77   0
  -2   6   9  174.05   43.94   0
   2  -6  -9  174.84   35.39   0
  -2   6   9  183.95   49.38   0
   2   6  -9  164.16   32.68   0
  -2  -6   9  214.80   41.30   0
  -2   6   9  134.41   36.10   0
   2  -6  -9  168.70   48.17   0
   2   6  -9  150.49   34.50   0
  -2  -6   9  182.05   36.47   0
   2   6  -9  170.86   28.46   0
   1   6  -9   23.47   31.50   0
   1  -6  -9   58.43   27.57   0
  -1   6   9   24.35   39.73   0
  -1   6   9   25.85   39.81   0
   1  -6  -9   13.56   30.05   0
  -1  -6   9   -0.62   29.29   0
   0   6  -9  180.19   33.47   0
   0  -6  -9  235.31   42.22   0
   0   6   9  182.17   36.28   0
   0   6   9  208.66   38.74   0
   0  -6  -9  226.96   48.54   0
   0  -6   9  256.36   48.27   0
  -1   6  -9   41.24   29.51   0
  -1  -6  -9    0.05   34.74   0
   1   6   9  -11.43   39.40   0
   1  -6   9   58.44   32.67   0
   1   6   9   50.48   33.56   0
  -1  -6  -9   14.42   45.02   0
  -2  -6  -9  424.81   46.14   0
   2   6   9  394.04   54.07   0
   2  -6   9  484.13   56.43   0
  -2  -6  -9  421.37   52.75   0
  -2   6  -9  386.02   44.65   0
  -3  -6  -9   96.15   37.95   0
   3   6   9   82.79   45.05   0
  -3   6  -9   33.95   45.97   0
   8   7  -9  648.24   68.58   0
  -8  -7   9  626.05   71.18   0
   7   7  -9   38.10   42.30   0
  -7   7   9  104.47   57.84   0
  -7  -7   9   31.80   50.11   0
   7  -7  -9   85.92   40.63   0
   7   7  -9   90.35   49.01   0
   6   7  -9  970.47   62.51   0
  -6   7   9 1011.15   80.67   0
   6  -7  -9 1013.56   65.47   0
   5   7  -9   63.98   26.84   0
  -5  -7   9   41.08   37.73   0
   5  -7  -9   44.02   47.85   0
   5  -7  -9   28.12   34.67   0
   5   7  -9   23.36   37.32   0
   5   7  -9   51.77   29.64   0
  -4  -7   9  782.06   68.04   0
   4  -7  -9  764.94   50.21   0
  -4  -7   9  792.80   59.56   0
   4   7  -9  737.01   57.86   0
   4   7  -9  841.80   53.17   0
  -3   7   9   25.62   44.01   0
  -3   7   9   27.55   50.05   0
  -3  -7   9  -25.42   33.04   0
   3  -7  -9   -3.84   31.93   0
  -3  -7   9   26.81   38.07   0
   3   7  -9   11.30   37.12   0
   3   7  -9    5.52   27.11   0
   2  -7  -9 1107.77   57.56   0
  -2  -7   9 1085.67   75.31   0
  -2   7   9 1069.89   66.86   0
  -2  -7   9 1075.83   62.66   0
   1  -7  -9    5.18   23.58   0
  -1   7   9   21.69   32.65   0
  -1   7   9   22.24   44.14   0
   1  -7  -9   29.55   32.90   0
  -1  -7   9    8.81   31.19   0
   0   7   9  174.40   47.30   0
   0   7   9  157.20   50.67   0
   0  -7  -9  158.15   51.37   0
   0  -7   9  121.19   45.10   0
  -1  -7  -9   34.62   28.45   0
   1   7   9   -4.11   41.67   0
   1  -7   9   35.53   32.76   0
   1   7   9  -14.69   46.94   0
  -1  -7  -9   16.72   36.17   0
  -2  -7  -9   -5.93   42.51   0
   2   7   9   19.59   45.94   0
   2  -7   9   -4.20   45.11   0
   2   7   9   71.61   50.34   0
  -2  -7  -9   53.35   53.87   0
  -2   7  -9   34.08   33.77   0
  -7  -8   9   30.04   56.12   0
   7  -8  -9   58.61   50.70   0
   6   8  -9   -4.16   38.36   0
  -6   8   9   24.19   48.27   0
  -6  -8   9   -7.94   41.63   0
   6  -8  -9   25.82   46.47   0
   6   8  -9   14.47   47.11   0
  -5   8   9   48.26   57.50   0
  -5  -8   9   20.01   50.11   0
   5   8  -9   62.80   53.95   0
  -4   8   9   -8.60   41.66   0
  -4  -8   9    1.44   47.84   0
   4  -8  -9   -9.71   27.45   0
   4   8  -9  -20.21   33.84   0
   4   8  -9  -15.04   35.27   0
  -3   8   9  113.55   43.95   0
  -3  -8   9   48.66   38.27   0
   3  -8  -9   94.32   50.26   0
  -3  -8   9   96.00   46.53   0
   3   8  -9   86.46   45.57   0
  -2   8   9  144.34   42.86   0
  -2  -8   9  146.40   54.46   0
  -2   8   9  112.81   42.30   0
   2  -8  -9  168.89   39.51   0
   2   8  -9  160.84   33.28   0
  -2  -8   9  151.04   38.79   0
  -1  -8   9   59.61   48.73   0
  -1   8   9   29.24   49.46   0
   1  -8  -9   11.06   45.48   0
   0   8   9  569.81   56.76   0
   0  -8   9  586.27   65.88   0
   0  -8  -9  622.11   57.38   0
  -1  -8  -9   32.05   28.42   0
   1  -8   9    8.12   44.49   0
   1   8   9   15.97   52.89   0
  -1  -8  -9    2.31   50.58   0
  -2  -8  -9  154.32   47.28   0
   6  -9  -9  560.88   55.11   0
   5  -9  -9   12.76   43.49   0
   5   9  -9    3.43   56.72   0
  -4   9   9  608.58   69.44   0
  -4  -9   9  589.63   63.66   0
   4  -9  -9  604.44   61.11   0
  -3   9   9    0.78   46.41   0
  -3  -9   9    5.36   42.83   0
  -2   9   9  186.94   59.57   0
  -2  -9   9  194.52   58.12   0
  -2   9   9  184.28   62.73   0
   2  -9  -9  126.54   42.04   0
  -1  -9   9  -28.02   52.46   0
   1  -9  -9   -8.08   46.49   0
   0  -9   9  227.62   49.23   0
   0  -9  -9  289.23   56.72   0
   4 -10  -9  107.05   49.45   0
 -10   0  10   94.84   50.67   0
  10   0 -10  105.50   63.34   0
   8   0 -10   12.89   40.37   0
   8   0 -10   33.14   48.84   0
  -8   0  10   11.66   32.25   0
  -6   0  10  262.16   33.17   0
  -6   0  10  256.90   31.20   0
   6   0 -10  290.41   50.60   0
  -4   0  10  942.42   48.02   0
   4   0 -10  977.81   61.19   0
  -4   0  10 1020.84   49.97   0
   2   0 -10 1722.07   70.03   0
   2   0 -10 1715.25   70.04   0
   0   0 -10  954.24   56.41   0
   0   0  10  835.64   38.06   0
   0   0  10  829.49   51.74   0
  -2   0 -10 1339.53   66.12   0
   2   0  10 1250.97   61.98   0
  -2   0 -10 1355.10   68.07   0
  -4   0 -10 1037.20   65.15   0
  -4   0 -10  982.51   56.92   0
  -4   0 -10  977.27   63.56   0
 -10  -1  10   -2.95   45.68   0
 -10   1  10    3.09   39.09   0
  10   1 -10  -55.01   55.85   0
  10  -1 -10  -25.22   58.92   0
   9   1 -10   27.78   39.85   0
  -9  -1  10   17.03   36.13   0
  -8   1  10   16.44   27.34   0
   8   1 -10   30.57   31.12   0
   8   1 -10  -21.14   47.20   0
   8  -1 -10    7.57   39.25   0
   8   1 -10   48.14   36.88   0
   8  -1 -10   16.74   33.45   0
  -8  -1  10    7.60   29.39   0
  -7  -1  10   11.72   29.60   0
  -7   1  10    4.62   25.36   0
   7   1 -10  -20.78   33.62   0
   7   1 -10   15.88   47.29   0
   7  -1 -10    9.75   33.81   0
  -7  -1  10   10.69   20.15   0
  -6  -1  10   22.34   19.99   0
  -6  -1  10   -0.49   29.03   0
  -6   1  10   20.44   26.41   0
   6   1 -10   17.67   30.25   0
   6  -1 -10  -17.24   23.20   0
  -6   1  10   -1.94   23.78   0
   6   1 -10    6.54   28.51   0
   6  -1 -10   10.44   44.18   0
  -6  -1  10  -21.28   26.18   0
   5   1 -10   36.84   35.61   0
   5  -1 -10   31.26   36.03   0
  -5  -1  10   12.29   26.82   0
   5   1 -10   48.22   24.16   0
  -5  -1  10   20.97   26.72   0
   5  -1 -10   31.67   30.49   0
  -5   1  10   32.38   24.64   0
  -5  -1  10   12.73   23.03   0
   4   1 -10   18.03   26.73   0
   4  -1 -10   27.28   26.32   0
  -4   1  10   58.87   24.99   0
  -4   1  10   43.77   31.83   0
   4   1 -10   16.38   27.90   0
   4  -1 -10   18.48   29.50   0
  -4  -1  10   61.85   24.56   0
  -3   1  10   38.06   28.53   0
   3  -1 -10   18.39   31.21   0
  -3  -1  10   23.87   21.19   0
  -3   1  10   54.82   29.19   0
  -3  -1  10   55.84   24.94   0
   3   1 -10   34.03   38.70   0
   3  -1 -10    1.20   37.98   0
   3   1 -10   16.64   20.81   0
   2   1 -10   -0.84   31.23   0
   2  -1 -10    2.71   21.97   0
  -2   1  10   19.29   26.78   0
  -2   1  10  -21.55   17.25   0
  -2   1  10   -7.13   24.97   0
   2   1 -10  -28.21   33.89   0
  -2  -1  10   20.18   19.72   0
  -1  -1  10    8.08   19.52   0
   1   1 -10   29.60   28.77   0
  -1   1  10   22.79   22.98   0
  -1  -1  10    7.33   22.38   0
   1   1 -10    9.58   25.89   0
   1  -1 -10   20.28   25.77   0
   0   1 -10  -21.83   29.49   0
   0  -1 -10  -16.84   22.23   0
   0   1  10    8.46   23.89   0
   0  -1  10   -5.13   32.60   0
   0   1  10   17.20   22.80   0
   0   1 -10  -18.62   35.51   0
   0  -1 -10  -11.45   32.99   0
  -1   1 -10   22.62   32.38   0
  -1  -1 -10   13.07   25.37   0
   1   1  10   14.90   18.52   0
   1  -1  10   -0.50   32.72   0
   1   1  10   18.03   24.54   0
  -1   1 -10   23.23   35.12   0
  -1  -1 -10    8.05   27.19   0
  -2   1 -10   80.93   34.93   0
  -2  -1 -10   62.20   29.12   0
   2   1  10   42.37   21.40   0
   2  -1  10   57.24   37.83   0
  -2   1 -10   58.23   33.89   0
  -2  -1 -10   41.01   29.68   0
  -2   1 -10   76.65   35.05   0
  -3   1 -10    7.94   26.73   0
  -3  -1 -10   31.36   37.68   0
  -3   1 -10  -20.55   35.88   0
  -3  -1 -10   15.55   29.47   0
  -3  -1 -10  -10.56   30.57   0
  -3   1 -10   26.95   38.25   0
  -4   1 -10    9.36   40.30   0
  -4  -1 -10   42.99   34.04   0
  -4  -1 -10   -2.32   27.97   0
  -4   1 -10    0.89   40.47   0
 -10  -2  10   18.72   46.11   0
 -10   2  10   29.49   41.49   0
  10   2 -10   49.67   58.53   0
  10  -2 -10   14.82   63.01   0
  -9  -2  10  -23.44   41.51   0
   9   2 -10  -18.16   48.12   0
  -9   2  10   12.42   35.35   0
  -9  -2  10   -0.40   35.19   0
  -8   2  10    5.74   28.48   0
   8   2 -10  -13.22   44.76   0
  -8   2  10   -5.96   41.32   0
   8  -2 -10   15.48   29.01   0
   8  -2 -10   26.81   44.51   0
  -8  -2  10  -15.08   26.51   0
   7   2 -10   60.17   41.50   0
   7   2 -10   43.15   34.07   0
  -7   2  10   77.64   32.93   0
  -7   2  10   48.95   27.65   0
   7  -2 -10   84.53   36.95   0
   7   2 -10   63.37   35.93   0
   7  -2 -10   45.02   43.97   0
  -7  -2  10   21.68   27.96   0
  -7  -2  10    8.56   26.61   0
  -6  -2  10  316.96   30.91   0
   6   2 -10  317.48   50.64   0
   6   2 -10  342.10   38.59   0
  -6   2  10  259.54   39.07   0
   6   2 -10  305.22   49.16   0
   6  -2 -10  273.54   44.16   0
  -6   2  10  301.55   42.31   0
  -6  -2  10  285.18   38.30   0
  -5   2  10  -17.98   33.26   0
  -5  -2  10   -3.59   19.84   0
  -5   2  10  -14.38   34.13   0
   5   2 -10  -26.47   30.12   0
   5   2 -10    3.86   38.37   0
   5  -2 -10   21.25   43.26   0
  -5  -2  10   24.47   25.14   0
   4   2 -10  812.68   57.84   0
  -4   2  10  768.94   52.96   0
   4   2 -10  777.24   50.23   0
  -4   2  10  810.62   51.94   0
  -4  -2  10  806.36   35.59   0
   4  -2 -10  728.97   53.66   0
   4   2 -10  794.73   43.29   0
  -4  -2  10  776.72   53.74   0
   3   2 -10   60.81   34.40   0
   3  -2 -10   94.09   33.26   0
  -3   2  10   47.55   23.77   0
  -3   2  10  114.27   32.06   0
   3   2 -10   66.52   25.40   0
   3   2 -10  111.88   37.01   0
   3  -2 -10   80.00   40.20   0
   2   2 -10  995.27   52.73   0
   2  -2 -10  971.03   54.98   0
  -2   2  10 1027.76   51.02   0
   2   2 -10 1075.86   64.35   0
  -2   2  10 1057.84   51.44   0
   2  -2 -10 1079.70   65.30   0
   1   2 -10    7.08   31.69   0
  -1   2  10   20.63   20.79   0
  -1   2  10   27.69   24.02   0
   1   2 -10    7.24   34.26   0
   1  -2 -10   47.13   27.27   0
   0   2 -10 1981.15   74.47   0
   0  -2 -10 2044.76   76.25   0
   0  -2  10 1979.70   78.19   0
   0   2 -10 1977.21   74.41   0
   0   2  10 1959.65   61.09   0
  -1   2 -10   22.50   32.16   0
  -1  -2 -10   48.13   27.65   0
   1   2  10   56.41   29.84   0
   1  -2  10    9.50   34.47   0
  -1   2 -10   31.61   32.21   0
  -1  -2 -10   64.74   30.86   0
  -2   2 -10 1668.42   66.94   0
  -2  -2 -10 1618.64   70.26   0
   2   2  10 1560.66   59.87   0
   2  -2  10 1543.44   76.12   0
  -2   2 -10 1569.90   73.01   0
  -3   2 -10   43.41   33.74   0
  -3  -2 -10    2.00   37.81   0
   3   2  10   25.43   35.42   0
   3  -2  10   16.93   31.09   0
  -3  -2 -10   35.67   41.78   0
  -3   2 -10   31.69   29.91   0
  -4   2 -10  714.35   50.66   0
   4   2  10  603.83   48.94   0
  -4  -2 -10  659.03   63.23   0
 -10  -3  10  118.85   48.32   0
  -9  -3  10    0.15   38.82   0
   9   3 -10  -19.48   50.07   0
  -9   3  10   -1.49   37.07   0
   9  -3 -10   18.38   33.82   0
  -8  -3  10  136.84   40.81   0
   8   3 -10  176.41   40.66   0
  -8   3  10  166.88   53.27   0
   8  -3 -10  140.66   38.66   0
   7   3 -10   27.87   39.70   0
   7   3 -10  -24.35   30.01   0
  -7   3  10    0.92   31.70   0
  -7   3  10   -0.21   27.46   0
   7   3 -10  -14.30   45.65   0
   7  -3 -10   -1.34   33.71   0
  -7  -3  10   24.80   29.59   0
   6   3 -10  242.63   43.35   0
   6   3 -10  216.31   37.79   0
  -6   3  10  210.70   38.65   0
   6  -3 -10  295.02   45.69   0
  -6   3  10  249.44   43.19   0
  -6  -3  10  241.60   40.16   0
   6   3 -10  265.73   47.34   0
  -5   3  10  113.80   37.14   0
   5  -3 -10   85.09   31.04   0
   5   3 -10   64.03   36.67   0
   5   3 -10  102.09   35.36   0
  -5   3  10   56.45   43.14   0
   5   3 -10  110.33   33.83   0
   5  -3 -10   87.39   36.14   0
  -5  -3  10   71.75   35.00   0
   5   3 -10   83.86   29.84   0
   4   3 -10   90.90   29.17   0
   4  -3 -10   55.67   30.51   0
   4   3 -10   58.96   27.45   0
   4   3 -10   73.18   32.79   0
  -4   3  10   79.89   30.24   0
   4   3 -10   75.41   38.83   0
   4  -3 -10   63.25   32.63   0
  -4   3  10   39.99   27.68   0
   4   3 -10  100.71   34.77   0
  -4  -3  10   85.62   35.54   0
   3   3 -10   18.59   34.84   0
   3   3 -10   21.32   28.75   0
   3  -3 -10   46.11   26.46   0
   3   3 -10   33.43   23.65   0
  -3   3  10   20.99   25.07   0
  -3   3  10   44.72   32.61   0
   3   3 -10   21.65   34.85   0
   3  -3 -10   56.88   29.49   0
  -3  -3  10   28.49   27.21   0
   2   3 -10   83.00   34.89   0
   2  -3 -10   78.13   26.87   0
   2   3 -10   69.60   30.91   0
  -2   3  10   49.81   25.73   0
   2   3 -10  110.99   30.73   0
  -2   3  10   47.06   23.91   0
   2  -3 -10   79.20   30.75   0
   1   3 -10   24.09   31.44   0
   1  -3 -10   48.18   25.26   0
  -1   3  10   44.46   23.42   0
   1   3 -10   45.70   27.04   0
   1  -3 -10   20.25   27.57   0
   0   3 -10   96.87   27.11   0
   0  -3 -10   94.47   29.18   0
   0   3  10   92.32   26.49   0
   0  -3  10   96.45   38.17   0
   0   3 -10  120.60   34.04   0
   0   3  10   62.61   29.43   0
   0  -3 -10   72.07   40.20   0
  -1   3 -10   26.79   31.48   0
  -1  -3 -10    0.43   34.17   0
   1   3  10   26.42   30.86   0
   1  -3  10  -20.48   37.96   0
  -1   3 -10   -8.68   21.66   0
   1   3  10    2.09   21.69   0
  -1  -3 -10   36.21   31.07   0
  -2   3 -10   31.48   31.18   0
  -2  -3 -10   66.58   39.22   0
   2   3  10   44.80   34.94   0
   2  -3  10    8.19   39.04   0
  -2  -3 -10   48.96   45.63   0
  -2   3 -10   14.86   37.02   0
  -3   3 -10   -4.99   32.10   0
  -3  -3 -10   35.30   42.83   0
   3   3  10  -21.89   34.65   0
   3  -3  10    9.88   35.76   0
  -3  -3 -10   32.90   36.54   0
  -3   3 -10    0.79   33.34   0
  -4   3 -10    8.90   28.83   0
   4   3  10   -4.99   31.40   0
 -10  -4  10   98.59   38.02   0
  -9  -4  10   98.26   45.26   0
   9   4 -10   66.31   52.87   0
  -9   4  10   57.32   59.12   0
   9  -4 -10   16.87   42.99   0
   9   4 -10   33.48   49.04   0
  -8  -4  10   15.63   34.76   0
   8   4 -10   -6.01   42.33   0
  -8   4  10   44.14   39.02   0
   8  -4 -10    9.13   33.02   0
  -8  -4  10   14.34   24.57   0
   7   4 -10    7.71   32.43   0
   7  -4 -10   18.96   45.32   0
  -7  -4  10   41.98   33.79   0
   7   4 -10   12.97   36.72   0
   6   4 -10  210.24   35.37   0
   6   4 -10  159.62   35.30   0
  -6   4  10  178.93   52.62   0
   6   4 -10  239.28   50.72   0
   6  -4 -10  251.86   53.49   0
  -6   4  10  206.04   36.94   0
  -6  -4  10  173.39   40.47   0
   6   4 -10  237.80   50.90   0
  -5   4  10   43.25   29.33   0
   5   4 -10   35.77   26.01   0
   5  -4 -10   19.21   38.56   0
   5   4 -10    8.62   25.08   0
  -5   4  10   -6.00   45.22   0
   5   4 -10    6.78   30.55   0
   5  -4 -10  -15.60   47.02   0
  -5  -4  10   -5.69   36.14   0
   5   4 -10   25.75   39.19   0
   4   4 -10  711.54   46.29   0
   4  -4 -10  701.02   56.72   0
  -4   4  10  665.76   51.31   0
   4   4 -10  630.99   53.73   0
   4  -4 -10  655.73   54.41   0
  -4  -4  10  668.65   49.17   0
   3   4 -10   37.84   27.85   0
   3   4 -10   58.87   30.22   0
   3  -4 -10   64.48   35.08   0
  -3   4  10   75.53   29.92   0
  -3   4  10   96.45   29.11   0
   3   4 -10   67.98   39.60   0
   3  -4 -10   88.59   42.33   0
   3   4 -10   89.46   30.75   0
  -3  -4  10   52.75   29.96   0
   2   4 -10 1315.83   61.52   0
   2   4 -10 1468.41   57.44   0
   2  -4 -10 1395.57   61.52   0
  -2   4  10 1358.08   60.85   0
  -2   4  10 1315.96   62.34   0
   2   4 -10 1491.55   67.89   0
   2  -4 -10 1472.31   75.13   0
  -2  -4  10 1389.39   72.34   0
   1   4 -10   40.24   34.41   0
   1   4 -10   22.64   25.60   0
   1  -4 -10   47.12   26.66   0
  -1   4  10   70.57   27.03   0
  -1   4  10   36.03   34.79   0
   1  -4 -10   40.36   31.24   0
   0  -4 -10  922.33   53.45   0
   0  -4  10  961.20   58.40   0
   0   4 -10  951.89   54.45   0
   0   4  10  956.61   56.24   0
   0  -4 -10  883.68   58.40   0
  -1   4 -10   60.06   33.65   0
  -1  -4 -10   39.58   35.93   0
   1   4  10   15.56   36.42   0
   1  -4  10   47.41   29.98   0
   1   4  10   36.74   35.58   0
  -1  -4 -10   54.20   43.47   0
  -2   4 -10  752.56   50.37   0
  -2  -4 -10  700.10   60.25   0
   2  -4  10  728.38   60.87   0
   2   4  10  730.24   48.80   0
  -2  -4 -10  771.57   59.30   0
  -2   4 -10  737.71   54.13   0
  -3   4 -10   15.43   32.46   0
  -3  -4 -10   20.44   44.00   0
   3   4  10   20.65   41.54   0
   3  -4  10   22.72   37.93   0
  -3  -4 -10    6.27   48.50   0
  -3   4 -10   33.54   44.21   0
  -9  -5  10   28.19   29.21   0
   9   5 -10   31.05   41.83   0
   8   5 -10  384.80   58.65   0
  -8  -5  10  326.58   38.07   0
   8   5 -10  327.60   67.06   0
  -7  -5  10   55.78   22.72   0
   7   5 -10   57.35   44.31   0
  -7   5  10   89.63   41.36   0
   7  -5 -10   76.46   34.48   0
  -7  -5  10   75.85   35.07   0
   7   5 -10   68.65   41.78   0
   6   5 -10  251.05   37.25   0
   6   5 -10  235.61   36.90   0
  -6   5  10  256.25   47.01   0
   6  -5 -10  211.12   54.83   0
  -6  -5  10  230.63   41.61   0
   6   5 -10  282.97   47.35   0
   5   5 -10   40.09   34.58   0
   5  -5 -10   23.09   25.26   0
  -5   5  10   21.36   43.02   0
   5   5 -10    6.83   24.63   0
  -5   5  10   -9.60   33.20   0
   5   5 -10   41.21   41.18   0
   5  -5 -10   14.45   45.97   0
  -5  -5  10   25.16   39.37   0
   5   5 -10    2.61   32.25   0
   4   5 -10  339.29   36.82   0
   4   5 -10  358.33   33.87   0
   4  -5 -10  347.95   47.15   0
   4   5 -10  378.49   50.39   0
   4  -5 -10  356.55   46.34   0
  -4   5  10  366.94   49.98   0
  -4  -5  10  343.35   41.09   0
   4   5 -10  360.80   45.90   0
   3   5 -10   20.37   28.56   0
   3  -5 -10   -3.11   24.64   0
  -3   5  10    6.54   41.94   0
  -3   5  10  -14.09   38.27   0
   3   5 -10   14.95   26.19   0
   3   5 -10   -8.02   26.94   0
  -3  -5  10   -2.79   28.43   0
   2   5 -10  101.97   27.47   0
   2   5 -10   85.98   29.65   0
   2  -5 -10  103.13   35.24   0
   2   5 -10  102.29   36.74   0
   2  -5 -10   81.94   33.82   0
   1   5 -10   46.19   26.84   0
   1  -5 -10   69.76   35.63   0
   1   5 -10   46.38   30.49   0
  -1   5  10   21.70   28.76   0
   1  -5 -10   67.55   33.10   0
  -1  -5  10   41.67   31.06   0
   0   5 -10   40.14   25.52   0
   0  -5 -10   47.92   36.12   0
   0  -5  10   47.00   31.55   0
   0   5  10   36.86   36.95   0
   0  -5 -10   25.04   32.80   0
  -1   5 -10   36.11   25.18   0
   1   5  10   29.78   37.39   0
   1  -5  10    9.85   30.35   0
   1   5  10   21.78   36.40   0
  -2   5 -10   51.22   31.52   0
   2   5  10    4.57   30.02   0
   2  -5  10   34.56   45.80   0
   2   5  10   49.37   42.63   0
  -2  -5 -10   14.93   52.10   0
  -2   5 -10   19.72   33.64   0
   3   5  10   19.16   35.47   0
   8   6 -10    4.69   49.25   0
  -8   6  10   10.41   60.13   0
   8   6 -10   19.11   49.79   0
   7   6 -10   11.36   33.84   0
  -7   6  10   25.96   41.85   0
  -7  -6  10   63.04   39.26   0
   6   6 -10  126.52   40.34   0
  -6   6  10  143.08   55.94   0
   6   6 -10  131.54   52.55   0
   5   6 -10   62.57   34.34   0
  -5   6  10   66.80   51.90   0
   5  -6 -10   90.43   48.43   0
  -5  -6  10   92.61   42.37   0
   5   6 -10   88.10   45.83   0
   5   6 -10  135.39   38.57   0
  -4   6  10  381.57   48.83   0
   4  -6 -10  406.81   56.78   0
  -4  -6  10  448.63   52.34   0
   4   6 -10  407.00   43.21   0
   3   6 -10   10.98   21.14   0
   3  -6 -10   14.90   34.89   0
  -3   6  10   10.99   41.43   0
   3   6 -10   15.72   32.97   0
   3  -6 -10  -14.35   44.59   0
   3   6 -10  -10.60   31.24   0
  -3  -6  10   48.98   41.39   0
   2  -6 -10  648.03   44.91   0
  -2   6  10  610.59   56.95   0
   2   6 -10  581.87   42.26   0
  -2  -6  10  616.81   53.12   0
   1   6 -10   41.69   32.16   0
   1  -6 -10   43.77   27.05   0
  -1   6  10   16.26   42.82   0
   1  -6 -10   71.70   44.40   0
  -1  -6  10   13.54   31.87   0
   0   6 -10 1072.89   57.19   0
   0  -6 -10 1002.54   56.77   0
   0   6  10 1042.79   65.57   0
   0  -6  10 1029.79   69.09   0
   0   6  10 1024.36   67.43   0
  -1  -6 -10   32.50   30.10   0
   1   6  10   46.89   31.30   0
   1   6  10   38.69   42.17   0
  -1  -6 -10   -2.27   49.58   0
  -2  -6 -10  601.55   54.30   0
   2   6  10  648.27   62.03   0
  -7   7  10   57.76   64.21   0
  -7  -7  10   32.04   57.40   0
   7   7 -10   34.09   60.26   0
   6   7 -10  413.82   52.24   0
  -6   7  10  343.57   60.24   0
  -6  -7  10  427.90   64.56   0
   6   7 -10  393.29   55.97   0
  -5   7  10   47.57   58.82   0
  -5  -7  10   26.33   40.69   0
   5  -7 -10   23.56   48.58   0
  -4   7  10  345.63   60.84   0
   4  -7 -10  378.04   49.20   0
  -4  -7  10  349.69   47.79   0
   4   7 -10  305.77   42.36   0
  -3  -7  10    6.72   38.43   0
   3  -7 -10   44.66   43.66   0
   3   7 -10   33.30   34.31   0
  -3  -7  10   28.90   37.08   0
   2  -7 -10  296.69   36.32   0
  -2   7  10  254.57   54.15   0
   2  -7 -10  270.14   54.04   0
   1  -7 -10   27.82   37.51   0
  -1   7  10  -11.42   41.52   0
   1  -7 -10   23.81   44.09   0
   0  -7 -10   63.41   40.54   0
   0   7  10   64.36   38.01   0
   0  -7  10   52.12   37.82   0
   0   7  10   58.60   46.45   0
   0  -7 -10   90.40   51.74   0
  -1  -7 -10   16.13   41.80   0
   1   7  10   40.30   39.12   0
   7   8 -10   -1.57   37.42   0
   6   8 -10  117.62   60.59   0
  -5   8  10   50.27   52.80   0
  -5  -8  10   44.34   46.52   0
   5   8 -10   31.59   41.82   0
  -4   8  10  321.64   58.84   0
  -4  -8  10  311.14   64.19   0
   4  -8 -10  365.18   61.73   0
   4   8 -10  308.29   46.77   0
  -3   8  10   42.37   55.70   0
   3  -8 -10   62.14   36.99   0
   3   8 -10   29.28   36.11   0
  -2   8  10  490.30   56.32   0
  -2  -8  10  523.06   61.35   0
   2  -8 -10  537.58   54.03   0
  -1   8  10   14.31   40.80   0
   1  -8 -10   14.82   38.92   0
   4   9 -10  355.44   61.42   0
   3   9 -10   19.00   34.85   0
   2  -9 -10  299.91   48.91   0
   9   0 -11    9.44   59.69   0
   9   0 -11   19.42   51.21   0
  -7   0  11   25.03   23.83   0
  -7   0  11   25.27   32.92   0
   7   0 -11  -13.69   29.03   0
   7   0 -11    1.37   46.90   0
   5   0 -11   64.34   32.41   0
  -5   0  11   77.39   23.77   0
   5   0 -11   31.64   42.27   0
  -5   0  11   38.21   30.37   0
   3   0 -11   80.07   37.07   0
  -3   0  11   68.40   23.32   0
  -3   0  11   80.80   20.60   0
  -1   0  11   85.53   24.43   0
   1   0 -11   36.57   35.05   0
  -1   0  11   67.39   24.85   0
   1   0 -11   64.92   30.24   0
  -1   0 -11   73.95   38.44   0
   1   0  11   91.88   36.12   0
  -1   0 -11  117.18   39.68   0
  -3   0 -11   20.39   40.71   0
   9   1 -11  129.93   45.64   0
   9  -1 -11  138.39   54.80   0
  -8   1  11 1660.11   70.30   0
   8   1 -11 1546.69   89.52   0
   8  -1 -11 1688.30   84.61   0
  -8  -1  11 1597.68   66.37   0
  -7  -1  11   58.20   30.98   0
  -7  -1  11   48.87   31.18   0
  -7   1  11   56.58   30.54   0
  -7   1  11   74.05   28.78   0
   7  -1 -11   65.27   31.67   0
   7   1 -11   21.51   51.71   0
   7  -1 -11   85.44   39.41   0
  -6  -1  11 1161.18   51.99   0
  -6  -1  11  993.19   52.04   0
  -6   1  11 1037.73   55.44   0
   6   1 -11  945.44   56.18   0
   6  -1 -11 1082.24   68.89   0
  -6   1  11 1099.26   55.46   0
   5   1 -11   63.71   40.93   0
   5  -1 -11   58.01   32.72   0
  -5   1  11   41.81   25.38   0
   5   1 -11   46.67   34.18   0
  -5  -1  11   32.22   24.40   0
   5   1 -11   42.97   42.33   0
   5  -1 -11   48.05   44.50   0
  -5   1  11   51.13   24.93   0
   4   1 -11  901.50   60.22   0
   4  -1 -11  924.70   56.12   0
  -4   1  11  817.53   47.98   0
  -4   1  11  876.50   50.60   0
   4   1 -11  815.49   51.65   0
   4   1 -11  818.74   62.80   0
   4  -1 -11  882.55   64.36   0
  -4  -1  11  890.22   43.61   0
   3  -1 -11   41.29   26.53   0
  -3   1  11   32.60   26.53   0
  -3  -1  11   25.10   21.07   0
   3   1 -11   32.95   38.16   0
   3  -1 -11   29.95   40.44   0
  -3   1  11   45.23   26.35   0
   2   1 -11  283.48   43.34   0
  -2   1  11  294.67   27.34   0
  -2   1  11  348.79   37.22   0
   2   1 -11  285.79   48.14   0
   2  -1 -11  337.74   40.90   0
  -2   1  11  304.90   28.64   0
   1   1 -11    7.55   32.19   0
   1  -1 -11  -26.20   22.78   0
  -1   1  11   18.58   18.33   0
  -1   1  11  -15.41   20.62   0
  -1  -1  11  -13.91   32.30   0
  -1   1  11    7.96   26.52   0
   0   1 -11  -26.98   23.46   0
   0  -1 -11   -0.73   33.28   0
   0   1  11    5.41   17.93   0
   0   1  11    1.87   28.74   0
   0   1 -11    6.93   28.65   0
   0  -1 -11   -5.23   39.46   0
  -1   1 -11    5.41   33.87   0
  -1  -1 -11    5.99   26.17   0
   1   1  11   26.64   24.99   0
  -1   1 -11   -9.55   33.06   0
  -1  -1 -11  -21.09   35.69   0
  -2   1 -11   37.68   35.66   0
  -2  -1 -11   46.80   38.31   0
   2  -1  11    7.30   40.07   0
  -2   1 -11   24.20   27.49   0
  -2  -1 -11   36.05   31.20   0
  -3  -1 -11   -6.93   40.76   0
  -3   1 -11   -0.22   38.77   0
  -9  -2  11    1.27   36.28   0
   9   2 -11    2.65   52.36   0
  -9   2  11   21.50   50.23   0
   9  -2 -11   12.05   49.96   0
   8   2 -11   -9.21   34.80   0
  -8   2  11  -16.22   44.47   0
   8   2 -11  -15.34   49.37   0
   8  -2 -11   24.03   37.20   0
  -7   2  11   13.67   30.73   0
  -7   2  11   23.14   36.45   0
   7  -2 -11   41.01   31.13   0
   7   2 -11   49.36   38.82   0
   7  -2 -11   16.21   37.03   0
  -7  -2  11   25.86   23.16   0
   6  -2 -11   51.18   41.94   0
   6   2 -11   38.90   34.69   0
   6   2 -11   21.40   26.75   0
  -6   2  11   15.76   37.52   0
   6   2 -11   37.82   35.87   0
   6  -2 -11   70.12   39.20   0
  -6   2  11   30.37   27.93   0
  -6  -2  11   50.20   25.06   0
  -5   2  11   11.71   32.46   0
   5   2 -11   17.52   31.02   0
   5  -2 -11   26.48   39.15   0
  -5   2  11   -6.47   26.15   0
   5   2 -11   -2.10   24.61   0
   5   2 -11   11.63   33.18   0
   5  -2 -11   27.47   34.54   0
   5   2 -11   19.14   28.92   0
  -5  -2  11    5.27   31.88   0
   4   2 -11   -0.79   36.61   0
   4  -2 -11   52.70   37.24   0
  -4   2  11   12.68   30.75   0
   4   2 -11   19.59   33.58   0
  -4   2  11    1.37   24.05   0
   4  -2 -11   26.29   40.88   0
   4   2 -11  -15.51   27.01   0
  -3   2  11   25.95   22.64   0
   3   2 -11   30.30   37.97   0
   3  -2 -11   14.89   37.31   0
  -3   2  11    5.81   29.47   0
   3   2 -11  -14.24   28.74   0
   3   2 -11   33.50   30.80   0
   3  -2 -11  -14.43   37.51   0
  -2   2  11  145.16   25.86   0
   2   2 -11  140.24   31.91   0
  -2   2  11  147.83   29.98   0
   2   2 -11  154.87   30.28   0
  -2   2  11  126.40   28.75   0
   2   2 -11  134.17   32.96   0
   2  -2 -11  119.47   42.28   0
   1   2 -11   37.97   25.96   0
   1  -2 -11   52.22   27.18   0
  -1   2  11   83.68   29.14   0
  -1  -2  11   67.61   35.12   0
  -1   2  11   61.36   26.61   0
   1   2 -11   82.73   37.40   0
   1  -2 -11   37.82   39.54   0
   0   2 -11   79.69   37.15   0
   0  -2 -11   49.44   35.40   0
   0   2  11   32.75   25.66   0
   0  -2  11   68.52   35.50   0
   0   2  11   79.22   30.05   0
   0   2 -11   37.64   34.33   0
   0  -2 -11   52.64   31.11   0
  -1   2 -11  138.74   30.91   0
  -1  -2 -11  130.33   32.02   0
   1   2  11  175.09   32.92   0
   1  -2  11  147.64   42.71   0
  -1   2 -11  136.07   38.57   0
  -1  -2 -11  128.34   34.77   0
  -2  -2 -11   28.24   41.09   0
   2   2  11   31.11   33.54   0
   2  -2  11   -8.23   28.71   0
  -2   2 -11   29.09   25.64   0
  -2  -2 -11   25.95   42.45   0
  -9  -3  11   88.44   38.83   0
   9   3 -11   21.45   52.15   0
  -9   3  11   49.03   53.09   0
   9  -3 -11   81.89   40.81   0
  -8   3  11 1298.13   81.00   0
   8  -3 -11 1274.17   81.29   0
  -7   3  11   63.95   36.30   0
   7  -3 -11   43.37   38.79   0
  -7  -3  11   62.85   26.00   0
   7   3 -11   52.34   47.04   0
   6  -3 -11 1079.34   62.05   0
   6   3 -11 1010.58   62.04   0
  -6   3  11  991.10   66.84   0
   6  -3 -11 1035.74   69.65   0
  -6   3  11 1077.32   64.61   0
  -6  -3  11 1042.35   55.92   0
  -5   3  11   61.62   29.67   0
   5  -3 -11   89.72   34.42   0
   5   3 -11   49.58   29.07   0
   5   3 -11   76.21   27.98   0
  -5   3  11   14.18   38.34   0
   5   3 -11   38.86   42.58   0
   5   3 -11    4.04   34.80   0
  -5  -3  11   59.13   36.06   0
   4   3 -11  602.95   50.11   0
   4  -3 -11  537.13   46.29   0
   4   3 -11  563.79   56.23   0
   4  -3 -11  553.61   61.13   0
  -4   3  11  552.57   44.03   0
   4   3 -11  590.77   45.11   0
  -4  -3  11  504.74   44.43   0
   3   3 -11   66.98   30.61   0
   3  -3 -11   42.60   27.43   0
  -3   3  11   26.17   23.18   0
   3   3 -11   64.89   24.88   0
  -3   3  11   42.02   32.06   0
   3   3 -11   25.37   38.91   0
   3  -3 -11   36.58   45.23   0
   2   3 -11  193.11   40.15   0
   2  -3 -11  212.32   33.56   0
  -2   3  11  197.65   35.99   0
   2   3 -11  217.45   27.73   0
   2   3 -11  185.18   43.22   0
   2  -3 -11  205.35   38.93   0
   1   3 -11   17.19   32.60   0
   1  -3 -11    1.30   32.85   0
   1   3 -11    9.39   25.74   0
  -1  -3  11   21.58   28.20   0
   1   3 -11   25.62   27.08   0
   1  -3 -11   -9.57   42.35   0
   0   3 -11   78.38   36.69   0
   0  -3 -11  106.98   37.94   0
   0   3  11   57.05   24.32   0
   0  -3  11   68.16   37.77   0
   0   3 -11   94.80   34.25   0
   0   3  11   76.98   24.89   0
   0  -3 -11   74.33   33.35   0
  -1   3 -11   17.42   25.98   0
   1   3  11   21.96   34.15   0
   1  -3  11   23.14   39.42   0
  -1   3 -11   -4.39   23.73   0
  -1  -3 -11    5.42   30.94   0
  -2   3 -11   -1.93   26.11   0
  -2  -3 -11    0.00   32.50   0
   2   3  11  -19.57   31.55   0
   2  -3  11    3.12   42.36   0
  -2  -3 -11   21.53   45.13   0
   3   3  11   48.42   38.57   0
  -9  -4  11   50.76   42.51   0
   9  -4 -11   57.18   52.25   0
  -8  -4  11   -4.85   40.92   0
   8   4 -11   36.64   46.38   0
  -8   4  11   55.80   40.23   0
   8  -4 -11   38.33   48.06   0
  -8  -4  11   31.34   34.02   0
   8   4 -11   51.27   55.95   0
   7   4 -11   62.70   41.38   0
  -7   4  11   66.14   48.08   0
   7  -4 -11   52.71   37.80   0
  -7  -4  11   73.02   35.73   0
   7   4 -11   91.93   50.68   0
   6  -4 -11   56.04   29.97   0
   6   4 -11   46.12   37.52   0
  -6   4  11   58.75   35.79   0
   6   4 -11   87.92   51.03   0
   6  -4 -11    7.71   52.79   0
  -6  -4  11   36.64   35.93   0
   6   4 -11    1.70   42.77   0
   5   4 -11    9.08   26.82   0
  -5   4  11   25.08   38.57   0
   5  -4 -11   17.21   41.45   0
   5   4 -11   -0.59   31.37   0
  -5   4  11   53.40   44.29   0
   5   4 -11   38.22   45.25   0
   5  -4 -11    2.52   45.63   0
   5   4 -11   48.28   35.84   0
  -5  -4  11   28.84   29.09   0
   4   4 -11   58.14   33.85   0
   4  -4 -11   46.93   39.61   0
  -4   4  11   57.59   37.95   0
   4   4 -11   92.13   43.91   0
   4  -4 -11   85.88   45.37   0
  -4   4  11   52.12   36.69   0
   4   4 -11   37.28   30.93   0
   3   4 -11   26.15   28.60   0
   3   4 -11   53.65   30.02   0
   3  -4 -11   10.39   34.75   0
  -3   4  11   12.98   24.99   0
  -3   4  11   17.55   27.24   0
   3   4 -11   30.42   36.92   0
   3  -4 -11   18.67   31.66   0
  -3  -4  11   60.15   30.52   0
   2   4 -11   69.00   29.84   0
  -2   4  11  114.82   34.19   0
   2   4 -11   89.91   28.49   0
   2  -4 -11  127.63   30.81   0
  -2   4  11   83.21   29.32   0
   2   4 -11  120.20   37.13   0
   2  -4 -11  102.76   46.90   0
   1   4 -11   72.79   29.12   0
   1  -4 -11   49.69   35.31   0
  -1   4  11   28.64   26.03   0
   1   4 -11   61.29   33.58   0
   1  -4 -11   55.16   33.92   0
   0   4 -11   77.96   27.69   0
   0  -4 -11  106.97   38.57   0
   0  -4  11   70.63   31.40   0
   0   4 -11   74.95   34.63   0
   0   4  11   46.65   33.06   0
   0  -4 -11  118.29   45.50   0
  -1   4 -11   30.89   33.99   0
  -1  -4 -11   70.40   31.78   0
   1   4  11   47.36   27.24   0
   1  -4  11   64.42   41.17   0
  -1  -4 -11   80.99   48.93   0
  -2   4 -11  223.30   40.67   0
   2   4  11  290.73   45.49   0
  -8   5  11  900.50   81.34   0
   8  -5 -11  954.76   74.74   0
  -8  -5  11  839.33   55.92   0
   8   5 -11  978.79   76.46   0
   7   5 -11   76.31   42.86   0
  -7   5  11   89.12   42.58   0
  -7  -5  11   75.47   41.69   0
   7   5 -11   72.26   41.12   0
  -6   5  11 1020.07   76.06   0
   6   5 -11  969.99   65.66   0
   6  -5 -11  996.12   78.90   0
  -6  -5  11 1067.97   66.65   0
   5   5 -11   48.86   30.10   0
   5   5 -11   26.38   33.72   0
  -5   5  11   22.53   44.42   0
   5   5 -11   85.24   46.94   0
   5  -5 -11   69.98   48.17   0
  -5  -5  11   42.53   30.59   0
   5   5 -11   27.91   38.34   0
   4   5 -11  563.90   43.03   0
   4   5 -11  521.76   47.57   0
   4  -5 -11  545.74   60.90   0
   4   5 -11  553.27   48.81   0
  -4  -5  11  569.26   56.62   0
   3   5 -11    1.05   28.14   0
   3   5 -11   41.54   38.46   0
   3  -5 -11   36.73   27.24   0
  -3   5  11   -1.83   36.67   0
   3   5 -11   15.50   34.89   0
  -3  -5  11   33.97   32.60   0
   2   5 -11  202.17   41.54   0
   2  -5 -11  172.31   37.88   0
  -2   5  11  147.57   32.72   0
   2   5 -11  229.49   39.99   0
   2  -5 -11  207.60   48.78   0
  -2  -5  11  171.07   37.47   0
   1   5 -11   44.84   27.19   0
   1  -5 -11   22.55   34.29   0
  -1   5  11   32.77   38.39   0
   1  -5 -11   17.13   33.47   0
   0   5 -11    0.51   25.35   0
   0  -5 -11   30.13   28.69   0
   0   5  11   12.81   35.91   0
   0  -5  11   29.71   39.92   0
   0   5  11    5.69   36.26   0
   0  -5 -11   38.04   44.41   0
  -1   5 -11   36.29   35.31   0
  -1  -5 -11    1.31   39.93   0
   1   5  11    3.92   39.86   0
   1  -5  11   24.41   44.74   0
   1   5  11   47.40   29.33   0
  -1  -5 -11    3.80   50.05   0
   8   6 -11  -24.28   49.35   0
   7   6 -11  -12.50   39.46   0
  -7   6  11   25.21   46.70   0
   7  -6 -11   34.84   38.15   0
   6   6 -11  150.93   42.65   0
  -6   6  11  182.94   51.37   0
   6  -6 -11  151.73   45.85   0
   6   6 -11  195.96   44.03   0
  -5   6  11   52.94   49.32   0
   5  -6 -11   37.60   47.89   0
   5   6 -11   75.07   34.48   0
   4   6 -11  262.55   36.38   0
  -4   6  11  284.00   54.73   0
   4   6 -11  246.11   38.88   0
   4  -6 -11  223.26   44.40   0
   4   6 -11  216.70   41.02   0
  -4  -6  11  276.38   47.48   0
  -3   6  11  -10.58   40.17   0
   3   6 -11   -9.00   35.36   0
   3  -6 -11   48.76   36.40   0
   2   6 -11  413.19   41.89   0
   2  -6 -11  429.54   41.22   0
  -2   6  11  408.10   44.29   0
   1   6 -11   58.69   38.61   0
   1  -6 -11   54.88   39.72   0
  -1   6  11   22.67   30.39   0
  -1   6  11   40.61   42.77   0
   1  -6 -11   65.02   49.94   0
   0   6 -11  351.44   43.66   0
   0  -6 -11  308.52   41.67   0
   0   6  11  314.26   49.64   0
   0  -6  11  285.22   45.33   0
   0  -6 -11  342.32   50.58   0
   1   6  11   53.75   46.35   0
   7   7 -11   -4.32   32.55   0
   6   7 -11  603.68   60.82   0
  -5   7  11   80.22   56.99   0
   5   7 -11   61.73   44.55   0
  -4   7  11  193.25   56.60   0
   4  -7 -11  218.62   47.68   0
   4   7 -11  156.05   41.85   0
  -3   7  11   80.12   39.91   0
   3  -7 -11   84.09   42.73   0
  -2   7  11   76.37   38.04   0
   2  -7 -11   43.13   48.64   0
   1  -7 -11   -7.99   37.43   0
  -1   7  11   47.62   47.48   0
   1  -7 -11   31.42   50.46   0
   0  -7 -11   61.66   41.85   0
   5   8 -11   45.47   50.65   0
   4  -8 -11  386.87   63.94   0
   4   8 -11  294.35   51.23   0
   3  -8 -11   24.51   51.55   0
  -8   0  12  384.74   42.06   0
   8   0 -12  494.50   71.37   0
  -6   0  12  865.49   52.48   0
   6   0 -12  863.13   71.99   0
  -4   0  12  851.65   46.19   0
   4   0 -12  888.05   60.42   0
   2   0 -12 1304.58   62.47   0
  -2   0  12 1323.18   57.19   0
   2   0 -12 1354.13   67.06   0
  -2   0  12 1276.08   48.45   0
   0   0 -12 1304.15   66.20   0
   0   0  12 1366.02   61.10   0
   0   0 -12 1406.85   72.16   0
  -2   0 -12  781.39   55.28   0
   9  -1 -12  -19.24   56.27   0
   8   1 -12    6.18   52.58   0
  -8   1  12    1.30   43.28   0
   8   1 -12   15.35   40.71   0
   8  -1 -12   23.95   54.45   0
  -7   1  12   24.44   35.45   0
  -7   1  12   -2.27   27.63   0
   7   1 -12   19.49   38.99   0
   7  -1 -12   17.08   39.37   0
   6  -1 -12   16.94   44.55   0
  -6   1  12  -17.68   24.07   0
   6   1 -12  -10.60   46.56   0
   6  -1 -12   27.51   52.40   0
  -6   1  12   -0.51   23.89   0
   5  -1 -12   10.08   40.13   0
  -5   1  12    5.54   28.04   0
   5   1 -12  -16.26   25.39   0
   5   1 -12   -9.66   33.88   0
   5  -1 -12   43.79   50.12   0
  -5   1  12   14.82   23.04   0
   4   1 -12    8.04   42.08   0
   4  -1 -12  -14.69   27.46   0
  -4   1  12  -15.97   25.02   0
  -4   1  12   -3.58   25.78   0
   4   1 -12   -0.34   31.78   0
   4   1 -12   -7.41   44.62   0
   4  -1 -12  -21.89   32.43   0
   3   1 -12    0.13   27.98   0
   3  -1 -12    4.29   26.31   0
  -3   1  12    0.94   23.87   0
  -3   1  12   -7.89   24.89   0
   3   1 -12  -10.55   41.83   0
   3  -1 -12  -11.35   39.22   0
  -3   1  12   13.54   26.03   0
   2  -1 -12   32.70   28.19   0
  -2  -1  12   53.85   35.57   0
  -2   1  12   70.90   30.25   0
   2   1 -12   67.37   31.59   0
   2  -1 -12   78.39   32.88   0
  -2   1  12   49.91   24.79   0
   1   1 -12   -4.32   25.72   0
   1  -1 -12  -22.38   33.02   0
  -1   1  12   -6.58   24.33   0
  -1  -1  12   17.40   24.45   0
  -1   1  12   -0.85   21.80   0
   1   1 -12   12.64   28.52   0
   1  -1 -12    9.88   29.96   0
   0   1 -12    3.97   34.14   0
   0  -1 -12   46.76   36.24   0
   0  -1  12   -8.17   32.71   0
   0   1  12   50.51   35.59   0
   0   1 -12   -8.11   37.91   0
   0  -1 -12   57.52   42.21   0
  -1   1 -12    5.87   36.06   0
  -1  -1 -12   -3.01   37.92   0
   1  -1  12   32.82   29.73   0
  -1  -1 -12   43.88   33.54   0
  -2   1 -12   -8.78   38.37   0
  -9   2  12   71.34   50.60   0
   9  -2 -12  -35.45   44.58   0
   8   2 -12  518.78   63.82   0
  -8   2  12  520.40   59.16   0
   8   2 -12  593.09   65.21   0
   7   2 -12  134.98   41.02   0
  -7   2  12   58.47   40.87   0
   7   2 -12   51.28   55.41   0
   6   2 -12  908.61   61.03   0
   6   2 -12  945.27   66.48   0
   6  -2 -12  850.65   73.50   0
  -6   2  12  939.72   61.02   0
  -5   2  12   36.24   35.38   0
   5   2 -12   44.99   45.07   0
   5  -2 -12   63.21   42.42   0
  -5   2  12   45.96   34.91   0
   5   2 -12   65.55   29.62   0
   5   2 -12   28.03   44.98   0
   5  -2 -12   53.01   36.80   0
   4   2 -12 1497.61   76.38   0
   4  -2 -12 1541.07   74.55   0
   4   2 -12 1586.20   64.74   0
  -4   2  12 1496.82   62.26   0
   4  -2 -12 1470.68   80.04   0
   3   2 -12    0.87   27.55   0
   3  -2 -12    9.58   37.89   0
  -3   2  12    7.34   20.49   0
   3   2 -12   15.77   29.16   0
   3   2 -12   48.66   40.69   0
   3  -2 -12   13.95   32.18   0
  -3   2  12   38.42   21.59   0
   2   2 -12 1602.67   68.75   0
   2  -2 -12 1711.12   69.81   0
  -2   2  12 1606.17   60.61   0
   2   2 -12 1671.72   59.46   0
  -2  -2  12 1582.62   70.00   0
  -2   2  12 1616.57   61.39   0
   1   2 -12   74.31   36.31   0
   1  -2 -12   31.15   38.18   0
  -1   2  12   41.19   21.91   0
  -1  -2  12   54.91   37.44   0
   1   2 -12   36.62   36.84   0
   1  -2 -12   11.82   40.82   0
   0   2 -12  677.64   53.02   0
   0  -2 -12  649.77   54.08   0
   0  -2  12  639.41   48.32   0
   0   2 -12  640.66   48.16   0
  -1   2 -12   32.30   36.57   0
  -1  -2 -12   51.30   42.68   0
   1  -2  12   27.24   39.34   0
  -1   2 -12   49.30   36.82   0
  -9  -3  12   15.06   46.88   0
   9  -3 -12   55.70   46.69   0
   8   3 -12   45.53   50.31   0
  -8   3  12   52.64   40.90   0
   8   3 -12   76.60   54.50   0
   7   3 -12    8.94   32.30   0
  -7   3  12  -40.36   41.00   0
   7   3 -12  -21.66   37.19   0
   7  -3 -12  -11.15   40.53   0
   7   3 -12   19.58   44.53   0
  -7  -3  12    9.22   37.36   0
   6  -3 -12   59.66   33.97   0
   6   3 -12   40.67   43.00   0
  -6   3  12   22.06   38.88   0
   6   3 -12   17.66   36.80   0
   6   3 -12   31.05   35.92   0
  -6  -3  12   15.13   33.88   0
   5  -3 -12  -35.65   41.00   0
   5   3 -12   -5.51   34.15   0
  -5   3  12    8.02   34.16   0
   5   3 -12   -9.20   32.25   0
   5  -3 -12    1.51   35.30   0
  -5  -3  12   32.51   35.85   0
   4   3 -12   48.16   41.31   0
   4  -3 -12   35.44   38.04   0
   4   3 -12   65.06   27.30   0
  -4   3  12   85.43   33.65   0
   4   3 -12   59.14   35.89   0
  -4   3  12   58.98   36.86   0
   4  -3 -12   59.65   45.29   0
   3  -3 -12   32.85   35.56   0
   3   3 -12   37.18   29.67   0
  -3   3  12   28.64   23.57   0
   3   3 -12   28.67   38.87   0
   3  -3 -12   12.85   33.04   0
   2   3 -12   -0.05   35.81   0
   2  -3 -12   28.71   27.11   0
   2   3 -12   34.02   21.65   0
  -2   3  12   12.97   22.14   0
   2   3 -12   27.60   28.97   0
   2  -3 -12   23.24   42.36   0
   1   3 -12   -6.66   25.46   0
   1  -3 -12   21.52   27.14   0
  -1   3  12  -19.23   27.56   0
  -1  -3  12   -2.05   38.14   0
   1   3 -12   15.65   35.29   0
   1  -3 -12    4.33   40.78   0
   0   3 -12   30.78   37.34   0
   0  -3 -12   18.45   39.30   0
   0   3  12  -10.23   31.79   0
   0  -3  12   32.19   32.34   0
   0   3 -12   15.08   25.84   0
   0  -3 -12    2.41   36.11   0
  -1   3 -12    7.82   29.00   0
   1   3  12   20.16   34.04   0
   1  -3  12    1.42   32.71   0
  -9  -4  12   25.36   47.22   0
  -8  -4  12  342.61   50.54   0
   8   4 -12  323.03   57.79   0
   8  -4 -12  393.20   57.23   0
   8   4 -12  399.41   56.12   0
   7   4 -12   48.42   34.23   0
   7  -4 -12   28.13   45.95   0
   7   4 -12   19.81   35.70   0
  -7  -4  12   64.57   41.70   0
   6  -4 -12  841.98   60.00   0
   6   4 -12  720.46   56.62   0
   6   4 -12  785.45   62.10   0
   6  -4 -12  788.81   65.27   0
   6   4 -12  739.16   62.99   0
  -6  -4  12  729.58   58.74   0
   5  -4 -12   90.03   42.54   0
  -5   4  12   48.19   31.51   0
   5   4 -12   67.96   46.45   0
   5  -4 -12   78.56   48.65   0
  -5  -4  12   49.42   32.66   0
   4   4 -12  896.62   59.89   0
   4   4 -12  884.06   56.69   0
   4  -4 -12  905.10   56.76   0
   4   4 -12  913.41   59.44   0
   4  -4 -12  816.44   60.90   0
   3   4 -12   54.75   31.19   0
   3  -4 -12  114.58   38.33   0
  -3   4  12   73.99   35.08   0
   3   4 -12   70.73   39.60   0
   3  -4 -12   84.49   48.47   0
   2   4 -12  878.32   59.89   0
   2  -4 -12  725.59   50.03   0
   2   4 -12  868.68   59.30   0
   2  -4 -12  810.44   59.40   0
   1   4 -12   23.64   28.61   0
   1  -4 -12   19.36   36.00   0
  -1   4  12   39.47   26.70   0
   1   4 -12   44.56   27.99   0
  -1  -4  12   58.99   32.01   0
   1  -4 -12   50.48   38.91   0
   0   4 -12 1313.17   67.80   0
   0  -4  12 1254.10   72.08   0
  -1   4 -12  139.66   39.80   0
   1   4  12   20.72   37.26   0
   8   5 -12  116.26   43.02   0
   8  -5 -12  124.00   61.22   0
   7   5 -12   -8.64   40.69   0
  -7   5  12    6.73   43.26   0
   7  -5 -12   -7.53   55.31   0
   7   5 -12   22.63   50.61   0
  -6   5  12  124.69   42.42   0
   6   5 -12   92.93   50.29   0
   6  -5 -12  102.19   55.77   0
   6   5 -12  134.78   37.75   0
   5  -5 -12   65.62   44.89   0
  -5   5  12   70.70   44.13   0
   5   5 -12   25.51   44.35   0
   5  -5 -12   48.09   52.06   0
   4  -5 -12   29.55   33.44   0
  -4   5  12   26.35   41.35   0
   4   5 -12   25.31   41.12   0
   4  -5 -12  -11.37   46.38   0
   3   5 -12   27.95   40.51   0
   3  -5 -12   -5.12   38.93   0
  -3   5  12   33.36   32.25   0
   3   5 -12  -15.03   37.28   0
   3  -5 -12   -0.51   43.07   0
   2   5 -12   24.41   29.55   0
   2  -5 -12   13.54   27.88   0
  -2   5  12   64.68   38.08   0
   2   5 -12   43.75   37.22   0
   2  -5 -12   47.16   48.33   0
   1   5 -12   50.93   37.11   0
   1  -5 -12    1.60   30.24   0
  -1   5  12   21.01   31.78   0
  -1  -5  12   17.19   43.56   0
   1  -5 -12   13.67   38.44   0
   0   5 -12    3.34   37.03   0
   0   5  12   37.72   39.70   0
   7  -6 -12   54.00   49.03   0
   6  -6 -12  474.12   60.24   0
   6   6 -12  596.61   65.04   0
  -5   6  12   -4.84   37.75   0
   5   6 -12   14.90   44.13   0
   5  -6 -12   45.23   53.25   0
  -4   6  12  798.08   64.95   0
   4   6 -12  840.15   57.12   0
   4  -6 -12  769.27   71.09   0
   3  -6 -12   38.46   29.31   0
  -3   6  12    9.46   33.47   0
   2   6 -12  704.60   57.89   0
   2  -6 -12  715.17   51.12   0
   1   6 -12   24.47   39.92   0
   1  -6 -12   57.45   39.94   0
   5  -7 -12  -24.39   55.13   0
   7   0 -13   28.13   57.02   0
   5   0 -13  -61.41   40.69   0
   5   0 -13   22.98   45.69   0
   3   0 -13   63.09   41.41   0
  -3   0  13   49.96   34.12   0
   3   0 -13   39.20   33.61   0
   1   0 -13   80.66   40.30   0
  -1   0  13   76.13   34.77   0
   1   0 -13   45.62   42.27   0
  -9   1  13   33.84   36.79   0
   8   1 -13  459.44   66.74   0
  -8   1  13  475.14   54.30   0
  -7   1  13   28.22   39.39   0
   7   1 -13   51.77   57.93   0
   7  -1 -13   38.98   47.04   0
   6   1 -13  179.77   44.72   0
   6  -1 -13  215.66   55.57   0
   5   1 -13   51.90   47.10   0
   5  -1 -13   26.11   41.43   0
   5   1 -13    3.93   35.07   0
   5  -1 -13   -7.79   34.66   0
  -5   1  13   15.55   30.71   0
   4   1 -13    5.84   30.21   0
   4  -1 -13  -28.19   28.48   0
  -4   1  13   -4.94   28.77   0
   4   1 -13    7.60   32.62   0
   4  -1 -13   38.50   33.77   0
   3   1 -13   23.40   28.45   0
   3  -1 -13    9.82   40.40   0
  -3  -1  13   -8.28   25.89   0
   3  -1 -13   28.31   33.22   0
  -3   1  13    2.75   20.39   0
   2   1 -13   -2.26   39.44   0
   2  -1 -13   28.04   40.07   0
  -2  -1  13   14.93   35.64   0
   2   1 -13   48.89   43.67   0
   2  -1 -13   67.76   33.82   0
   1   1 -13    8.65   38.23   0
   1  -1 -13   -4.53   38.99   0
  -1  -1  13  -14.75   33.54   0
   1   1 -13  -21.39   32.17   0
   1  -1 -13   39.23   43.43   0
   0  -1  13  166.46   35.34   0
   0   1  13  157.83   39.13   0
   0   1 -13  198.75   38.69   0
   8   2 -13   32.27   52.26   0
  -8   2  13   48.53   44.28   0
   7   2 -13  -28.91   45.44   0
  -7   2  13  -20.82   38.71   0
   7   2 -13   -1.30   54.61   0
   7  -2 -13  -14.58   44.25   0
   7   2 -13   11.11   37.95   0
   6  -2 -13   62.65   38.71   0
   6   2 -13   55.42   43.16   0
  -6   2  13   67.98   35.19   0
   6   2 -13   41.90   54.14   0
   6  -2 -13    9.41   53.92   0
   5   2 -13   53.53   34.97   0
   5  -2 -13   36.12   43.83   0
  -5   2  13   60.08   34.87   0
   5   2 -13   34.42   49.73   0
   5  -2 -13   81.93   49.46   0
   4   2 -13   -1.39   40.75   0
   4  -2 -13   23.73   41.99   0
  -4   2  13   25.29   28.90   0
   4   2 -13   21.15   32.84   0
   3   2 -13   54.01   39.70   0
   3  -2 -13   14.91   28.55   0
   3   2 -13   25.84   42.38   0
   3  -2 -13   53.13   43.39   0
   2   2 -13   13.30   31.46   0
   2  -2 -13  -11.84   29.68   0
  -2  -2  13    1.94   27.13   0
   2   2 -13    6.35   40.94   0
   2  -2 -13    0.62   44.79   0
   1   2 -13   56.21   32.62   0
   1  -2 -13  101.59   34.03   0
  -1  -2  13   86.89   33.24   0
   1   2 -13   92.23   43.10   0
   1  -2 -13   81.44   38.01   0
   0   2 -13  -13.91   38.99   0
   8   3 -13  334.43   58.40   0
   7   3 -13   48.31   36.16   0
  -7   3  13   10.09   42.68   0
   7  -3 -13   -1.47   56.99   0
   7   3 -13    9.11   32.41   0
   6   3 -13  137.44   34.84   0
  -6   3  13  184.49   42.42   0
   6  -3 -13  160.15   57.89   0
   5  -3 -13  -23.36   42.53   0
  -5   3  13   16.65   35.14   0
   5   3 -13    8.21   48.51   0
   4   3 -13   49.95   46.73   0
   4  -3 -13  101.12   44.37   0
  -4   3  13   37.43   33.48   0
   4   3 -13   33.36   35.77   0
   4  -3 -13   53.27   50.51   0
   3   3 -13   18.79   33.52   0
   3  -3 -13   41.64   30.37   0
  -3   3  13    5.92   24.59   0
   3   3 -13   15.24   31.76   0
   3  -3 -13  -12.27   36.87   0
   2   3 -13    2.48   38.99   0
   2  -3 -13   -6.69   30.02   0
  -2   3  13   23.60   31.70   0
  -2  -3  13   -7.43   30.67   0
   2   3 -13  -28.85   37.83   0
   2  -3 -13   -4.59   46.88   0
   1   3 -13   -6.23   39.70   0
  -1   3  13   16.86   30.34   0
  -1  -3  13   26.84   32.63   0
   1   3 -13    5.50   31.34   0
   7   4 -13   55.13   45.68   0
   7   4 -13   15.73   45.53   0
   6  -4 -13  167.36   51.47   0
  -6   4  13  136.58   45.79   0
   6   4 -13  204.58   58.02   0
   6  -4 -13  102.77   58.92   0
   5  -4 -13   15.44   44.44   0
  -5   4  13  -19.80   30.68   0
   5   4 -13  -22.79   37.73   0
[truncated: 5,432 more chars]
