# Supplementary material for: M-type Gd2[Si2O7]
Source: IUCrdata. 2023 Aug 1;8(Pt 8):x230654. doi: 10.1107/S2414314623006545 (PMC10483536; doi:10.1107/S2414314623006545)
Supplement: Supplementary file 2 [file x-08-x230654-Isup2.hkl]

# 
# h,k,l, Fc-squared, Fo-squared, sigma(Fo-squared) and status flag 
# 
data_I
_shelx_title '   Gd2 [Si2 O7]  (M-Typ: starl108 in P21/n)' 
_shelx_refln_list_code          4 
_shelx_F_calc_maximum      525.73 
_exptl_crystal_F_000       848.00 
_reflns_d_resolution_high  0.6529 
 
loop_ 
 _symmetry_equiv_pos_as_xyz 
 'x, y, z' 
 '-x+1/2, y+1/2, -z+1/2' 
 '-x, -y, -z' 
 'x-1/2, -y-1/2, z-1/2' 
 
_cell_length_a     7.7267 
_cell_length_b     8.3859 
_cell_length_c     9.6814 
_cell_angle_alpha  90.000 
_cell_angle_beta  113.486 
_cell_angle_gamma  90.000 
 
_shelx_F_squared_multiplier     1.000 
 
loop_ 
 _refln_index_h 
 _refln_index_k 
 _refln_index_l 
 _refln_F_squared_calc 
 _refln_F_squared_meas 
 _refln_F_squared_sigma 
 _refln_observed_status 
   2   0   0   155806.48   158971.92    821.12 o 
   4   0   0    67536.91    67729.12    785.18 o 
   6   0   0    34706.45    33084.66    662.90 o 
   8   0   0     4454.98     4104.76    319.98 o 
  10   0   0     1911.85     2463.08    576.29 o 
   1   1   0      790.97      812.10     33.82 o 
   2   1   0    16677.52    17845.66    192.44 o 
   3   1   0      914.59      911.31     50.24 o 
   4   1   0       99.62      138.64     59.35 o 
   5   1   0      884.16      785.29    103.27 o 
   6   1   0     1349.48     1302.87    202.08 o 
   7   1   0     1852.23     1778.38    204.41 o 
   8   1   0      267.64      157.54    179.20 o 
   9   1   0     3606.19     3687.30    258.88 o 
  10   1   0       42.75      114.72    283.82 o 
   0   2   0   113917.27   104399.72   1476.99 o 
   1   2   0      369.79      326.91     33.78 o 
   2   2   0   122024.63   121876.25   1123.36 o 
   3   2   0      294.73      285.03     41.60 o 
   4   2   0   100823.20   108861.52    756.70 o 
   5   2   0      174.51      271.46    125.29 o 
   6   2   0    39114.98    37447.89    530.91 o 
   7   2   0      816.77      673.31    159.82 o 
   8   2   0    10658.35    10454.28    329.76 o 
   9   2   0      391.20      413.53    197.22 o 
  10   2   0      250.67     -224.62    419.78 o 
   1   3   0      445.65      519.13     42.82 o 
   2   3   0      762.64      839.91     47.09 o 
   3   3   0      141.15      100.15     38.05 o 
   4   3   0       74.67       67.93     52.09 o 
   5   3   0     4322.47     3966.32    163.29 o 
   6   3   0     2665.04     2478.36    167.20 o 
   7   3   0     1217.98     1042.28    149.87 o 
   8   3   0     2606.26     2644.42    214.20 o 
   9   3   0     1095.92     1044.36    232.89 o 
  10   3   0     1577.25     2181.58    446.92 o 
   0   4   0   155025.56   154206.61    904.62 o 
   1   4   0      220.47      157.14     28.74 o 
   2   4   0   126519.02   122556.67    777.39 o 
   3   4   0      476.14      570.98     57.85 o 
   4   4   0    47851.30    47349.74    737.63 o 
   5   4   0       67.16       98.49     95.07 o 
   6   4   0    18200.45    17994.93    475.54 o 
   7   4   0      401.41      216.14    187.72 o 
   8   4   0     5288.59     5422.49    260.97 o 
   9   4   0      129.10      336.08    294.60 o 
  10   4   0     1409.31     1571.68    570.41 o 
   1   5   0     1191.73     1273.41     67.73 o 
   2   5   0     5375.73     5115.37    177.49 o 
   3   5   0      807.96      778.48     95.80 o 
   4   5   0     1748.03     1687.55    128.01 o 
   5   5   0      194.17      291.52    140.41 o 
   6   5   0     5660.10     5443.81    252.78 o 
   7   5   0      547.65      418.62    195.73 o 
   8   5   0     4386.23     4155.35    275.40 o 
   9   5   0     1795.72     1753.95    362.47 o 
   0   6   0    34428.29    30695.82    446.58 o 
   1   6   0      154.11      198.90     44.25 o 
   2   6   0    74625.85    68805.44    477.33 o 
   3   6   0      307.95      268.99    109.41 o 
   4   6   0    41926.51    40278.71    374.75 o 
   5   6   0      303.97      219.15    156.59 o 
   6   6   0    12713.30    12840.17    357.83 o 
   7   6   0       76.17      353.94    189.98 o 
   8   6   0     5096.79     4064.94    428.61 o 
   9   6   0      284.29      843.35    541.00 o 
   1   7   0     2081.98     2178.24    146.43 o 
   2   7   0      221.53      276.51    143.64 o 
   3   7   0     1139.96     1234.52    128.26 o 
   4   7   0     9780.62     9912.02    317.26 o 
   5   7   0     1585.84     1623.58    176.29 o 
   6   7   0     6839.25     7135.16    362.01 o 
   7   7   0      399.27      257.78    224.22 o 
   8   7   0     6430.22     6700.89    717.99 o 
   0   8   0    33868.05    31981.49    885.59 o 
   1   8   0      105.30     -180.35    180.35 o 
   2   8   0    27902.85    26414.54    451.27 o 
   3   8   0      199.13      -40.16    203.14 o 
   4   8   0    16295.90    16134.53    536.48 o 
   5   8   0       45.24      157.33    259.31 o 
   6   8   0     7972.28     8412.87    484.44 o 
   7   8   0     1293.34     1185.42    303.96 o 
   8   8   0     2629.19     3042.90    966.61 o 
   1   9   0     1189.51     1220.66    258.71 o 
   2   9   0      323.99      238.14    236.74 o 
   3   9   0      771.02      938.32    246.61 o 
   4   9   0     5941.77     5165.96    429.74 o 
   5   9   0     1721.91     1553.50    283.02 o 
   6   9   0     5299.20     5646.30    522.06 o 
   7   9   0      135.87      324.12    503.57 o 
   0  10   0    24170.50    23702.40   1043.13 o 
   1  10   0       24.70      264.26    368.63 o 
   2  10   0    11259.90    10640.83    461.80 o 
   3  10   0      227.11      693.13    290.60 o 
   4  10   0     7415.74     6402.92    398.68 o 
   5  10   0      100.06     -276.31    281.37 o 
   6  10   0     3993.91     2550.30    887.51 o 
   1  11   0     2672.20     2647.11    488.12 o 
   2  11   0     2581.87     2132.17    467.41 o 
   3  11   0     1367.11     1024.68    472.11 o 
   4  11   0     4826.03     4090.52    618.04 o 
   5  11   0       44.06      158.14    937.69 o 
   0  12   0     4252.21     3814.04   1288.79 o 
   1  12   0       24.08     -249.25    782.92 o 
   2  12   0     3069.60     2858.79    961.09 o 
   3  12   0      325.57      996.47    860.71 o 
  -9   0   1       10.30      -21.48    206.11 o 
  -7   0   1     3267.00     3047.63    276.49 o 
  -5   0   1     5000.17     4136.66    203.29 o 
  -3   0   1      473.95      592.64     81.20 o 
  -1   0   1      279.32      205.54     29.02 o 
   1   0   1     3055.02     3608.88    133.17 o 
   3   0   1     3414.86     3563.63    147.15 o 
   5   0   1      631.09      823.31    244.12 o 
   7   0   1      367.84      751.66    335.83 o 
   9   0   1      336.57      246.00    316.29 o 
 -10   1   1    24181.26    24896.73    656.55 o 
  -9   1   1      170.90      -15.02    189.74 o 
  -8   1   1    22826.96    21741.34    406.66 o 
  -7   1   1     1039.23     1284.98    191.14 o 
  -6   1   1    20449.55    19833.03    382.91 o 
  -5   1   1      301.92      226.44    109.05 o 
  -4   1   1     8906.80     8235.55    155.24 o 
  -3   1   1       41.72       61.52     39.30 o 
  -2   1   1        0.09       52.21     31.59 o 
  -1   1   1     1616.99     1695.09     41.32 o 
   0   1   1    12869.60    14050.00    462.74 o 
   1   1   1        5.26       69.67     24.97 o 
   2   1   1    45447.03    45628.07    558.18 o 
   3   1   1      854.54      663.04     55.69 o 
   4   1   1    48817.23    48328.64    465.93 o 
   5   1   1       42.71      -58.36    147.08 o 
   6   1   1    60709.61    62664.94    801.03 o 
   7   1   1      864.99     1093.82    210.35 o 
   8   1   1    35542.72    36042.07    546.55 o 
   9   1   1      441.88      578.21    274.10 o 
  10   1   1    20460.63    21491.78    844.12 o 
 -10   2   1      465.20      614.53    268.88 o 
  -9   2   1     2659.86     2854.47    240.04 o 
  -8   2   1     1493.29     1481.02    177.47 o 
  -7   2   1     1226.18     1131.11    169.11 o 
  -6   2   1      813.93      930.11    192.96 o 
  -5   2   1      387.03      448.54     85.26 o 
  -4   2   1     3766.53     3364.10    112.02 o 
  -3   2   1     2029.49     1850.16     74.04 o 
  -2   2   1     1307.26     1262.87     55.41 o 
  -1   2   1      698.40      760.32     35.62 o 
   0   2   1     6797.93     7481.17     89.36 o 
   1   2   1      218.70      260.68     21.68 o 
   2   2   1     1559.15     1493.68     52.47 o 
   3   2   1      797.49      716.21     51.64 o 
   4   2   1     3019.06     2878.94    138.95 o 
   5   2   1     5942.75     5821.58    264.96 o 
   6   2   1      983.98     1059.69    149.65 o 
   7   2   1      158.29      262.53    175.76 o 
   8   2   1        7.54      356.55    227.68 o 
   9   2   1       94.63       77.29    235.36 o 
  10   2   1       55.29      180.24    698.70 o 
 -10   3   1    16380.93    17036.00    594.22 o 
  -9   3   1     1148.87     1211.79    215.11 o 
  -8   3   1    25667.08    25182.04    495.38 o 
  -7   3   1      577.27      674.85    148.25 o 
  -6   3   1    23292.74    22815.46    376.44 o 
  -5   3   1      920.94      872.35    115.67 o 
  -4   3   1    14554.33    13728.58    292.62 o 
  -3   3   1     3530.03     3200.83    108.68 o 
  -2   3   1       35.25       10.90     36.61 o 
  -1   3   1      226.54      209.39     37.79 o 
   0   3   1    29250.03    29887.97    433.04 o 
   1   3   1     1046.14     1082.04     35.66 o 
   2   3   1    45112.88    45036.70    373.50 o 
   3   3   1      228.28      205.96     60.30 o 
   4   3   1    50160.19    51329.90    408.84 o 
   5   3   1     1783.97     1825.00    135.94 o 
   6   3   1    43141.48    44536.30    803.45 o 
   7   3   1     1233.38     1351.03    200.92 o 
   8   3   1    29638.94    30989.71    527.29 o 
   9   3   1      132.01      310.40    266.25 o 
 -10   4   1      194.95     -226.05    429.64 o 
  -9   4   1      219.27      137.80    206.97 o 
  -8   4   1     2098.01     2517.26    285.58 o 
  -7   4   1     1196.10      930.54    160.78 o 
  -6   4   1     4991.39     4592.47    210.96 o 
  -5   4   1     7533.71     7770.23    289.49 o 
  -4   4   1    14392.41    14060.30    262.24 o 
  -3   4   1       78.47       89.25     62.45 o 
  -2   4   1    33089.86    32053.61    321.46 o 
  -1   4   1      305.53      381.41     46.14 o 
   0   4   1    22509.31    22994.76    251.54 o 
   1   4   1     2494.76     2493.25     63.93 o 
   2   4   1     4075.15     3745.58     69.54 o 
   3   4   1     1086.12     1228.24     71.53 o 
   4   4   1     8042.69     8006.06    169.93 o 
   5   4   1       16.56      145.08    114.00 o 
   6   4   1     1061.25     1480.52    248.77 o 
   7   4   1      810.34      780.32    170.79 o 
   8   4   1       20.68     -122.54    211.06 o 
   9   4   1      556.59      841.65    340.32 o 
 -10   5   1    15867.07    16825.44   1039.14 o 
  -9   5   1      623.50      837.92    285.37 o 
  -8   5   1    13964.00    13399.30    398.62 o 
  -7   5   1     1958.58     2079.80    187.65 o 
  -6   5   1     9803.89     9951.18    322.95 o 
  -5   5   1      932.35     1086.33    158.85 o 
  -4   5   1      568.80      664.61     97.76 o 
  -3   5   1     1344.06     1253.89    123.80 o 
  -2   5   1        2.65      132.36     69.15 o 
  -1   5   1     2481.49     2639.83    103.34 o 
   0   5   1       45.19       34.88     69.05 o 
   1   5   1     1369.48     1374.74     88.53 o 
   2   5   1    18852.78    18862.66    167.96 o 
   3   5   1     2172.65     2163.88     80.00 o 
   4   5   1    39106.15    38363.75    439.75 o 
   5   5   1      613.23      692.33    129.00 o 
   6   5   1    25420.26    26546.46    522.21 o 
   7   5   1      300.21      508.14    217.20 o 
   8   5   1    27325.37    28270.81    580.74 o 
   9   5   1     1005.18     1049.81    420.71 o 
  -9   6   1     2277.87     2115.20    639.54 o 
  -8   6   1     4691.95     5108.02    297.48 o 
  -7   6   1      696.87      575.86    180.98 o 
  -6   6   1     9732.30     9800.85    328.72 o 
  -5   6   1      608.26      606.04    125.99 o 
  -4   6   1    16191.16    15986.10    340.09 o 
  -3   6   1      658.75      578.24    103.68 o 
  -2   6   1     8717.60     9274.99    203.85 o 
  -1   6   1       89.87      123.52     95.01 o 
   0   6   1    22600.55    20796.84    242.08 o 
   1   6   1      183.27      428.94     92.80 o 
   2   6   1    25442.31    25417.30    342.01 o 
   3   6   1      807.20      655.24    109.16 o 
   4   6   1     4860.27     4620.42    176.06 o 
   5   6   1     4250.21     4046.29    212.45 o 
   6   6   1     3570.00     4114.24    312.43 o 
   7   6   1      855.20      911.28    273.61 o 
   8   6   1      559.20      826.41    326.59 o 
  -9   7   1      934.59     1731.83    831.33 o 
  -8   7   1    13540.29    13582.50    425.84 o 
  -7   7   1     1919.86     1751.20    227.04 o 
  -6   7   1     9950.30    10232.43    291.67 o 
  -5   7   1     1823.80     1720.95    210.99 o 
  -4   7   1     8206.87     9070.71    381.44 o 
  -3   7   1     1236.41     1108.79    145.67 o 
  -2   7   1       11.61      270.13    124.24 o 
  -1   7   1     1930.11     2357.55    181.69 o 
   0   7   1    15419.64    14841.21    213.30 o 
   1   7   1     1778.31     1744.92    117.85 o 
   2   7   1    11954.97    12593.68    325.96 o 
   3   7   1     1856.92     1911.49    143.92 o 
   4   7   1    19315.52    18841.10    299.14 o 
   5   7   1     1227.13     1377.76    196.68 o 
   6   7   1    16544.24    16970.83    519.40 o 
   7   7   1     1745.07     1776.30    278.97 o 
   8   7   1    13144.30    12827.74    670.24 o 
  -8   8   1     3500.61     3593.99    479.67 o 
  -7   8   1     1649.19     1530.64    376.55 o 
  -6   8   1    13040.55    12933.66    511.54 o 
  -5   8   1     2407.34     2551.02    211.97 o 
  -4   8   1    17784.76    17454.63    443.96 o 
  -3   8   1      223.17      163.66    142.91 o 
  -2   8   1    38841.46    35639.31    555.14 o 
  -1   8   1       82.98      -75.26    171.96 o 
   0   8   1    21036.66    21539.16    412.98 o 
   1   8   1      950.43     1203.93    143.72 o 
   2   8   1    13900.03    14227.84    293.67 o 
   3   8   1     1539.28     1663.81    226.73 o 
   4   8   1     9715.57     9209.57    444.43 o 
   5   8   1      951.14      831.33    195.77 o 
   6   8   1     2420.25     2614.95    309.92 o 
   7   8   1     1340.14     1150.57    347.58 o 
  -7   9   1     1196.80     1196.34    424.51 o 
  -6   9   1     2893.22     2173.49    594.96 o 
  -5   9   1     2510.38     2720.95    327.63 o 
  -4   9   1      295.05      104.82    207.70 o 
  -3   9   1     1828.46     2095.71    226.23 o 
  -2   9   1        1.50      147.84    196.36 o 
  -1   9   1     1573.17     1546.38    244.74 o 
   0   9   1       22.68      282.25    224.03 o 
   1   9   1     2153.61     1936.22    248.42 o 
   2   9   1     6084.54     6012.60    309.94 o 
   3   9   1     1198.57     1085.32    255.39 o 
   4   9   1    10752.71    10689.71    492.91 o 
   5   9   1      904.73      635.13    295.30 o 
   6   9   1    11026.73    10581.40    555.34 o 
   7   9   1     1502.99     1892.25    681.42 o 
  -6  10   1    10725.33    10975.27    686.58 o 
  -5  10   1      491.75      161.25    327.49 o 
  -4  10   1    17373.59    15732.99    627.54 o 
  -3  10   1      351.56      315.62    254.92 o 
  -2  10   1    15517.89    14786.60    633.69 o 
  -1  10   1       12.55       99.00    271.42 o 
   0  10   1    22188.48    21917.24    628.81 o 
   1  10   1      412.04      239.69    301.91 o 
   2  10   1    22103.76    21472.37    579.85 o 
   3  10   1     1618.84     1390.71    275.77 o 
   4  10   1     5641.51     6474.19    421.51 o 
   5  10   1     1708.57     1290.70    365.59 o 
   6  10   1     2482.74     1419.17    587.29 o 
  -5  11   1      830.49      379.73    759.28 o 
  -4  11   1     2135.47     2179.88    488.76 o 
  -3  11   1     1020.52     1590.41    489.45 o 
  -2  11   1        2.07      -18.01    350.86 o 
  -1  11   1     1908.39     1549.57    494.72 o 
   0  11   1     3813.11     4180.40    600.23 o 
   1  11   1     1039.36      420.63    445.86 o 
   2  11   1     1889.06     1847.67    430.33 o 
   3  11   1     1623.40     1554.92    387.36 o 
   4  11   1     2015.71     2114.03    464.13 o 
   5  11   1     1164.41     1200.63    578.68 o 
  -3  12   1      243.86      269.08    646.54 o 
   0  12   1    14031.45    14787.67    977.61 o 
   1  12   1      392.10      308.53    634.55 o 
   2  12   1     8067.90     8807.77   1303.80 o 
 -10   0   2     9479.54     9126.18    429.41 o 
  -8   0   2    40484.83    38814.23    533.67 o 
  -6   0   2    79277.73    81521.14   1743.46 o 
  -4   0   2   276397.09   280266.44   1523.29 o 
  -2   0   2   157720.59   165598.91   2790.64 o 
   0   0   2    85446.66    98018.60   3006.92 o 
   2   0   2   101452.19   100616.34   1670.62 o 
   4   0   2    11544.52    11550.56    405.38 o 
   6   0   2     1464.41     1550.82    198.07 o 
   8   0   2      168.47       57.53    274.28 o 
 -10   1   2     1221.00     1381.22    234.01 o 
  -9   1   2      451.86      322.42    169.05 o 
  -8   1   2      302.15      188.61    115.60 o 
  -7   1   2     1011.48      981.21    116.31 o 
  -6   1   2      811.74      757.93    161.21 o 
  -5   1   2      743.74      577.05    106.18 o 
  -4   1   2       25.12       23.57     67.53 o 
  -3   1   2       34.31       54.05     39.95 o 
  -2   1   2    16593.09    17985.74    396.60 o 
  -1   1   2        7.94       75.90     21.43 o 
   0   1   2     1742.52     1873.60     76.12 o 
   1   1   2      355.10      371.02     41.15 o 
   2   1   2     1256.02     1381.31     74.74 o 
   3   1   2     1392.66     1264.39     78.13 o 
   4   1   2     5342.58     5286.48    165.26 o 
   5   1   2     5231.22     4982.27    200.67 o 
   6   1   2      324.69      422.00    131.05 o 
   7   1   2     1590.32     1842.99    258.61 o 
   8   1   2      285.04      258.26    200.23 o 
   9   1   2     3167.85     3561.11    318.27 o 
 -11   2   2      208.85      130.08    796.59 o 
 -10   2   2    18816.24    18707.15    487.45 o 
  -9   2   2      167.45      395.45    163.67 o 
  -8   2   2    30983.65    28560.81    499.64 o 
  -7   2   2      141.83      -76.72    131.96 o 
  -6   2   2    60051.68    60704.41    900.16 o 
  -5   2   2     2212.47     2356.47    133.45 o 
  -4   2   2    88918.59    90121.17    754.23 o 
  -3   2   2     1086.58     1033.34     69.36 o 
  -2   2   2   122155.66   124091.90    912.41 o 
  -1   2   2      116.71      134.81     26.50 o 
   0   2   2   188648.83   174186.70   2060.27 o 
   1   2   2      163.36      162.10     38.45 o 
   2   2   2    69494.43    72320.67    338.68 o 
   3   2   2      197.67      184.83     36.22 o 
   4   2   2    16400.54    15920.06    224.58 o 
   5   2   2      872.26      858.70    120.14 o 
   6   2   2     2965.52     2829.84    201.35 o 
   7   2   2      544.08      817.27    190.24 o 
   8   2   2      305.26      224.60    192.00 o 
   9   2   2       47.29      179.17    301.52 o 
 -10   3   2      246.54      162.82    224.49 o 
  -9   3   2     2103.78     2023.73    205.67 o 
  -8   3   2       55.63      -97.25    152.78 o 
  -7   3   2       45.28      129.99    138.91 o 
  -6   3   2     1160.98     1015.95    137.40 o 
  -5   3   2     1079.10     1013.82    113.70 o 
  -4   3   2       12.92      -25.11     83.58 o 
  -3   3   2     1687.34     1672.82     80.96 o 
  -2   3   2      802.40      895.45     66.04 o 
  -1   3   2      500.18      506.44     40.88 o 
   0   3   2       22.20        8.84     30.64 o 
   1   3   2     1921.23     2029.60     76.26 o 
   2   3   2    12243.31    12945.28    189.28 o 
   3   3   2     1059.86     1118.74     79.50 o 
   4   3   2     1369.76     1366.64    107.48 o 
   5   3   2      783.95      764.45    142.95 o 
   6   3   2     2389.33     2246.17    187.81 o 
   7   3   2     3174.65     2696.83    242.56 o 
   8   3   2     2111.44     2107.78    276.01 o 
   9   3   2     2335.09     2295.30    389.31 o 
 -10   4   2     6553.40     5656.96    364.21 o 
  -9   4   2       52.48       55.40    194.73 o 
  -8   4   2    29344.98    29463.13    458.37 o 
  -7   4   2     1446.67     1369.26    173.76 o 
  -6   4   2    63212.16    65833.77    686.81 o 
  -5   4   2      128.39       66.94    105.45 o 
  -4   4   2    96858.62    99064.86    645.90 o 
  -3   4   2       37.93       75.49     61.93 o 
  -2   4   2   126956.27   119097.55    879.00 o 
  -1   4   2     1788.70     1856.57     57.91 o 
   0   4   2    59641.68    57944.31    841.84 o 
   1   4   2      407.07      370.34     47.86 o 
   2   4   2    37801.73    38807.10    295.90 o 
   3   4   2      908.82     1058.61     78.93 o 
   4   4   2    16625.36    17359.90    286.84 o 
   5   4   2      152.45      289.09    149.48 o 
   6   4   2     1118.15     1224.05    215.66 o 
   7   4   2       34.95      204.99    220.01 o 
   8   4   2      228.36       61.24    240.53 o 
   9   4   2      564.74      287.27    444.05 o 
 -10   5   2     3357.26     3488.70    487.69 o 
  -9   5   2       53.51      -32.56    239.06 o 
  -8   5   2     1716.35     1704.56    192.92 o 
  -7   5   2      457.24      590.81    167.17 o 
  -6   5   2      994.75     1135.04    158.63 o 
  -5   5   2     1407.83     1318.83    126.20 o 
  -4   5   2        0.64      -82.28     82.28 o 
  -3   5   2     1480.49     1471.56    112.84 o 
  -2   5   2     5457.88     5434.70    119.16 o 
  -1   5   2      835.20      812.30     75.20 o 
   0   5   2     1504.72     1531.44     67.91 o 
   1   5   2      382.90      382.14     59.76 o 
   2   5   2     6845.70     7024.82    131.46 o 
   3   5   2      284.52      143.74    118.58 o 
   4   5   2    13582.22    13191.60    278.54 o 
   5   5   2     3289.20     3319.51    286.38 o 
   6   5   2     7894.99     7792.90    299.91 o 
   7   5   2     2158.23     1709.71    273.49 o 
   8   5   2     5448.67     5636.64    428.07 o 
   9   5   2      781.39      947.41    861.97 o 
  -9   6   2       34.51      460.87    287.76 o 
  -8   6   2    17207.80    17627.56    348.40 o 
  -7   6   2      222.31      254.11    149.91 o 
  -6   6   2    38743.71    38957.14    494.18 o 
  -5   6   2     1147.45      969.17    147.67 o 
  -4   6   2    32528.77    32048.36    351.69 o 
  -3   6   2      637.35      561.00    138.54 o 
  -2   6   2    75362.91    68125.61    964.09 o 
  -1   6   2       90.02      102.23     81.89 o 
   0   6   2    62636.26    57241.77    704.79 o 
   1   6   2      682.93      612.31     84.64 o 
   2   6   2    15938.92    15943.41    223.70 o 
   3   6   2       40.92     -205.44    205.44 o 
   4   6   2     9063.22     9131.80    285.74 o 
   5   6   2      998.65     1218.69    266.38 o 
   6   6   2      550.65      732.66    239.09 o 
   7   6   2     1987.95     1863.43    358.88 o 
   8   6   2      328.23     -166.01    347.33 o 
  -9   7   2      815.06      901.99    450.30 o 
  -8   7   2     3566.91     3577.01    294.61 o 
  -7   7   2      495.73      551.98    216.87 o 
  -6   7   2      663.10      558.41    180.51 o 
  -5   7   2     2491.67     2434.29    224.37 o 
  -4   7   2        0.05      -43.13    118.43 o 
  -3   7   2      757.12      743.27    165.82 o 
  -2   7   2      231.40      288.03    125.13 o 
  -1   7   2     1203.83     1182.62    116.85 o 
   0   7   2    15230.31    14259.08    264.89 o 
   1   7   2      648.45      406.35    127.50 o 
   2   7   2    12074.01    12192.24    331.37 o 
   3   7   2      492.53      392.23    126.16 o 
   4   7   2     9855.75     9975.83    260.47 o 
   5   7   2       75.06     -149.10    208.41 o 
   6   7   2    10189.18    10549.75    553.88 o 
   7   7   2     2061.61     1509.67    453.97 o 
  -9   8   2       40.04      239.69   1071.49 o 
  -8   8   2     9658.38     9615.25    538.77 o 
  -7   8   2      648.12      644.33    247.94 o 
  -6   8   2    18483.11    18607.42    431.51 o 
  -5   8   2      116.16       91.92    171.56 o 
  -4   8   2    25733.62    24539.68    528.25 o 
  -3   8   2      107.64     -146.03    146.03 o 
  -2   8   2    27749.61    26343.07    445.63 o 
  -1   8   2     1006.40     1276.20    267.91 o 
   0   8   2    19744.46    18752.12    363.27 o 
   1   8   2      469.08      248.51    166.93 o 
   2   8   2    13627.44    13290.00    334.06 o 
   3   8   2     1717.20     1584.14    154.90 o 
   4   8   2     5448.28     5900.05    231.69 o 
   5   8   2      255.59     -151.75    228.39 o 
   6   8   2      536.82      614.07    247.49 o 
   7   8   2      203.79      189.70    390.86 o 
  -7   9   2      197.30      580.44    520.18 o 
  -6   9   2      316.15      597.11    325.70 o 
  -5   9   2      624.83      361.25    252.98 o 
  -4   9   2        4.67       89.15    181.92 o 
  -3   9   2     2544.46     2563.12    215.68 o 
  -2   9   2      343.04      145.67    182.32 o 
  -1   9   2     2226.36     1955.86    242.30 o 
   0   9   2     7820.46     8328.42    388.42 o 
   1   9   2     1325.61     1414.81    311.53 o 
   2   9   2     7451.12     7116.24    345.63 o 
   3   9   2      214.71       91.14    148.40 o 
   4   9   2    11995.23    11956.05    382.05 o 
   5   9   2     1249.90     1535.87    265.45 o 
   6   9   2    12494.05    12666.08    695.51 o 
  -6  10   2     8074.71     7371.83    634.63 o 
  -5  10   2      598.16      766.09    359.03 o 
  -4  10   2    18218.24    17475.73    497.39 o 
  -3  10   2      529.70      393.74    286.36 o 
  -2  10   2    11529.44    11907.60    410.56 o 
  -1  10   2      198.73      114.64    227.32 o 
   0  10   2     8919.92     9634.96    516.41 o 
   1  10   2      452.32      138.83    347.92 o 
   2  10   2     6884.65     7275.19    445.29 o 
   3  10   2      518.29      455.75    230.12 o 
   4  10   2      759.76      391.12    323.14 o 
   5  10   2     1002.13     1355.14    543.15 o 
  -5  11   2     3056.14     1843.63    608.72 o 
  -4  11   2        0.24      -32.56    407.35 o 
  -3  11   2     1187.93     1015.13    466.16 o 
  -2  11   2     2612.35     2128.23    414.41 o 
  -1  11   2     1337.43     1506.50    407.32 o 
   0  11   2     5486.90     5666.33    470.77 o 
   1  11   2      506.19      709.86    350.44 o 
   2  11   2     9118.50     8960.80    463.95 o 
   3  11   2      251.42      193.17    355.56 o 
   4  11   2    12588.19    11801.66    662.79 o 
  -3  12   2      133.92      701.54    811.38 o 
  -1  12   2      339.41      514.63    869.31 o 
   0  12   2     4640.89     4136.38    865.91 o 
   1  12   2      337.45      178.57    568.89 o 
  -9   0   3     2560.38     2233.72    295.18 o 
  -7   0   3      793.37      655.68    183.45 o 
  -5   0   3       12.32       14.22    148.15 o 
  -3   0   3       29.19      -56.29     64.43 o 
  -1   0   3       22.11      130.19     93.40 o 
   1   0   3       90.35      163.20     75.46 o 
   3   0   3      232.59      184.41    107.98 o 
   5   0   3     1251.24     1304.13    190.55 o 
   7   0   3      788.70      797.81    298.91 o 
   9   0   3      634.97      439.07    436.59 o 
 -11   1   3      102.42       61.21    465.62 o 
 -10   1   3     7764.51     7484.08    278.72 o 
  -9   1   3      150.47       -7.84    142.50 o 
  -8   1   3     4516.66     4004.01    169.90 o 
  -7   1   3       67.04       32.80    118.26 o 
  -6   1   3        7.24      -62.34    191.20 o 
  -5   1   3     1434.09     1249.60    110.18 o 
  -4   1   3     8326.20     7955.31    177.36 o 
  -3   1   3      956.94      936.72     65.09 o 
  -2   1   3    44914.51    47383.02    677.17 o 
  -1   1   3      545.16      629.61     54.71 o 
   0   1   3    69951.02    73731.19    540.57 o 
   1   1   3       94.26       37.72     42.00 o 
   2   1   3   125545.19   117440.93   1590.52 o 
   3   1   3      583.45      544.61     79.09 o 
   4   1   3    70801.52    70195.23   1083.09 o 
   5   1   3     1500.19     1275.67    143.49 o 
   6   1   3    47707.71    50465.42    667.27 o 
   7   1   3      594.83      494.33    223.57 o 
   8   1   3    27997.48    28607.21    636.30 o 
   9   1   3      133.30      197.88    318.48 o 
 -11   2   3     1086.81      839.09    495.17 o 
 -10   2   3      274.85       93.89    186.82 o 
  -9   2   3       76.48      106.27    147.57 o 
  -8   2   3     1213.11      955.94    154.54 o 
  -7   2   3     3285.03     3274.02    154.08 o 
  -6   2   3     2006.70     2034.32    210.82 o 
  -5   2   3     4135.45     4270.85    155.72 o 
  -4   2   3     3450.35     2951.65    150.45 o 
  -3   2   3      441.89      330.91     57.11 o 
  -2   2   3     1641.27     1584.08     74.82 o 
  -1   2   3      122.17       83.80     38.44 o 
   0   2   3     4678.64     4696.98     92.17 o 
   1   2   3     2656.02     2881.99     86.19 o 
   2   2   3     1861.04     2007.38    113.83 o 
   3   2   3      303.47      247.30     56.84 o 
   4   2   3       57.07      -36.97    103.06 o 
   5   2   3      471.47      328.19    167.94 o 
   6   2   3      501.46      587.51    167.06 o 
   7   2   3      285.71      104.98    187.19 o 
   8   2   3      115.64      185.67    208.13 o 
   9   2   3      360.58      624.55    439.61 o 
 -11   3   3      275.91      174.32    908.45 o 
 -10   3   3    10359.56     9441.51    349.36 o 
  -9   3   3      375.05      424.05    162.18 o 
  -8   3   3     3665.74     2955.95    258.90 o 
  -7   3   3     3211.31     3015.94    174.74 o 
  -6   3   3       90.96      158.62    162.36 o 
  -5   3   3     1412.24     1017.22    143.37 o 
  -4   3   3    13851.25    13112.36    268.09 o 
  -3   3   3      294.49      220.26     57.21 o 
  -2   3   3    44787.03    45375.06    364.81 o 
  -1   3   3     3087.81     3259.86     93.42 o 
   0   3   3    70620.05    70073.95    926.33 o 
   1   3   3     1354.16     1280.43     65.81 o 
   2   3   3    88728.63    88689.92    776.62 o 
   3   3   3     1514.46     1430.89    105.52 o 
   4   3   3    64459.55    65283.26    574.30 o 
   5   3   3       83.74      -13.09    148.05 o 
   6   3   3    37435.26    38014.33    489.34 o 
   7   3   3      120.29      170.16    166.15 o 
   8   3   3    19228.30    21056.67    510.83 o 
   9   3   3      520.39      919.68    624.72 o 
 -10   4   3     3756.52     4089.60    329.04 o 
  -9   4   3     4371.25     4182.78    220.77 o 
  -8   4   3     6514.33     6047.40    213.18 o 
  -7   4   3      259.72      217.33    127.45 o 
  -6   4   3    11038.84    10604.25    276.28 o 
  -5   4   3      147.44      242.98    109.13 o 
  -4   4   3    14769.72    14258.60    221.46 o 
  -3   4   3      817.24      897.56    110.49 o 
  -2   4   3     4151.08     4246.76    127.59 o 
  -1   4   3      465.20      505.90     66.93 o 
   0   4   3    14580.97    15149.79    194.77 o 
   1   4   3      196.03      193.87     61.93 o 
   2   4   3     3323.90     3449.44    106.10 o 
   3   4   3      838.23      911.47     85.36 o 
   4   4   3     1010.25     1000.82    108.64 o 
   5   4   3     1494.57     1654.82    142.71 o 
   6   4   3       25.93       66.27    180.65 o 
   7   4   3      293.87      259.06    222.83 o 
   8   4   3      525.72      834.02    327.83 o 
   9   4   3      338.45       74.91    578.39 o 
 -10   5   3     3724.41     3350.92    422.14 o 
  -9   5   3      645.96      441.27    193.81 o 
  -8   5   3     2090.18     1844.45    255.17 o 
  -7   5   3      753.69      728.75    137.48 o 
  -6   5   3       14.52      186.73    107.05 o 
  -5   5   3     2402.90     2247.92    118.95 o 
  -4   5   3      503.09      570.08     93.09 o 
  -3   5   3     1690.88     1701.10    113.04 o 
  -2   5   3    18483.45    18418.09    240.59 o 
  -1   5   3      409.68      448.01     65.37 o 
   0   5   3    61538.14    59732.93    445.72 o 
   1   5   3      387.80      276.92    111.86 o 
   2   5   3    28506.66    27812.29    395.43 o 
   3   5   3      124.54      166.88    117.40 o 
   4   5   3    51118.48    51104.19    523.84 o 
   5   5   3     1505.46     1492.23    246.91 o 
   6   5   3    33953.88    34863.38    606.57 o 
   7   5   3     1003.93     1024.01    242.52 o 
   8   5   3    14696.24    14990.77    554.20 o 
 -10   6   3     2523.32     2894.49   1088.60 o 
  -9   6   3     1082.75      970.82    281.52 o 
  -8   6   3     7309.76     7215.86    290.98 o 
  -7   6   3     1334.61     1252.17    155.25 o 
  -6   6   3    10450.82    10197.98    259.10 o 
  -5   6   3     1018.19     1038.66    142.30 o 
  -4   6   3    16026.06    16222.65    302.31 o 
  -3   6   3      147.22      316.07    109.97 o 
  -2   6   3    25213.87    26532.27    314.83 o 
  -1   6   3      939.79      950.11    111.00 o 
   0   6   3     4252.25     4113.16    137.11 o 
   1   6   3     2281.91     2398.23    152.91 o 
   2   6   3     3619.88     3488.05    158.95 o 
   3   6   3     1128.39     1265.10    142.16 o 
   4   6   3     4328.99     4943.67    239.33 o 
   5   6   3       44.05      269.16    200.44 o 
   6   6   3        4.58       -4.30    219.57 o 
   7   6   3      480.40      147.87    312.18 o 
   8   6   3      205.48      382.53    666.85 o 
  -9   7   3     1156.76      606.62    663.45 o 
  -8   7   3     1620.06     1535.59    293.40 o 
  -7   7   3      648.69      786.41    210.31 o 
  -6   7   3       42.87      -20.52    143.02 o 
  -5   7   3     1875.84     1704.67    196.70 o 
  -4   7   3     7640.46     7466.73    243.15 o 
  -3   7   3      999.25     1230.13    164.55 o 
  -2   7   3    11732.16    11598.06    265.47 o 
  -1   7   3     1308.09     1189.11    187.20 o 
   0   7   3    21079.40    21350.39    423.04 o 
   1   7   3     1226.77     1100.48    161.85 o 
   2   7   3    33892.96    32509.33    418.83 o 
   3   7   3     1690.55     1976.35    149.61 o 
   4   7   3    27552.71    27627.16    460.17 o 
   5   7   3      406.46      330.76    217.72 o 
   6   7   3    16664.85    16958.53    450.10 o 
   7   7   3      174.91     -197.59    378.30 o 
  -9   8   3     1751.08     2111.91    902.38 o 
  -8   8   3    11253.70    11997.63    638.83 o 
  -7   8   3      410.44      277.61    224.76 o 
  -6   8   3    16743.47    17344.10    453.54 o 
  -5   8   3       64.94      204.74    204.06 o 
  -4   8   3    18147.41    17841.56    577.75 o 
  -3   8   3      123.48     -171.14    176.70 o 
  -2   8   3    13712.75    13780.67    352.69 o 
  -1   8   3      637.61      917.99    175.95 o 
   0   8   3    14859.45    15716.42    509.86 o 
   1   8   3      963.16      765.13    191.13 o 
   2   8   3     5517.55     5358.57    208.00 o 
   3   8   3     1628.54     1513.10    175.32 o 
   4   8   3      235.55      100.69    173.53 o 
   5   8   3     1690.06     1454.44    260.05 o 
   6   8   3      562.54      917.53    330.32 o 
   7   8   3      121.91      -10.97    707.52 o 
  -7   9   3     1251.71     1608.09    412.57 o 
  -6   9   3       21.83       91.94    238.25 o 
  -5   9   3     1269.32     1221.14    290.75 o 
  -4   9   3      187.38       56.89    204.36 o 
  -3   9   3      981.54     1072.57    210.66 o 
  -2   9   3     5862.88     6279.77    273.56 o 
  -1   9   3     1131.07     1178.33    214.08 o 
   0   9   3    15999.15    17470.15    502.40 o 
   1   9   3      766.78     1050.79    262.11 o 
   2   9   3    11612.03    11201.17    301.68 o 
   3   9   3     1127.82      841.41    184.86 o 
   4   9   3    11587.11    11410.50    388.53 o 
   5   9   3      791.10      802.62    325.52 o 
   6   9   3     9724.31    10455.33   1227.95 o 
  -6  10   3    15024.45    14710.88    678.70 o 
  -5  10   3      343.61      -41.47    303.80 o 
  -4  10   3    17277.91    17050.38    498.44 o 
  -3  10   3      270.90      380.25    254.07 o 
  -2  10   3    22277.73    21888.49    626.81 o 
  -1  10   3      865.13      976.85    217.46 o 
   0  10   3     5363.91     5178.23    391.72 o 
   1  10   3     1497.82     1493.81    292.20 o 
   2  10   3     2190.61     2201.74    342.55 o 
   3  10   3     1488.23     1032.71    308.87 o 
   4  10   3     2738.79     2690.06    442.52 o 
   5  10   3     1190.20      437.39    527.67 o 
  -5  11   3     2001.49     2282.56    678.19 o 
  -4  11   3     1897.18     1222.98    617.67 o 
  -3  11   3      987.43     1098.45    507.92 o 
  -2  11   3     1756.97     1835.31    492.39 o 
  -1  11   3      559.63     1005.17    489.34 o 
   0  11   3     1454.95     1461.17    454.43 o 
   1  11   3      865.48     1551.22    368.50 o 
   2  11   3    10738.84    11345.04    635.20 o 
   3  11   3      384.11     -173.08    436.96 o 
  -1  12   3      624.17      471.34   1151.60 o 
   0  12   3    12484.08    12254.33   1497.28 o 
   1  12   3     1492.85     1445.02    603.85 o 
   2  12   3     4450.57     4662.63   1180.38 o 
 -10   0   4    35091.72    34124.54    684.51 o 
  -8   0   4    66211.01    65537.45    776.66 o 
  -6   0   4    80756.20    84917.30    903.71 o 
  -4   0   4    69014.55    70915.14    973.92 o 
  -2   0   4   103596.53   109389.31   1075.62 o 
   0   0   4    16660.48    16783.67    406.17 o 
   2   0   4      126.78       90.55    111.62 o 
   4   0   4      579.37      412.76    191.03 o 
   6   0   4     4150.09     4385.13    331.18 o 
   8   0   4     7803.68     8760.38    595.34 o 
 -11   1   4      513.50      293.87    291.36 o 
 -10   1   4      152.88      431.70    199.78 o 
  -9   1   4      182.36       40.14    159.05 o 
  -8   1   4        2.36       55.07    138.51 o 
  -7   1   4       76.67       30.39    105.38 o 
  -6   1   4      775.66      887.92    183.82 o 
  -5   1   4      387.21      487.41    105.83 o 
  -4   1   4       70.64      210.23     88.70 o 
  -3   1   4      504.73      466.37     43.38 o 
  -2   1   4     1269.69     1465.15     76.02 o 
  -1   1   4      175.81      222.29     59.25 o 
   0   1   4    15109.23    15996.19    422.82 o 
   1   1   4     2106.06     2484.24     98.19 o 
   2   1   4     1206.16     1201.56     89.89 o 
   3   1   4     1751.27     1932.22     78.08 o 
   4   1   4      451.70      560.88    122.23 o 
   5   1   4     3504.57     3798.12    181.08 o 
   6   1   4        6.27      -64.54    159.70 o 
   7   1   4     2524.13     2544.09    224.98 o 
   8   1   4       18.35      115.59    235.53 o 
   9   1   4      857.21     1567.16    757.07 o 
 -11   2   4      123.98      -78.52    424.87 o 
 -10   2   4    23603.14    22448.22    431.56 o 
  -9   2   4     1501.46     1423.36    173.24 o 
  -8   2   4    52131.56    50937.16    563.19 o 
  -7   2   4     1726.52     1649.64    144.64 o 
  -6   2   4    60915.14    61294.37    774.23 o 
  -5   2   4      232.74      183.71     85.72 o 
  -4   2   4   102116.53   106334.77    921.97 o 
  -3   2   4      388.28      484.42    107.92 o 
  -2   2   4    69827.10    75857.20    728.52 o 
  -1   2   4     1941.24     2031.86     67.49 o 
   0   2   4    20024.57    21048.88    260.92 o 
   1   2   4      706.40      760.93     70.94 o 
   2   2   4    14428.19    14326.93    283.52 o 
   3   2   4      730.92      637.10     89.99 o 
   4   2   4      402.53      546.13    142.62 o 
   5   2   4      259.56      314.97    147.35 o 
   6   2   4     5441.72     5610.32    204.25 o 
   7   2   4      391.20      454.12    225.62 o 
   8   2   4     9133.50    10221.03    479.98 o 
 -11   3   4      158.49      -77.63    686.33 o 
 -10   3   4     1172.15     1622.34    264.00 o 
  -9   3   4      266.33      219.20    168.46 o 
  -8   3   4        3.74       21.32    143.83 o 
  -7   3   4     1539.28     1524.53    120.66 o 
  -6   3   4     1253.17     1303.82    144.59 o 
  -5   3   4      447.38      715.06    110.89 o 
  -4   3   4       74.44      199.13    102.99 o 
  -3   3   4      464.38      636.24    139.03 o 
  -2   3   4    12297.45    13381.86    195.61 o 
  -1   3   4      870.55      959.00     49.93 o 
   0   3   4      470.07      443.53     60.09 o 
   1   3   4      625.19      708.13     69.31 o 
   2   3   4     2322.79     2455.50     95.05 o 
   3   3   4     2661.90     2684.99    173.46 o 
   4   3   4    10898.70    10550.29    266.34 o 
   5   3   4     3396.09     3262.24    194.36 o 
   6   3   4     4153.89     3957.25    228.95 o 
   7   3   4     1575.54     1708.31    224.37 o 
   8   3   4     2101.50     2533.12    381.25 o 
 -11   4   4      575.51      136.86    568.01 o 
 -10   4   4    26160.38    26118.10    577.89 o 
  -9   4   4       56.31      -26.60    165.52 o 
  -8   4   4    36196.83    36520.41    625.41 o 
  -7   4   4      125.73      100.26    110.88 o 
  -6   4   4    63482.51    64483.13    524.10 o 
  -5   4   4     5101.76     4662.81    174.17 o 
  -4   4   4    48710.60    49275.36    877.21 o 
  -3   4   4      820.26      774.99    107.96 o 
  -2   4   4    38532.79    36938.91    407.65 o 
  -1   4   4      226.78      371.47     68.01 o 
   0   4   4    28398.12    28760.84    253.40 o 
   1   4   4      294.19      360.27     78.08 o 
   2   4   4      150.68      145.81     63.68 o 
   3   4   4       74.99       12.95     80.85 o 
   4   4   4      476.27      741.10    123.34 o 
   5   4   4     1502.71     1627.17    232.92 o 
   6   4   4     3581.52     3470.40    318.37 o 
   7   4   4     1571.49     1532.61    260.42 o 
   8   4   4     5574.72     7244.12    752.55 o 
 -10   5   4       40.54     -141.80    264.48 o 
  -9   5   4      463.40      412.86    225.58 o 
  -8   5   4        8.77     -153.31    153.31 o 
  -7   5   4     1093.12     1208.34    155.81 o 
  -6   5   4     1059.93     1032.50    164.08 o 
  -5   5   4      967.71      982.71    134.61 o 
  -4   5   4     1903.17     1634.11    155.29 o 
  -3   5   4     1047.20     1166.67    119.61 o 
  -2   5   4     6911.17     7212.40    165.16 o 
  -1   5   4      188.84       75.79     96.23 o 
   0   5   4    22215.24    22137.42    217.70 o 
   1   5   4     1512.98     1661.81    114.81 o 
   2   5   4    14765.50    14502.10    266.22 o 
   3   5   4     1512.28     1601.32    119.59 o 
   4   5   4     6175.42     6465.43    319.08 o 
   5   5   4      663.50      660.70    203.01 o 
   6   5   4     4180.19     4353.55    321.95 o 
   7   5   4     2847.43     3197.73    311.46 o 
   8   5   4     1927.40     1788.73    799.88 o 
 -10   6   4    15194.33    15115.62    771.94 o 
  -9   6   4      785.42      488.43    257.32 o 
  -8   6   4    23584.89    23565.19    395.48 o 
  -7   6   4     1308.75     1326.44    179.73 o 
  -6   6   4    40192.24    41132.72    490.67 o 
  -5   6   4      363.64      380.77    180.70 o 
  -4   6   4    43134.24    44604.71    437.88 o 
  -3   6   4      674.40      528.24    112.46 o 
  -2   6   4    16325.28    16888.42    243.09 o 
  -1   6   4     1986.77     2387.79    177.32 o 
   0   6   4    11631.43    11668.47    309.96 o 
   1   6   4     1522.91     1567.18    157.78 o 
   2   6   4     1843.27     1836.51    141.57 o 
   3   6   4     2660.59     2611.87    166.62 o 
   4   6   4      420.75      382.32    191.93 o 
   5   6   4      100.30      -67.73    225.41 o 
   6   6   4     3036.39     3321.22    293.98 o 
   7   6   4      173.24       39.18    320.38 o 
  -9   7   4      967.33     1037.00    579.73 o 
  -8   7   4        1.55      171.60    286.51 o 
  -7   7   4      363.04      428.17    175.11 o 
  -6   7   4      724.25      805.69    172.28 o 
  -5   7   4      977.75     1042.84    187.31 o 
  -4   7   4    10012.04    10398.14    258.87 o 
  -3   7   4     2049.88     2090.92    207.35 o 
  -2   7   4    12115.91    12500.71    332.76 o 
  -1   7   4      587.25      512.31    132.87 o 
   0   7   4    11323.65    11648.09    331.28 o 
   1   7   4      135.30      -55.68    199.30 o 
   2   7   4    15531.87    15245.93    349.51 o 
   3   7   4     1454.70     1611.21    164.05 o 
   4   7   4    12895.10    12668.95    398.93 o 
   5   7   4     2166.56     2317.78    320.78 o 
   6   7   4     6995.12     7148.99    354.15 o 
  -9   8   4       73.17     -589.41    833.73 o 
  -8   8   4    12959.75    13701.91    527.21 o 
  -7   8   4      213.23      536.17    225.30 o 
  -6   8   4    18122.59    17543.54    465.10 o 
  -5   8   4     3035.27     2925.40    241.40 o 
  -4   8   4    16655.60    17767.57    373.67 o 
  -3   8   4     1476.10     1129.08    292.08 o 
  -2   8   4    14052.96    13909.09    415.58 o 
  -1   8   4      519.48      690.99    194.13 o 
   0   8   4     7420.37     8293.83    362.68 o 
   1   8   4      705.39      531.90    171.27 o 
   2   8   4      615.65      711.23    161.97 o 
   3   8   4      437.62      377.84    160.33 o 
   4   8   4      117.91       -7.74    204.02 o 
   5   8   4     2859.92     3144.64    329.65 o 
   6   8   4     1812.72     2009.13    562.53 o 
  -8   9   4       12.26      377.24    781.22 o 
  -7   9   4     2007.51     2608.93    491.82 o 
  -6   9   4      361.17      -40.28    316.78 o 
  -5   9   4     2856.32     3077.29    319.43 o 
  -4   9   4     5975.16     5728.47    272.68 o 
  -3   9   4      633.12      620.49    245.63 o 
  -2   9   4     7604.01     8029.24    378.59 o 
  -1   9   4      538.96      703.76    225.52 o 
   0   9   4    14934.55    14613.19    415.79 o 
   1   9   4      326.04      407.53    212.18 o 
   2   9   4    18678.14    18251.62    376.04 o 
   3   9   4      216.48      141.39    212.75 o 
   4   9   4    13365.41    12675.00    519.71 o 
   5   9   4      457.54      569.92    474.73 o 
  -7  10   4     1028.23     -257.30    778.95 o 
  -6  10   4     8666.38     9578.13    511.61 o 
  -5  10   4      264.95      589.36    322.91 o 
  -4  10   4     7859.13     7757.33    416.46 o 
  -3  10   4      907.26      590.83    265.21 o 
  -2  10   4     7111.39     6511.62    396.34 o 
  -1  10   4     1287.57     1135.59    287.73 o 
   0  10   4      956.78     1276.51    258.01 o 
   1  10   4     1295.02     1212.98    225.01 o 
   2  10   4       25.95     -245.74    281.39 o 
   3  10   4     1667.42     1771.46    381.98 o 
   4  10   4      209.42       62.57    578.03 o 
  -5  11   4      956.30      806.32    849.40 o 
  -4  11   4     4879.00     4601.12    498.97 o 
  -3  11   4     1808.03     1983.29    409.32 o 
  -2  11   4     9138.50     8888.41    644.00 o 
  -1  11   4      620.91     1219.12    581.91 o 
   0  11   4    16202.43    18172.25    762.55 o 
   1  11   4      217.34      657.31    329.19 o 
   2  11   4    13326.05    13946.59   1302.43 o 
   3  11   4      174.38      -29.30    760.55 o 
  -1  12   4      786.72      559.33    754.40 o 
   0  12   4      349.59      216.34    988.46 o 
 -11   0   5     1484.28     1249.37    401.48 o 
  -9   0   5      515.84      386.98    238.89 o 
  -7   0   5      984.66     1108.10    208.88 o 
  -5   0   5     1337.80     1265.45    119.39 o 
  -3   0   5     1082.02     1134.66    151.69 o 
  -1   0   5        2.73       62.36    184.97 o 
   1   0   5      253.79      150.12    132.45 o 
   3   0   5      672.18      478.78    338.53 o 
   5   0   5      999.39     1299.12    227.24 o 
   7   0   5      448.17      572.97    297.91 o 
 -11   1   5       71.94      -12.14    284.92 o 
 -10   1   5       25.79      -90.22    170.89 o 
  -9   1   5      289.62      193.21    144.31 o 
  -8   1   5     4096.74     4379.70    214.05 o 
  -7   1   5      914.55     1050.65    156.57 o 
  -6   1   5    19785.09    20095.13    474.97 o 
  -5   1   5     1645.80     1670.09    119.80 o 
  -4   1   5    49028.31    50915.63    429.22 o 
  -3   1   5      736.32      857.93     98.35 o 
  -2   1   5   124623.55   130264.71    720.29 o 
  -1   1   5     1405.78     1480.50    107.18 o 
   0   1   5    97290.40    91745.33   1223.23 o 
   1   1   5     1441.76     1386.10     95.05 o 
   2   1   5    85293.51    80643.58    714.67 o 
   3   1   5      802.46      856.84    168.62 o 
   4   1   5    59149.30    60447.07    714.07 o 
   5   1   5      722.75      810.54    176.48 o 
   6   1   5    18436.58    18895.91    414.75 o 
   7   1   5      203.88      -18.02    201.38 o 
   8   1   5     7406.75     7466.00    397.49 o 
 -11   2   5     1672.57     1886.06    405.65 o 
 -10   2   5     1509.68     1219.48    196.34 o 
  -9   2   5     2849.21     2996.76    195.50 o 
  -8   2   5     1122.26      962.19    137.14 o 
  -7   2   5      146.03      238.03    135.96 o 
  -6   2   5      850.90     1194.49    155.44 o 
  -5   2   5      129.51      221.37    160.86 o 
  -4   2   5     2837.21     2975.75    134.43 o 
  -3   2   5      260.69      329.60     86.03 o 
  -2   2   5     1780.30     1865.20     75.26 o 
  -1   2   5      883.44      920.60     72.37 o 
   0   2   5       96.91       57.85     85.34 o 
   1   2   5      115.68      292.05    118.23 o 
   2   2   5     2042.84     1984.84    133.67 o 
   3   2   5      338.01      127.98    187.17 o 
   4   2   5     1057.16      923.44    148.94 o 
   5   2   5      211.85      260.90    138.93 o 
   6   2   5      816.91      649.62    178.15 o 
   7   2   5     3047.48     3890.75    304.05 o 
   8   2   5      354.66      171.90    419.55 o 
 -11   3   5      784.87      483.67    711.00 o 
 -10   3   5       61.25      191.83    232.41 o 
  -9   3   5      402.21      387.60    176.21 o 
  -8   3   5     3182.71     2634.14    168.93 o 
  -7   3   5       50.43      183.60    105.34 o 
  -6   3   5    22688.21    23032.81    365.24 o 
  -5   3   5     5273.59     4912.37    220.95 o 
  -4   3   5    49526.16    50332.60    494.41 o 
  -3   3   5      554.23      356.76     94.41 o 
  -2   3   5    89681.57    90396.66    679.13 o 
  -1   3   5      314.21      386.42     61.18 o 
   0   3   5    91963.04    84781.31    626.88 o 
   1   3   5      190.96       66.46     90.03 o 
   2   3   5    52746.12    53035.50    546.56 o 
   3   3   5      240.95      233.02    169.48 o 
   4   3   5    36733.42    36900.26    416.23 o 
   5   3   5     1326.93     1143.43    149.78 o 
   6   3   5    18068.86    18258.48    389.90 o 
   7   3   5      136.59       54.69    264.79 o 
   8   3   5     6298.39     7192.14   1007.76 o 
 -10   4   5     2761.63     2897.60    295.73 o 
  -9   4   5       98.63       50.54    170.67 o 
  -8   4   5     6735.77     6803.66    301.81 o 
  -7   4   5     2409.80     2352.67    184.22 o 
  -6   4   5     5082.98     5155.49    302.41 o 
  -5   4   5       32.12      -14.02    131.63 o 
  -4   4   5     7971.91     7776.00    305.16 o 
  -3   4   5     1022.35     1010.64    150.97 o 
  -2   4   5     3382.05     3795.79    171.06 o 
  -1   4   5      202.35      213.20     82.22 o 
   0   4   5     3746.13     3544.67     78.64 o 
   1   4   5      757.51      711.98    126.51 o 
   2   4   5       47.75       36.40     89.91 o 
   3   4   5      286.77      293.33    124.68 o 
   4   4   5      158.25      101.35    170.01 o 
   5   4   5      461.46      341.39    196.65 o 
   6   4   5      655.86      879.12    251.16 o 
   7   4   5      533.94      982.06    295.44 o 
 -10   5   5       20.28      184.94    369.76 o 
  -9   5   5      781.41     1266.70    259.16 o 
  -8   5   5     1845.95     1780.08    169.34 o 
  -7   5   5      925.98      878.17    161.58 o 
  -6   5   5     9280.28     8816.57    252.66 o 
  -5   5   5      125.47      -84.13    121.14 o 
  -4   5   5    38324.34    39943.04    510.88 o 
  -3   5   5      237.13      192.11    133.02 o 
  -2   5   5    28565.90    30415.71    537.75 o 
  -1   5   5     1354.84     1267.92    113.04 o 
   0   5   5    66035.74    64773.58    519.56 o 
   1   5   5     1030.40      919.24    107.07 o 
   2   5   5    70066.55    66515.88    755.63 o 
   3   5   5     1247.93     1261.53    157.79 o 
   4   5   5    24000.09    23209.09    535.31 o 
   5   5   5       56.48      153.26    217.23 o 
   6   5   5    16441.06    16981.68    521.47 o 
   7   5   5       11.11      364.21    445.07 o 
 -10   6   5     7615.18     8313.44    654.33 o 
  -9   6   5      867.93     1240.45    315.62 o 
  -8   6   5     7269.52     6937.47    259.03 o 
  -7   6   5      247.68      263.56    145.93 o 
  -6   6   5     9456.85     9772.92    340.10 o 
  -5   6   5      513.68      705.88    174.54 o 
  -4   6   5     4888.99     4853.57    177.65 o 
  -3   6   5       81.66     -116.04    116.04 o 
  -2   6   5     3530.29     3699.63    213.66 o 
  -1   6   5     1265.30     1062.52    140.98 o 
   0   6   5     8989.99     8338.50    233.59 o 
   1   6   5      600.03      595.78    109.31 o 
   2   6   5        6.70       97.17    155.36 o 
   3   6   5      757.58      698.34    190.56 o 
   4   6   5     1878.23     1971.36    263.60 o 
   5   6   5      562.58      504.97    244.93 o 
   6   6   5     2580.34     2623.09    286.74 o 
  -9   7   5      918.31      424.45    424.77 o 
  -8   7   5     1243.51     1131.63    245.18 o 
  -7   7   5      365.94      140.40    174.57 o 
  -6   7   5     9345.93     9606.95    281.81 o 
  -5   7   5     1323.61     1186.72    203.14 o 
  -4   7   5    18815.34    18950.28    421.68 o 
  -3   7   5      902.27     1025.06    200.06 o 
  -2   7   5    34140.50    35217.96    542.77 o 
  -1   7   5      280.00      100.55    141.49 o 
   0   7   5    37412.45    37814.30    522.66 o 
   1   7   5      183.93      244.57    177.04 o 
   2   7   5    17786.58    17034.07    318.98 o 
   3   7   5      127.36       80.15    190.90 o 
   4   7   5    13558.07    13493.94    521.17 o 
   5   7   5      857.63      689.08    257.86 o 
   6   7   5     8995.17     8460.89    802.48 o 
  -8   8   5    11341.78    12157.53    606.84 o 
  -7   8   5      336.94      485.82    329.23 o 
  -6   8   5    12835.14    13093.11    430.39 o 
  -5   8   5       93.17       90.27    203.50 o 
  -4   8   5     9737.85     9833.90    412.03 o 
  -3   8   5     1335.75     1713.31    247.33 o 
  -2   8   5     5592.81     5997.23    317.01 o 
  -1   8   5     1043.42     1047.43    227.24 o 
   0   8   5       15.16      103.64    169.80 o 
   1   8   5     1473.12     1499.84    165.53 o 
   2   8   5     1341.85     1371.23    152.84 o 
   3   8   5      341.02      298.03    181.18 o 
   4   8   5       66.01       64.20    240.66 o 
   5   8   5      261.27      353.62    380.71 o 
  -7   9   5      303.42      127.23    397.96 o 
  -6   9   5     2588.72     2743.77    278.37 o 
  -5   9   5      962.52     1069.75    265.90 o 
  -4   9   5    10726.16    10616.90    397.18 o 
  -3   9   5      442.62      224.52    217.36 o 
  -2   9   5    11383.95    11321.70    439.46 o 
  -1   9   5      425.82      299.56    254.17 o 
   0   9   5    12831.95    12908.42    382.22 o 
   1   9   5      589.69      463.39    174.43 o 
   2   9   5    20337.76    20446.40    407.26 o 
   3   9   5      583.08      424.18    246.44 o 
   4   9   5     9172.21     9636.53    471.53 o 
  -7  10   5       91.13      121.83    676.13 o 
  -6  10   5    10931.20    11280.96    617.49 o 
  -5  10   5      207.39       97.76    348.39 o 
  -4  10   5     5673.14     5874.81    439.52 o 
  -3  10   5     1079.56     1314.92    300.45 o 
  -2  10   5     2189.00     2400.36    275.95 o 
  -1  10   5     1553.63     1385.44    321.72 o 
   0  10   5     5001.28     4963.56    404.71 o 
   1  10   5     1525.51     1508.31    233.97 o 
   2  10   5       20.12       59.00    251.44 o 
   3  10   5      845.17      464.42    590.22 o 
   4  10   5     1716.38     1598.56    753.48 o 
  -5  11   5       75.86      274.02    527.57 o 
  -4  11   5     1897.21     1886.98    561.10 o 
  -3  11   5      344.83      338.77    436.91 o 
  -2  11   5    10617.10    11157.58    570.21 o 
  -1  11   5      300.92        3.28    454.33 o 
   0  11   5     6242.45     6363.55    494.84 o 
   1  11   5      323.24       80.44    459.48 o 
 -10   0   6    35414.46    33970.46    787.15 o 
  -8   0   6    42347.01    44455.96    999.58 o 
  -6   0   6    37042.73    37266.71    783.13 o 
  -4   0   6    12690.00    13199.93    326.88 o 
  -2   0   6      135.73      267.12    173.70 o 
   0   0   6     1020.60      962.82    104.91 o 
   2   0   6     1881.30     1376.46    283.42 o 
   4   0   6    18360.12    17075.81    488.54 o 
   6   0   6    15547.58    16273.33    525.22 o 
 -11   1   6       54.18      188.65    330.84 o 
 -10   1   6      179.99      -59.24    236.68 o 
  -9   1   6      289.08      279.28    161.83 o 
  -8   1   6      318.15      385.51    194.67 o 
  -7   1   6      498.42      447.98    157.96 o 
  -6   1   6     1421.52     1173.30    151.66 o 
  -5   1   6       82.69      151.99    113.73 o 
  -4   1   6     5533.47     5703.61    180.47 o 
  -3   1   6      282.10      332.38     98.87 o 
  -2   1   6     1247.12     1006.87    129.84 o 
  -1   1   6     2043.63     2158.33    129.98 o 
   0   1   6     2729.76     2661.07    129.61 o 
   1   1   6     1879.12     1870.25    168.26 o 
   2   1   6        4.95      161.41    145.48 o 
   3   1   6     2452.62     2349.48    176.41 o 
   4   1   6      710.44      550.15    151.80 o 
   5   1   6     1202.93     1354.56    158.53 o 
   6   1   6      109.15       98.79    164.57 o 
   7   1   6      977.09     1141.55    228.50 o 
 -11   2   6      852.84     1170.71    357.89 o 
 -10   2   6    24630.45    24874.23    462.31 o 
  -9   2   6       37.73      -61.96    126.65 o 
  -8   2   6    31764.59    31796.94    531.52 o 
  -7   2   6      592.94      499.99    140.25 o 
  -6   2   6    39652.05    39949.41    533.91 o 
  -5   2   6     4187.38     4173.57    217.08 o 
  -4   2   6    16802.31    17532.86    355.67 o 
  -3   2   6      148.17      283.04     92.61 o 
  -2   2   6    15036.94    15870.79    228.72 o 
  -1   2   6      192.05      289.04     89.55 o 
   0   2   6      333.60      372.86     96.72 o 
   1   2   6      224.52      367.49    113.05 o 
   2   2   6    16288.01    16489.79    406.14 o 
   3   2   6      438.54      383.02    177.19 o 
   4   2   6    14280.82    14606.82    333.34 o 
   5   2   6      384.52      175.90    156.32 o 
   6   2   6    16182.20    16810.37    420.57 o 
   7   2   6      189.01       87.72    275.81 o 
 -11   3   6      390.33     -454.33    766.18 o 
 -10   3   6     1277.34     1303.07    293.88 o 
  -9   3   6      237.97      140.00    147.01 o 
  -8   3   6       81.13       95.48    154.33 o 
  -7   3   6     1088.22     1251.08    157.42 o 
  -6   3   6     2662.96     2776.60    194.76 o 
  -5   3   6      862.92      517.78    258.89 o 
  -4   3   6     1409.06     1380.62    161.46 o 
  -3   3   6     1127.78     1231.94    127.57 o 
  -2   3   6     2298.91     2332.21     87.92 o 
  -1   3   6      391.57      401.15     67.32 o 
   0   3   6    21347.87    20350.59    238.94 o 
   1   3   6     1987.32     1910.68    121.32 o 
   2   3   6     5999.35     6077.86    203.29 o 
   3   3   6     1480.47     1440.22    165.72 o 
   4   3   6     1555.20     1560.91    183.90 o 
   5   3   6     1452.03     1250.41    192.74 o 
   6   3   6      335.14      331.38    221.86 o 
   7   3   6     1179.21     1234.58    748.65 o 
 -10   4   6    26061.52    25116.35    554.75 o 
  -9   4   6     2767.39     2757.98    236.13 o 
  -8   4   6    30495.58    30600.94    587.07 o 
  -7   4   6      875.05      746.66    165.71 o 
  -6   4   6    19590.15    20059.13    384.77 o 
  -5   4   6       19.41      -12.47    135.04 o 
  -4   4   6    17834.31    18614.22    465.21 o 
  -3   4   6      651.19      756.84    200.79 o 
  -2   4   6      172.24      256.21     96.98 o 
  -1   4   6     1028.11      920.89    178.60 o 
   0   4   6      668.35      771.65     92.01 o 
   1   4   6     1282.94     1194.34    134.69 o 
   2   4   6     2465.14     2562.38    150.97 o 
   3   4   6     1570.48     2029.91    251.70 o 
   4   4   6    11685.54    11419.45    342.19 o 
   5   4   6      309.09      126.67    210.46 o 
   6   4   6    13662.16    15075.89    529.42 o 
   7   4   6      331.33      339.08    767.12 o 
 -10   5   6       52.44      263.09    291.30 o 
  -9   5   6      675.87     1030.39    265.96 o 
  -8   5   6     1825.15     1832.93    187.48 o 
  -7   5   6      965.35      884.35    149.47 o 
  -6   5   6     5909.09     5774.75    221.55 o 
  -5   5   6      445.43      671.16    152.51 o 
  -4   5   6    13737.63    14349.86    295.60 o 
  -3   5   6       83.31      -96.10    172.81 o 
  -2   5   6    14861.95    15221.00    293.32 o 
  -1   5   6      937.52      915.50    109.68 o 
   0   5   6     5685.94     5329.50    184.58 o 
   1   5   6      984.24      856.08    145.59 o 
   2   5   6     6885.92     6670.03    263.20 o 
   3   5   6     2804.81     3030.30    303.46 o 
   4   5   6     5999.36     5862.50    387.37 o 
   5   5   6     1677.72     2458.87    416.39 o 
   6   5   6     1825.12     1357.77    360.69 o 
 -10   6   6    16321.19    16223.47    654.02 o 
  -9   6   6      541.68        1.39    255.34 o 
  -8   6   6    18106.59    17262.60    472.64 o 
  -7   6   6      580.23      644.07    181.13 o 
  -6   6   6    13460.64    13328.82    282.20 o 
  -5   6   6     4052.47     4227.07    260.47 o 
  -4   6   6     9597.41     9604.89    338.57 o 
  -3   6   6     1217.56     1037.28    173.79 o 
  -2   6   6     1988.06     2224.61    161.62 o 
  -1   6   6      799.35      819.96    126.78 o 
   0   6   6      416.76      379.15    135.20 o 
   1   6   6      459.32      493.01    156.94 o 
   2   6   6     6758.66     6647.54    231.41 o 
   3   6   6      306.41      346.19    246.74 o 
   4   6   6     6124.05     6399.64    422.43 o 
   5   6   6     2447.05     2678.93    337.90 o 
   6   6   6     8315.51     8420.19    950.12 o 
  -9   7   6      677.31      989.42    410.67 o 
  -8   7   6     3822.67     3877.67    299.90 o 
  -7   7   6     2496.04     2354.03    212.80 o 
  -6   7   6     6866.21     5953.87    353.37 o 
  -5   7   6      703.00      872.73    282.03 o 
  -4   7   6    10120.93    11381.30    428.12 o 
  -3   7   6     1078.52     1166.78    232.56 o 
  -2   7   6    15986.23    16112.71    366.31 o 
  -1   7   6      114.92       28.95    193.26 o 
   0   7   6    17570.64    17621.21    345.75 o 
   1   7   6     1231.79     1261.98    181.03 o 
   2   7   6    10217.53     9758.11    278.55 o 
   3   7   6      645.05      544.38    277.06 o 
   4   7   6     5103.58     5460.91    509.51 o 
   5   7   6     1385.05     1876.82    496.23 o 
  -8   8   6    10151.53    11491.52    722.07 o 
  -7   8   6     1653.85     2147.62    351.91 o 
  -6   8   6     8814.79     8750.75    396.07 o 
  -5   8   6      545.64      608.87    214.40 o 
  -4   8   6     5748.47     5862.97    289.65 o 
  -3   8   6     1667.69     1601.10    194.02 o 
  -2   8   6      711.49      689.25    187.14 o 
  -1   8   6     1578.66     1663.77    295.93 o 
   0   8   6       80.67      -29.59    155.96 o 
   1   8   6     1747.28     1566.28    191.51 o 
   2   8   6     2207.49     2294.95    177.16 o 
   3   8   6     1677.82     1664.11    233.20 o 
   4   8   6     5758.09     5984.84    408.51 o 
  -8   9   6     2923.37     2390.14    963.64 o 
  -7   9   6      603.18      325.71    453.30 o 
  -6   9   6     5639.80     6087.92    549.26 o 
  -5   9   6      809.84      583.24    340.61 o 
  -4   9   6    12180.15    12691.42    419.20 o 
  -3   9   6      914.68      967.80    302.55 o 
  -2   9   6    18567.74    18987.21    687.73 o 
  -1   9   6      598.08      668.40    264.78 o 
   0   9   6    16202.35    16407.20    494.84 o 
   1   9   6      517.15      836.22    203.12 o 
   2   9   6    12879.22    12811.97    413.37 o 
   3   9   6     1607.43     1574.60    283.62 o 
   4   9   6     6624.70     7246.95    733.18 o 
  -6  10   6     4382.77     4290.82    636.08 o 
  -5  10   6     2124.84     1748.89    400.79 o 
  -4  10   6      926.39     1008.88    400.16 o 
  -3  10   6     1125.71     1904.88    454.50 o 
  -2  10   6       40.32      228.35    300.39 o 
  -1  10   6     1054.93     1103.89    356.65 o 
   0  10   6      223.34      340.66    344.19 o 
   1  10   6      729.86      738.47    257.51 o 
   2  10   6      962.93     1063.97    360.12 o 
   3  10   6      560.87      938.60    790.26 o 
  -4  11   6    12831.73    15214.29   1330.86 o 
  -3  11   6      188.36       15.45    554.27 o 
  -2  11   6    13517.78    14207.85    745.84 o 
  -1  11   6      170.39      601.32    455.12 o 
   0  11   6    10120.26     9631.15   1249.90 o 
 -11   0   7      352.21      397.61    533.56 o 
  -9   0   7     1407.13     1206.56    287.95 o 
  -7   0   7      672.40      863.76    303.29 o 
  -5   0   7       67.59      650.13    216.07 o 
  -3   0   7      675.58      547.83    215.10 o 
  -1   0   7       54.77       56.54    289.23 o 
   1   0   7      358.73      135.66    187.69 o 
   3   0   7      307.06      436.38    224.35 o 
   5   0   7     2129.20     2146.14    323.26 o 
   7   0   7     4825.15     6223.11    841.96 o 
 -11   1   7      298.87      320.13    566.13 o 
 -10   1   7     7384.63     7601.58    344.93 o 
  -9   1   7      484.15      584.62    197.71 o 
  -8   1   7    22681.58    23409.64    494.87 o 
  -7   1   7      948.99     1063.88    143.50 o 
  -6   1   7    60106.32    63603.55    585.81 o 
  -5   1   7     4151.10     4570.04    259.84 o 
  -4   1   7    71866.31    70633.05    917.72 o 
  -3   1   7      845.17     1054.07    228.56 o 
  -2   1   7    86384.63    84268.78   1169.43 o 
  -1   1   7      897.23      901.16    158.84 o 
   0   1   7    82371.22    75540.77   1735.32 o 
   1   1   7      641.44      693.07    123.19 o 
   2   1   7    25815.49    25075.54    415.29 o 
   3   1   7      439.33      412.44    159.97 o 
   4   1   7    15015.70    15051.16    409.19 o 
   5   1   7      410.24      410.13    162.54 o 
   6   1   7     3289.19     3528.34    247.03 o 
   7   1   7       33.86        2.71    423.08 o 
 -11   2   7      257.75     -599.22    829.58 o 
 -10   2   7      251.40      384.82    411.84 o 
  -9   2   7      298.42      394.28    215.25 o 
  -8   2   7     1396.73     1420.41    211.10 o 
  -7   2   7     1187.19      999.47    187.78 o 
  -6   2   7      896.90      867.54    144.70 o 
  -5   2   7      704.29      612.93    184.23 o 
  -4   2   7       82.01      373.17    171.97 o 
  -3   2   7      784.29      697.50    130.47 o 
  -2   2   7     1979.94     2022.25    140.73 o 
  -1   2   7      318.97      186.28    108.13 o 
   0   2   7     2285.29     2240.67    158.98 o 
   1   2   7      346.61      339.05    129.42 o 
   2   2   7     1239.11     1024.12    215.09 o 
   3   2   7     2780.46     2579.96    172.93 o 
   4   2   7      161.05      591.06    152.60 o 
   5   2   7     1200.62     1636.64    208.69 o 
   6   2   7     1095.96     1031.85    248.97 o 
   7   2   7      690.53      365.89    684.44 o 
 -11   3   7      127.03      633.85    892.26 o 
 -10   3   7     9812.94     8182.72    494.59 o 
  -9   3   7     1973.57     2704.79    298.50 o 
  -8   3   7    25304.89    25210.60    404.15 o 
  -7   3   7      590.62      624.09    156.27 o 
  -6   3   7    44286.07    45565.32    593.75 o 
  -5   3   7      641.16      501.29    210.10 o 
  -4   3   7    66133.23    69935.72    699.59 o 
  -3   3   7     1336.10     1676.83    155.31 o 
  -2   3   7    53205.38    55701.15    437.54 o 
  -1   3   7      974.65     1240.98    140.66 o 
   0   3   7    47835.91    46682.75    799.39 o 
   1   3   7      819.75     1016.20    184.53 o 
   2   3   7    33944.97    34034.87    676.78 o 
   3   3   7      360.43      522.23    197.11 o 
   4   3   7     9625.35     9545.20    287.43 o 
   5   3   7      561.71      537.16    212.55 o 
   6   3   7     2576.12     2474.30    378.57 o 
 -11   4   7     1104.56     1176.65    887.55 o 
 -10   4   7     3812.46     3883.75    353.60 o 
  -9   4   7       87.13     -226.25    229.89 o 
  -8   4   7     2104.27     2330.87    200.26 o 
  -7   4   7      465.86      239.68    153.57 o 
  -6   4   7     1094.74     1138.31    195.39 o 
  -5   4   7       89.20       26.04    178.04 o 
  -4   4   7     1021.05     1104.78    148.82 o 
  -3   4   7       47.04      139.36    148.94 o 
  -2   4   7       27.34      -83.17    137.21 o 
  -1   4   7      770.13      718.42    132.16 o 
   0   4   7       12.95      167.97    147.37 o 
   1   4   7      291.49      131.85    138.21 o 
   2   4   7     1674.51     1926.14    190.03 o 
   3   4   7      647.38      289.57    207.89 o 
   4   4   7      949.65      931.11    201.22 o 
   5   4   7     1909.83     2039.00    246.13 o 
   6   4   7     1889.24     2126.62    543.35 o 
 -10   5   7     3438.72     3225.53    445.14 o 
  -9   5   7       35.51      205.60    241.40 o 
  -8   5   7    13350.61    13284.24    359.06 o 
  -7   5   7      269.80      289.36    157.11 o 
  -6   5   7    25361.52    25520.12    440.97 o 
  -5   5   7     2385.44     2457.64    239.25 o 
  -4   5   7    50478.99    50911.86    778.36 o 
  -3   5   7      735.78      985.72    162.74 o 
  -2   5   7    70826.48    76170.32    858.85 o 
  -1   5   7      474.68      398.90    132.82 o 
   0   5   7    29093.97    28480.21    406.27 o 
   1   5   7      291.27      235.08    136.10 o 
   2   5   7    21257.05    20621.80    545.70 o 
   3   5   7       92.07     -138.61    196.74 o 
   4   5   7     8421.27     7883.18    387.94 o 
   5   5   7      698.59      650.28    345.76 o 
   6   5   7     1387.16     1088.15    665.43 o 
 -10   6   7     2368.83     2353.47    534.84 o 
  -9   6   7       72.11       61.43    274.90 o 
  -8   6   7     4622.69     4862.44    336.47 o 
  -7   6   7       61.58       -2.44    180.30 o 
  -6   6   7     3450.12     3683.07    300.60 o 
  -5   6   7      718.32      925.18    252.71 o 
  -4   6   7     4233.56     4588.32    249.57 o 
  -3   6   7     2046.61     2299.70    223.35 o 
  -2   6   7        9.24     -147.42    147.42 o 
  -1   6   7      260.53      424.47    166.44 o 
   0   6   7     4038.27     4177.40    184.16 o 
   1   6   7      422.77      361.58    163.82 o 
   2   6   7     2840.74     2959.80    312.59 o 
   3   6   7      487.20      521.92    263.86 o 
   4   6   7     3960.79     3908.99    308.23 o 
   5   6   7      761.09      863.93    527.49 o 
  -9   7   7      487.39      629.69    505.03 o 
  -8   7   7    13185.58    13868.69    513.08 o 
  -7   7   7      459.34      716.86    321.07 o 
  -6   7   7    16917.19    17153.19    592.94 o 
  -5   7   7       52.03      -59.55    193.24 o 
  -4   7   7    28258.44    29653.87    469.97 o 
  -3   7   7      754.05      516.33    183.46 o 
  -2   7   7    17853.04    18827.57    394.95 o 
  -1   7   7      648.62      524.73    173.25 o 
   0   7   7    17091.12    17386.31    414.98 o 
   1   7   7      721.76      453.63    151.47 o 
   2   7   7    19135.97    18323.34    509.81 o 
   3   7   7      372.79      947.85    266.86 o 
   4   7   7     3053.48     3195.23    349.20 o 
  -8   8   7     3536.40     3361.12    532.55 o 
  -7   8   7      788.45      723.52    355.79 o 
  -6   8   7     2455.58     2610.06    348.52 o 
  -5   8   7      524.47      217.12    224.26 o 
  -4   8   7      184.23      -14.71    225.67 o 
  -3   8   7      691.17      595.46    222.77 o 
  -2   8   7     1339.16     1505.55    238.87 o 
  -1   8   7     1199.37     1343.60    228.54 o 
   0   8   7       65.86      196.58    197.66 o 
   1   8   7      658.62      672.87    204.44 o 
   2   8   7     2354.33     2500.67    246.21 o 
   3   8   7      468.67      365.88    321.51 o 
   4   8   7     5807.43     5894.33   1106.64 o 
  -7   9   7      206.53      276.08    484.26 o 
  -6   9   7    10515.33    11347.40    574.82 o 
  -5   9   7      615.76      978.13    296.88 o 
  -4   9   7    11602.78    12174.22    495.50 o 
  -3   9   7      188.75      110.80    271.55 o 
  -2   9   7    20743.29    22249.44    673.11 o 
  -1   9   7      286.84      261.49    214.67 o 
   0   9   7    11191.63    12267.65    428.76 o 
   1   9   7      205.90       85.61    206.01 o 
   2   9   7     2635.10     2597.46    315.34 o 
   3   9   7      199.01     -192.14    540.88 o 
  -6  10   7     2533.31     2437.52    889.46 o 
  -5  10   7     1141.40     1187.97    518.15 o 
  -4  10   7     2724.19     2292.15    452.70 o 
  -3  10   7     1491.47     1318.51    430.59 o 
  -2  10   7       23.35       97.62    339.92 o 
  -1  10   7      920.76     1331.49    355.46 o 
   0  10   7     3260.29     3066.46    400.69 o 
   1  10   7      593.92      224.39    394.14 o 
   2  10   7     2630.49     2499.66    755.46 o 
  -2  11   7     2882.08     2592.58    941.71 o 
 -10   0   8    10752.76    10046.26    720.83 o 
  -8   0   8     5213.28     5762.72    348.39 o 
  -6   0   8     1563.61     1620.66    237.14 o 
  -4   0   8      606.14      771.54    221.83 o 
  -2   0   8     1898.40     1939.00    275.16 o 
   0   0   8    26031.64    29333.65   1380.31 o 
   2   0   8    31585.01    30095.39    621.49 o 
   4   0   8    16122.63    16430.89    491.93 o 
   6   0   8    17284.05    18603.67   1396.75 o 
 -11   1   8      131.20     -697.09    937.50 o 
 -10   1   8     1371.01     1408.05    325.03 o 
  -9   1   8      331.12      358.29    211.56 o 
  -8   1   8      325.19      324.26    195.94 o 
  -7   1   8      773.43      830.00    145.93 o 
  -6   1   8      342.36      260.72    150.47 o 
  -5   1   8     1152.06     1297.84    157.56 o 
  -4   1   8      447.19      480.81    150.83 o 
  -3   1   8      580.56      716.83    203.08 o 
  -2   1   8        4.97        4.16    157.01 o 
  -1   1   8     1021.28      902.08    127.40 o 
   0   1   8     2384.80     2626.55    179.65 o 
   1   1   8     1168.54     1082.00    134.96 o 
   2   1   8       55.89        7.01    156.98 o 
   3   1   8      816.12     1025.77    246.32 o 
   4   1   8      223.48     -138.70    174.26 o 
   5   1   8      121.35      149.84    181.67 o 
   6   1   8      104.96     -176.85    298.86 o 
 -11   2   8      538.05      735.19    984.71 o 
 -10   2   8    19098.11    20315.50    749.60 o 
  -9   2   8     1853.74     1973.60    278.51 o 
  -8   2   8    11531.94    12070.87    334.61 o 
  -7   2   8       77.88       99.40    153.20 o 
  -6   2   8     3569.88     3411.33    239.86 o 
  -5   2   8      236.39      126.85    146.55 o 
  -4   2   8      254.58      398.06    165.13 o 
  -3   2   8      695.81      774.28    120.67 o 
  -2   2   8    16250.03    15252.73    291.20 o 
  -1   2   8      192.89      216.55    139.16 o 
   0   2   8    16528.89    15801.38    523.56 o 
   1   2   8      351.14      179.32    193.35 o 
   2   2   8    19079.67    18379.01    339.81 o 
   3   2   8      356.56      400.24    180.23 o 
   4   2   8    27100.39    26981.88    428.03 o 
   5   2   8      531.03      429.02    202.41 o 
   6   2   8    18347.38    17594.04    669.51 o 
 -10   3   8      218.51     -125.07    489.19 o 
  -9   3   8      724.81     1252.55    411.86 o 
  -8   3   8     2596.63     2688.86    253.82 o 
  -7   3   8      621.62      506.67    143.22 o 
  -6   3   8     2499.26     2229.60    282.39 o 
  -5   3   8       97.86      -54.38    140.96 o 
  -4   3   8    11299.59    12018.39    314.99 o 
  -3   3   8      269.99      408.07    128.80 o 
  -2   3   8     5978.07     5920.77    171.58 o 
  -1   3   8     1467.56     1266.27    146.12 o 
   0   3   8      918.08      812.07    208.13 o 
   1   3   8     1200.64     1002.79    158.41 o 
   2   3   8     1144.40      956.91    189.23 o 
   3   3   8     1280.05     1316.58    274.01 o 
   4   3   8      868.44      711.67    232.20 o 
   5   3   8      283.21      185.77    291.55 o 
   6   3   8        5.20      256.46    714.90 o 
 -10   4   8     7638.89     7437.19    499.94 o 
  -9   4   8      181.77      -17.96    321.87 o 
  -8   4   8     5974.40     5752.40    271.13 o 
  -7   4   8      546.92      564.98    175.95 o 
  -6   4   8     1270.99     1311.48    223.01 o 
  -5   4   8     1833.77     1792.12    230.39 o 
  -4   4   8      451.02      442.23    142.31 o 
  -3   4   8      483.18      373.49    159.86 o 
  -2   4   8     2316.05     2063.04    183.42 o 
  -1   4   8      471.49      359.88    152.05 o 
   0   4   8    15920.80    15803.27    329.37 o 
   1   4   8      555.37      518.22    207.33 o 
   2   4   8    25356.28    24585.08    473.80 o 
   3   4   8      515.05      512.67    221.32 o 
   4   4   8    15257.36    15552.40    483.69 o 
   5   4   8      878.49      587.90    419.75 o 
 -10   5   8     3657.73     3668.87    418.69 o 
  -9   5   8      519.22      837.08    277.07 o 
  -8   5   8     4588.35     3858.02    295.47 o 
  -7   5   8      511.40      578.97    187.46 o 
  -6   5   8     7931.10     8306.23    310.84 o 
  -5   5   8      735.26      607.86    192.82 o 
  -4   5   8     6134.12     6260.56    291.38 o 
  -3   5   8     1728.15     1710.22    199.10 o 
  -2   5   8     7019.26     7284.12    214.81 o 
  -1   5   8      589.35      393.75    184.45 o 
   0   5   8     9589.88     9261.42    323.82 o 
   1   5   8      988.02      849.29    207.72 o 
   2   5   8     1746.94     1570.19    250.14 o 
   3   5   8      308.26      165.55    268.01 o 
   4   5   8      781.45      624.44    249.52 o 
   5   5   8      727.56      479.50    785.55 o 
  -9   6   8     2056.09     2346.53    380.40 o 
  -8   6   8     5765.10     5384.37    339.28 o 
  -7   6   8      881.55     1526.92    413.14 o 
  -6   6   8      755.91     1110.99    230.48 o 
  -5   6   8       50.65      286.85    193.29 o 
  -4   6   8      344.44      301.21    197.28 o 
  -3   6   8     1254.57     1258.62    170.82 o 
  -2   6   8     6597.19     7634.21    314.41 o 
  -1   6   8      861.88      904.89    145.53 o 
   0   6   8     6967.49     6486.22    273.11 o 
   1   6   8     1349.59     1221.10    205.35 o 
   2   6   8    10239.40     9787.40    380.53 o 
   3   6   8      901.44     1009.55    266.53 o 
   4   6   8    14377.96    13782.89    470.04 o 
  -9   7   8      688.96      665.24    571.92 o 
  -8   7   8     6727.71     7012.46    482.08 o 
  -7   7   8      960.25      937.00    334.58 o 
  -6   7   8    11072.25    11486.52    447.66 o 
  -5   7   8      465.63      663.05    223.96 o 
  -4   7   8    13075.86    12609.63    352.87 o 
  -3   7   8      111.74      182.99    208.94 o 
  -2   7   8    10241.61    10438.97    373.47 o 
  -1   7   8     1350.02     1150.49    215.51 o 
   0   7   8     5433.17     5692.33    279.88 o 
   1   7   8     1180.67     1177.30    206.23 o 
   2   7   8     4822.65     4874.81    337.33 o 
   3   7   8     1786.72     1326.56    292.33 o 
  -8   8   8     2942.92     2636.58    962.01 o 
  -7   8   8     1531.52     1317.56    420.73 o 
  -6   8   8      750.84      625.14    322.40 o 
  -5   8   8     2278.35     2286.74    321.50 o 
  -4   8   8       61.70      -43.12    287.18 o 
  -3   8   8      300.53      690.90    216.51 o 
  -2   8   8     2159.29     2132.93    288.13 o 
  -1   8   8     1184.39      691.66    326.06 o 
   0   8   8     7068.01     7261.62    394.87 o 
   1   8   8      579.22      592.53    288.85 o 
   2   8   8     8834.96     8969.56    541.36 o 
   3   8   8      666.82     1436.59    782.71 o 
  -7   9   8     1447.26     1705.73    681.47 o 
  -6   9   8    12213.20    12485.78    578.99 o 
  -5   9   8      654.61      779.45    400.81 o 
  -4   9   8    13530.56    13494.89    683.15 o 
  -3   9   8      725.81      521.21    358.83 o 
  -2   9   8    13108.73    13997.72    658.75 o 
  -1   9   8      389.22      478.77    301.06 o 
   0   9   8     8033.35     8699.29    523.35 o 
   1   9   8      794.22      782.99    399.54 o 
  -5  10   8      609.09      369.44    857.40 o 
  -4  10   8      162.20       27.99    621.50 o 
  -3  10   8      991.43     1276.51    642.45 o 
  -2  10   8      922.70      557.20    587.55 o 
  -1  10   8      893.57      499.91    476.34 o 
   0  10   8     2948.39     2832.68    981.97 o 
  -9   0   9       23.41      200.33    301.22 o 
  -7   0   9      970.81     1590.17    283.62 o 
  -5   0   9      737.01      839.13    208.29 o 
  -3   0   9       30.70      188.15    199.77 o 
  -1   0   9      940.27      987.97    217.73 o 
   1   0   9     2138.67     2092.66    224.77 o 
   3   0   9     4456.88     4270.98    372.10 o 
   5   0   9     1405.11     1110.83    415.35 o 
 -10   1   9    24121.97    24536.92    716.73 o 
  -9   1   9     2220.25     2218.19    244.13 o 
  -8   1   9    36530.92    37375.05    733.50 o 
  -7   1   9      828.52      791.10    176.69 o 
  -6   1   9    49528.79    49542.36    591.44 o 
  -5   1   9     2019.38     2115.62    190.26 o 
  -4   1   9    60371.50    59369.34    648.26 o 
  -3   1   9     1306.75     1346.57    177.44 o 
  -2   1   9    26593.21    25367.85    366.79 o 
  -1   1   9      563.92      625.03    175.91 o 
   0   1   9    20155.27    18568.26    412.37 o 
   1   1   9      185.29      214.26    161.51 o 
   2   1   9     5589.55     5607.83    238.29 o 
   3   1   9       69.85       74.05    175.32 o 
   4   1   9       30.03      124.02    188.24 o 
   5   1   9      304.55      344.80    332.26 o 
 -10   2   9      432.62      880.26    393.95 o 
  -9   2   9      209.40      225.03    280.56 o 
  -8   2   9       13.23      278.98    203.64 o 
  -7   2   9      704.05      885.65    166.97 o 
  -6   2   9      447.48      502.04    163.01 o 
  -5   2   9      512.79      719.58    162.47 o 
  -4   2   9     1039.01     1073.90    134.17 o 
  -3   2   9      627.06      537.55    116.61 o 
  -2   2   9     1233.25     1464.60    133.34 o 
  -1   2   9      325.24      346.40    174.13 o 
   0   2   9       55.29       48.95    146.34 o 
   1   2   9      969.92      647.72    196.94 o 
   2   2   9     2663.18     2860.24    262.68 o 
   3   2   9      642.81      356.17    184.73 o 
   4   2   9      576.98      691.14    233.10 o 
   5   2   9     2975.23     3423.59    518.52 o 
 -10   3   9    17025.58    17891.58    878.16 o 
  -9   3   9      610.32      444.99    268.92 o 
  -8   3   9    30962.25    30900.85    561.89 o 
  -7   3   9     1551.30     1714.78    206.42 o 
  -6   3   9    38455.65    39369.97    745.04 o 
  -5   3   9     1818.52     1802.69    184.68 o 
  -4   3   9    37550.88    38348.08    437.20 o 
  -3   3   9      947.52     1315.88    233.12 o 
  -2   3   9    34601.80    32994.31    431.78 o 
  -1   3   9      573.48      603.11    163.66 o 
   0   3   9    11090.04    10400.76    305.96 o 
   1   3   9      364.78      454.38    181.75 o 
   2   3   9     3078.92     3334.47    237.60 o 
   3   3   9       87.76      159.14    217.10 o 
   4   3   9      726.36      677.97    290.33 o 
   5   3   9       57.28      108.11    609.95 o 
 -10   4   9      186.78      392.43    482.50 o 
  -9   4   9       92.22       87.70    254.57 o 
  -8   4   9       16.37     -198.90    228.08 o 
  -7   4   9       57.88      113.39    216.91 o 
  -6   4   9       18.60      -14.17    194.67 o 
  -5   4   9     1203.86     1091.90    197.37 o 
  -4   4   9      166.34      310.41    161.99 o 
  -3   4   9      829.69      879.16    166.69 o 
  -2   4   9     1725.81     1687.17    204.01 o 
  -1   4   9      687.10      621.22    167.52 o 
   0   4   9     1674.41      977.24    239.22 o 
   1   4   9     1238.00     1221.04    198.69 o 
   2   4   9     1850.83     1996.30    221.22 o 
   3   4   9     2687.60     2505.29    256.63 o 
   4   4   9     1761.91     2488.75    371.91 o 
 -10   5   9    15617.69    16669.68    826.47 o 
  -9   5   9     1030.22     1336.54    379.43 o 
  -8   5   9    27222.50    28803.88    821.81 o 
  -7   5   9     1060.75     1122.89    312.64 o 
  -6   5   9    35122.92    35036.40    671.22 o 
  -5   5   9      480.30      462.00    152.73 o 
  -4   5   9    25633.04    26495.21    476.94 o 
  -3   5   9     1364.91     1565.99    200.80 o 
  -2   5   9    21508.74    20971.54    342.91 o 
  -1   5   9      495.72      253.47    182.39 o 
   0   5   9    11970.54    12163.39    414.29 o 
   1   5   9      440.62      399.93    207.36 o 
   2   5   9     2973.83     3206.83    252.48 o 
   3   5   9      186.61      -20.44    243.91 o 
   4   5   9        3.90      523.71    751.05 o 
  -9   6   9      175.36      437.26    537.40 o 
  -8   6   9      510.39      574.86    521.38 o 
  -7   6   9     1594.92     1370.47    374.98 o 
  -6   6   9        5.54     -176.35    222.74 o 
  -5   6   9       53.47      -16.21    200.40 o 
  -4   6   9     2010.47     2260.55    221.69 o 
  -3   6   9      150.22      388.35    163.44 o 
  -2   6   9     2869.07     2965.16    202.16 o 
  -1   6   9      668.09      420.94    224.11 o 
   0   6   9     3764.22     3654.51    282.66 o 
   1   6   9      540.58      474.53    244.04 o 
   2   6   9     7141.29     7316.32    389.87 o 
   3   6   9      771.69     1247.08    421.07 o 
  -8   7   9    13639.93    11212.25    868.27 o 
  -7   7   9      984.32     1183.19    359.64 o 
  -6   7   9    16946.45    17654.83    698.92 o 
  -5   7   9     1061.55      747.43    237.75 o 
  -4   7   9    14035.95    13869.03    448.48 o 
  -3   7   9      314.37      128.34    229.32 o 
  -2   7   9    19521.38    19379.81    576.70 o 
  -1   7   9      605.17      278.59    237.84 o 
   0   7   9     2954.20     2644.83    417.18 o 
   1   7   9      425.24      290.93    272.42 o 
   2   7   9      601.38      457.70    306.34 o 
  -7   8   9      361.68      772.31    644.96 o 
  -6   8   9      542.49      160.81    336.37 o 
  -5   8   9     1745.98      739.16    532.01 o 
  -4   8   9       73.96     -191.19    270.33 o 
  -3   8   9     1065.19     1482.92    340.68 o 
  -2   8   9     2466.96     2596.33    285.05 o 
  -1   8   9      280.75      562.28    472.99 o 
   0   8   9     9050.87    10358.00    600.07 o 
   1   8   9      426.81      295.05    343.49 o 
   2   8   9     2430.98     2655.95    813.72 o 
  -6   9   9    10370.27     9797.50    962.67 o 
  -5   9   9      223.46      149.30    591.51 o 
  -4   9   9     9594.78    10482.43    649.50 o 
  -3   9   9      770.31       54.25    540.03 o 
  -2   9   9     2746.17     2918.71    460.69 o 
  -1   9   9      384.53     -299.14    596.51 o 
   0   9   9     4817.45     4456.38    642.80 o 
  -4  10   9     1853.33     1840.33    850.11 o 
 -10   0  10     2070.68     1712.89    680.62 o 
  -8   0  10      150.02      305.51    383.74 o 
  -6   0  10     4158.53     4586.35    358.65 o 
  -4   0  10    17966.42    17539.72    538.94 o 
  -2   0  10    31977.89    31698.64    913.37 o 
   0   0  10    16277.78    15355.30    641.40 o 
   2   0  10    24034.26    23625.51    677.60 o 
   4   0  10    16846.20    17645.98    628.47 o 
 -10   1  10       37.02     -290.96    410.45 o 
  -9   1  10      220.91      379.50    458.76 o 
  -8   1  10      289.61      281.79    216.75 o 
  -7   1  10      299.18       93.99    199.75 o 
  -6   1  10        5.38       65.53    150.00 o 
  -5   1  10      394.59      477.88    166.00 o 
  -4   1  10      752.27      611.96    175.88 o 
  -3   1  10      710.48      527.42    164.13 o 
  -2   1  10       60.01      -30.81    150.87 o 
  -1   1  10      335.74      267.05    165.59 o 
   0   1  10       38.97      -95.74    175.76 o 
   1   1  10      159.72      242.76    169.85 o 
   2   1  10     1071.12      997.15    195.66 o 
   3   1  10      102.38      133.97    225.27 o 
   4   1  10        8.59      214.31    295.22 o 
 -10   2  10      433.90      479.16    429.32 o 
  -9   2  10       59.44     -101.56    334.73 o 
  -8   2  10      184.85       31.99    232.50 o 
  -7   2  10      583.49      824.05    187.30 o 
  -6   2  10     5285.27     5259.72    246.97 o 
  -5   2  10      102.42      -33.73    189.22 o 
  -4   2  10    14343.34    13970.89    302.21 o 
  -3   2  10     1394.04     1383.28    199.96 o 
  -2   2  10    19246.88    18484.30    407.98 o 
  -1   2  10      578.32      394.91    201.63 o 
   0   2  10    38239.49    36893.05    598.19 o 
   1   2  10      584.45      682.25    216.92 o 
   2   2  10    30354.71    29011.29    557.58 o 
   3   2  10      310.40      445.22    240.03 o 
   4   2  10    11129.53    11567.42    538.06 o 
 -10   3  10     1839.94     2043.33    830.74 o 
  -9   3  10      266.96       19.79    332.07 o 
  -8   3  10     2259.52     2675.14    364.77 o 
  -7   3  10       81.23       32.12    211.42 o 
  -6   3  10     4038.95     4237.88    273.93 o 
  -5   3  10     1193.43     1493.76    199.40 o 
  -4   3  10     1441.11     1228.61    170.82 o 
  -3   3  10      642.13      560.32    162.82 o 
  -2   3  10     1253.01     1259.21    184.97 o 
  -1   3  10      476.43      640.49    203.75 o 
   0   3  10     1761.40     1577.68    201.54 o 
   1   3  10      258.55      143.26    181.67 o 
   2   3  10      361.59      605.17    259.53 o 
   3   3  10      130.29      125.70    247.88 o 
   4   3  10      168.80       38.58    363.93 o 
 -10   4  10     1629.47     1694.25    653.36 o 
  -9   4  10      757.66      923.92    375.39 o 
  -8   4  10      159.44      264.41    252.23 o 
  -7   4  10      292.05      351.77    310.13 o 
  -6   4  10     3272.86     3547.39    259.23 o 
  -5   4  10      227.46      252.88    187.77 o 
  -4   4  10    11824.22    11873.61    370.48 o 
  -3   4  10     1168.70     1199.62    182.48 o 
  -2   4  10    25452.17    25359.50    410.67 o 
  -1   4  10      807.91      739.19    205.18 o 
   0   4  10    16667.07    16616.43    445.07 o 
   1   4  10      798.15      726.47    246.58 o 
   2   4  10    12917.13    12971.80    394.49 o 
   3   4  10      464.50      340.58    282.78 o 
  -9   5  10      601.29      503.67    410.76 o 
  -8   5  10     5446.74     5934.11    499.31 o 
  -7   5  10      979.84     1190.20    236.73 o 
  -6   5  10     4498.43     4265.11    302.75 o 
  -5   5  10       33.54      297.05    189.56 o 
  -4   5  10     6246.95     6167.33    262.26 o 
  -3   5  10      142.78       39.91    189.28 o 
  -2   5  10     1733.91     1639.27    246.10 o 
  -1   5  10      893.98      820.62    214.40 o 
   0   5  10      621.72      675.79    243.36 o 
   1   5  10      546.26      426.26    266.78 o 
   2   5  10      707.90      491.53    258.77 o 
   3   5  10      322.62      328.44    608.03 o 
  -8   6  10      241.50      196.04    518.61 o 
  -7   6  10      845.10      557.05    375.10 o 
  -6   6  10     2795.85     2287.41    478.59 o 
  -5   6  10     1103.58     1564.43    296.64 o 
  -4   6  10     6185.45     7135.07    429.89 o 
  -3   6  10      297.96      181.30    209.85 o 
  -2   6  10    10313.52    10755.09    422.26 o 
  -1   6  10      745.64      629.80    259.54 o 
   0   6  10    19120.26    18424.45    497.69 o 
   1   6  10      562.09      542.50    308.35 o 
   2   6  10    11448.60    10901.90    715.33 o 
  -7   7  10      108.08      699.17    597.86 o 
  -6   7  10     6975.38     6902.81    501.16 o 
  -5   7  10     1341.66      536.34    473.40 o 
  -4   7  10     5182.16     5950.46    422.60 o 
  -3   7  10      768.71      481.52    325.52 o 
  -2   7  10     4742.15     4870.39    455.58 o 
  -1   7  10      705.86      235.21    403.78 o 
   0   7  10     1204.22     1109.90    322.42 o 
   1   7  10      359.71      490.56    489.66 o 
  -7   8  10       69.71      -26.90    641.15 o 
  -6   8  10     1694.90     2021.60   1041.40 o 
  -5   8  10      535.07      709.09    459.56 o 
  -4   8  10     5585.64     5634.79    489.66 o 
  -3   8  10      980.36      767.88    402.34 o 
  -2   8  10     8789.15     9027.77    573.43 o 
  -1   8  10      561.51      249.90    482.98 o 
  -4   9  10     6856.90     6168.37   1065.89 o 
  -3   9  10      405.19      325.75    597.50 o 
  -2   9  10     4828.52     5184.94    845.57 o 
  -9   0  11      296.52      253.90    666.24 o 
  -7   0  11      231.74      184.05    260.63 o 
  -5   0  11     1041.66      970.92    259.90 o 
  -3   0  11     1280.96     1317.27    244.89 o 
  -1   0  11      950.14     1146.11    238.02 o 
   1   0  11     1286.83     1615.54    376.79 o 
   3   0  11      634.39      349.74    698.28 o 
  -9   1  11     1679.34     2299.47    602.82 o 
  -8   1  11    29309.57    29519.61    689.01 o 
  -7   1  11     1397.18     1033.36    215.38 o 
  -6   1  11    19976.05    18918.29    488.16 o 
  -5   1  11      593.95      807.57    188.40 o 
  -4   1  11    15707.44    15379.75    334.47 o 
  -3   1  11      686.38      591.35    193.88 o 
  -2   1  11     5804.53     5385.79    249.48 o 
  -1   1  11       79.81      -54.16    166.42 o 
   0   1  11       11.49      -53.34    181.58 o 
   1   1  11       39.65       59.32    228.27 o 
   2   1  11      465.00      522.60    257.31 o 
   3   1  11       29.63      -59.81    481.28 o 
  -9   2  11       77.15      149.37    390.88 o 
  -8   2  11      110.84      -51.24    345.18 o 
  -7   2  11      362.63      476.20    219.50 o 
  -6   2  11      799.57      662.96    194.20 o 
  -5   2  11      392.99      190.06    174.27 o 
  -4   2  11      175.66      196.35    203.26 o 
  -3   2  11      414.82      209.27    198.14 o 
  -2   2  11     2711.34     2424.62    200.77 o 
  -1   2  11     1148.86     1029.92    197.10 o 
   0   2  11      802.79      963.30    207.74 o 
   1   2  11     2022.86     2487.58    243.48 o 
   2   2  11      167.56      347.63    248.12 o 
  -9   3  11     1137.21     1093.01    385.26 o 
  -8   3  11    20253.28    22928.45   1022.76 o 
  -7   3  11     1115.66      973.63    296.47 o 
  -6   3  11    19158.90    18563.97    458.98 o 
  -5   3  11      744.18      872.67    201.29 o 
  -4   3  11    10140.98     9776.77    321.80 o 
  -3   3  11      658.19      759.75    191.88 o 
  -2   3  11     3167.22     3544.18    249.63 o 
  -1   3  11      304.28      211.44    211.73 o 
   0   3  11     1367.81     1339.37    202.55 o 
   1   3  11       45.67      193.28    224.91 o 
   2   3  11      157.87      -16.78    256.42 o 
   3   3  11      302.94      829.99    661.14 o 
  -9   4  11      487.15      919.80    565.45 o 
  -8   4  11      585.12      579.45    298.73 o 
  -7   4  11      949.43     1173.19    319.35 o 
  -6   4  11      741.77      740.46    251.12 o 
  -5   4  11      611.83      403.07    203.59 o 
  -4   4  11     1117.62     1021.54    242.94 o 
  -3   4  11      480.95      488.11    181.64 o 
  -2   4  11     1819.13     1748.37    211.58 o 
  -1   4  11     1052.41      905.77    237.80 o 
   0   4  11     1782.25     1376.94    237.93 o 
   1   4  11     1122.01      975.08    264.59 o 
   2   4  11     3684.05     4445.98    581.70 o 
  -8   5  11    16369.94    16056.00    616.77 o 
  -7   5  11     1365.19     1343.80    361.14 o 
  -6   5  11    17195.73    18004.54    630.51 o 
  -5   5  11      818.85      764.82    239.74 o 
  -4   5  11     9071.46     9621.60    391.99 o 
  -3   5  11      431.48      361.96    225.29 o 
  -2   5  11     3155.40     3237.30    273.74 o 
  -1   5  11      356.80      516.60    279.06 o 
   0   5  11       35.44      307.75    232.25 o 
   1   5  11      282.01      375.91    267.05 o 
  -8   6  11      246.69     -416.15    845.84 o 
  -7   6  11       87.30      266.83    405.23 o 
  -6   6  11     2635.46     2960.48    393.01 o 
  -5   6  11     1219.90      987.88    417.97 o 
  -4   6  11     3975.65     4338.54    300.81 o 
  -3   6  11      434.88      174.70    367.73 o 
  -2   6  11     7354.19     7260.21    425.65 o 
  -1   6  11      730.48      794.50    297.08 o 
   0   6  11     5511.44     5567.90    354.65 o 
   1   6  11     1125.01      922.80    795.75 o 
  -7   7  11      373.45      -74.06    558.03 o 
  -6   7  11     9563.83    10532.17   1061.10 o 
  -5   7  11      816.96     1198.42    602.26 o 
  -4   7  11     3335.84     3271.01    474.09 o 
  -3   7  11      900.32     1407.92    500.56 o 
  -2   7  11      658.48     1059.80    514.00 o 
  -1   7  11      272.24      358.09    435.36 o 
   0   7  11     1336.98     1059.02    718.78 o 
  -5   8  11      196.12      779.26    868.03 o 
  -4   8  11     6078.94     5834.75    801.67 o 
  -3   8  11      355.66      420.18    883.73 o 
  -8   0  12     7713.50     7282.14    954.68 o 
  -6   0  12    15981.02    15307.36    750.75 o 
  -4   0  12    16584.26    15350.56    650.88 o 
  -2   0  12    24075.60    23550.02    517.13 o 
   0   0  12    24148.52    24384.63    684.47 o 
   2   0  12    14413.36    13750.67    972.80 o 
  -9   1  12       74.87     -329.66    964.13 o 
  -8   1  12       15.80      194.27    399.80 o 
  -7   1  12      226.86      228.77    293.57 o 
  -6   1  12       86.62       -9.16    247.12 o 
  -5   1  12      243.06       92.45    211.03 o 
  -4   1  12      146.54     -151.16    198.73 o 
  -3   1  12      135.70       -9.24    182.79 o 
  -2   1  12     1108.72      996.20    209.85 o 
  -1   1  12       22.11       21.26    169.31 o 
   0   1  12       18.36      385.29    252.58 o 
   1   1  12      127.41      363.79    290.28 o 
   2   1  12      211.12     -150.48    657.60 o 
  -9   2  12      178.27      249.66    915.05 o 
  -8   2  12     9118.23     9492.85    629.98 o 
  -7   2  12     1480.45     1480.13    451.06 o 
  -6   2  12    16766.72    16237.70    575.50 o 
  -5   2  12      621.78      840.53    241.63 o 
  -4   2  12    28230.02    27626.64    572.41 o 
  -3   2  12      359.32      317.79    177.91 o 
  -2   2  12    30767.66    29739.12    479.65 o 
  -1   2  12      988.12      723.71    229.85 o 
   0   2  12    11186.84    11403.43    443.83 o 
   1   2  12      599.85      683.15    331.28 o 
  -9   3  12      294.68      607.16    567.06 o 
  -8   3  12     2043.94      987.30    471.72 o 
  -7   3  12      171.55      -96.44    267.45 o 
  -6   3  12      464.75      532.54    256.95 o 
  -5   3  12      280.67      -13.27    246.10 o 
  -4   3  12      879.25     1025.32    231.39 o 
  -3   3  12      140.26      483.21    235.28 o 
  -2   3  12      375.44      377.32    190.94 o 
  -1   3  12       31.30       29.48    215.70 o 
   0   3  12      310.72      247.92    229.59 o 
   1   3  12       83.78      164.27    313.52 o 
  -9   4  12      165.61      434.59    809.20 o 
  -8   4  12     5720.35     6346.94    477.87 o 
  -7   4  12      915.65      688.39    331.11 o 
  -6   4  12    13711.92    13524.93    436.54 o 
  -5   4  12     1029.48     1105.21    295.15 o 
  -4   4  12    15328.47    15640.92    463.42 o 
  -3   4  12     1284.49     1345.61    286.90 o 
  -2   4  12    13370.34    14368.62    535.69 o 
  -1   4  12      678.72      673.78    215.98 o 
   0   4  12    21186.68    22929.15    880.46 o 
   1   4  12      406.00     1421.09   1019.60 o 
  -8   5  12     2088.15     2054.56    605.40 o 
  -7   5  12       13.66       50.92    397.71 o 
  -6   5  12     1772.04     2010.97    386.90 o 
  -5   5  12     1406.35      904.20    395.47 o 
  -4   5  12      738.16      324.59    340.73 o 
  -3   5  12      216.27      153.60    290.15 o 
  -2   5  12      708.75      616.94    262.50 o 
  -1   5  12      187.75      346.12    270.51 o 
   0   5  12       22.94      341.48    463.92 o 
  -7   6  12      257.43      925.55    840.37 o 
  -6   6  12     8552.86     9362.69   1066.42 o 
  -5   6  12      546.26      267.31    433.11 o 
  -4   6  12    14585.65    14247.39    646.90 o 
  -3   6  12      900.60      427.68    378.42 o 
  -2   6  12    11732.74    12447.33    671.23 o 
  -1   6  12      652.96      702.51    484.31 o 
  -5   7  12      124.06     -417.94    944.68 o 
  -7   0  13      403.73      482.30    977.62 o 
  -5   0  13       13.05     -371.03    722.88 o 
  -3   0  13      898.71      856.82    355.76 o 
  -1   0  13     1279.21     1172.00    383.79 o 
  -9   1  13      420.01      580.19    630.77 o 
  -8   1  13     8189.68     8161.57    732.96 o 
  -7   1  13      833.21      654.82    459.53 o 
  -6   1  13     3662.53     3373.18    601.24 o 
  -5   1  13       61.89      269.20    280.20 o 
  -4   1  13       45.32       42.49    234.16 o 
  -3   1  13      183.96      167.14    210.14 o 
  -2   1  13      451.63      548.40    291.86 o 
  -1   1  13      106.20      -11.53    280.66 o 
   0   1  13     2610.70     3024.51    373.78 o 
  -8   2  13      406.32      704.18    579.22 o 
  -7   2  13      104.82     -183.80    330.25 o 
  -6   2  13     1167.88      867.71    330.66 o 
  -5   2  13     1053.03      916.22    314.82 o 
  -4   2  13      658.77      310.11    298.89 o 
  -3   2  13      569.88      596.58    315.82 o 
  -2   2  13      164.41       30.38    252.69 o 
  -1   2  13     1189.20     1427.08    273.60 o 
   0   2  13      327.89     -238.45    668.38 o 
  -8   3  13     6935.38     5804.64   1013.64 o 
  -7   3  13      636.18      315.12    338.11 o 
  -6   3  13     2833.11     2754.03    420.55 o 
  -5   3  13      399.65       22.16    405.51 o 
  -4   3  13      859.24      911.01    311.68 o 
  -3   3  13      223.01      245.34    234.21 o 
  -2   3  13      145.42      -51.90    242.85 o 
  -1   3  13      124.21      198.30    282.54 o 
  -7   4  13      172.56      606.61    552.63 o 
  -6   4  13     1833.83     2659.67    453.14 o 
  -5   4  13      449.42      -21.77    333.31 o 
  -4   4  13     1716.22     1399.17    348.58 o 
  -3   4  13      813.06      576.78    300.81 o 
  -2   4  13     3740.78     3789.03    470.59 o 
  -1   4  13      748.15     1314.66    637.34 o 
  -5   5  13      438.57      141.47    563.75 o 
  -4   5  13        6.78       90.41    400.65 o 
  -3   5  13      175.41       80.57    334.11 o 
  -3   1  14       32.57     -261.44    600.67 o 
  -2   1  14      224.69      744.00    651.96 o 
  -6   2  14    19011.58    18056.31   1218.38 o 
  -3   2  14     1247.68      754.04    558.11 o 
  -6   3  14        8.22       83.43    640.56 o 
  -5   3  14       98.50      238.86    476.17 o 
  -4   3  14      179.23      499.38    568.10 o 
                                                 
